# Supplementary material for: Ecological and evolutionary processes involved in shaping microbial habitat generalists and specialists in urban park ecosystems
Source: mSystems. 2024 May 20;9(6):e00469-24. doi: 10.1128/msystems.00469-24 (PMC11237591; doi:10.1128/msystems.00469-24)
Supplement: Table S1 — Prokaryotic zOTUs. [file msystems.00469-24-s0002.csv]

zOTU	Domain	Phylum	Class	Order	Family	Genus	Species	DLSm01	DLSm02	DLSm03	DLSs01	DLSs02	DLSs03	DLSse01	DLSse02	DLSse03	DLSt01	DLSt02	DLSt03	DLSw01	DLSw02	DLSw03	DPSm01	DPSm02	DPSs01	DPSs02	DPSs03	DPSt01	DPSt02	DPSt03	DPSm03	DSse01	DSse02	DSse03	DSw01	DSw02	DSw03	HLm01	HLm02	HLm03	HLs01	HLs02	HLs03	HLse01	HLse02	HLse03	HLt01	HLt02	HLt03
Zotu1	Bacteria	Cyanobacteria	Cyanobacteriia	Chloroplast				0	0	0	0	0	0	28533	29981	23925	5	11	2	430	467	944	0	12	0	0	0	10	430	92	80	0	0	0	125	134	0	0	0	0	34	1	0	5326	10954	11351	3	0	1
Zotu2	Bacteria	Firmicutes	Bacilli	Bacillales	Bacillaceae	Bacillus	Bacillus anthracis	4200	3719	139	94	89	64	1	2	0	56	64	100	1	3	2	34195	590	84	18	25	12	37	12	9	0	0	0	3	0	1	238	73	167	26	35	30	15	9	2	4	44	5
Zotu3	Bacteria	Proteobacteria	Gammaproteobacteria	Enterobacterales	Enterobacteriaceae	Enterobacter	Enterobacter cloacae complex sp.	12	278	91	30	27	12	0	0	3	416	451	1268	8	7	4	6	259	3	3	10	19	1214	2	523	1	1	0	1	0	0	249	395	325	6	9	6	1	215	0	5	6	5
Zotu4	Bacteria	Proteobacteria	Gammaproteobacteria	Enterobacterales	Enterobacteriaceae	Enterobacter		36	169	104	34	40	10	0	0	2	201	226	663	1	5	3	3	156	4	5	15	19	621	2	341	1	12	4	0	0	0	145	572	1994	0	5	7	1	106	0	5	4	6
Zotu5	Bacteria	Cyanobacteria	Cyanobacteriia	Chloroplast				13490	9128	463	50	41	23	0	0	1	12	22	95	0	0	1	41	725	26	33	14	13	4	0	47	0	0	0	0	0	0	82	6669	44	0	6	0	18	0	3	1	80	96
Zotu6	Bacteria	Actinobacteriota	Actinobacteria	Frankiales	Sporichthyaceae	hgcI clade		1	2	1	2	1	0	48	55	24	0	0	0	79	72	85	3	1	1	0	1	2	0	0	5	105	56	79	1805	2854	2393	0	1	1	0	0	0	5	3	0	0	9	0
Zotu7	Bacteria	Proteobacteria	Alphaproteobacteria	Sphingomonadales	Sphingomonadaceae	Sphingomonas		81	134	1301	190	612	703	0	0	15	18	15	53	21	16	14	83	118	475	428	426	4	693	34	2070	4	9	10	0	0	3	531	74	275	743	523	54	0	3	21	4	2	20
Zotu8	Bacteria	Patescibacteria	Parcubacteria	GWA2-38-13b				0	0	0	0	0	0	20	5	0	0	0	0	0	21	17	0	0	0	0	0	0	0	0	0	133	173	110	6964	4215	5559	0	0	0	0	0	0	0	0	0	0	0	0
Zotu9	Bacteria	Proteobacteria	Gammaproteobacteria	Burkholderiales	Burkholderiaceae	Polynucleobacter		0	1	0	0	0	0	34	47	46	0	1	0	2962	3224	2890	0	0	5	0	0	0	1	1	59	38	38	49	679	1243	1188	0	0	0	3	0	0	1	2	0	0	0	0
Zotu10	Bacteria	Actinobacteriota	Actinobacteria	Frankiales	Sporichthyaceae	hgcI clade		0	0	0	0	0	0	56	52	75	0	0	0	611	619	450	0	0	0	0	0	0	0	0	23	36	18	15	370	362	387	0	0	0	0	0	1	6	0	0	0	4	0
Zotu11	Bacteria	Proteobacteria	Alphaproteobacteria	SAR11 clade	Clade III			2	0	0	0	1	0	44	32	8	1	0	0	49	39	43	0	0	0	0	0	0	0	0	2	16	7	23	77	137	147	0	0	2	0	0	1	0	0	0	0	0	0
Zotu12	Bacteria	Cyanobacteria	Cyanobacteriia	Synechococcales	Cyanobiaceae	Cyanobium PCC-6307		0	0	0	0	0	0	32	18	105	0	0	0	30	1	0	1	0	0	0	0	0	0	0	27	23	25	2	14	21	62	0	0	0	0	0	0	0	0	0	0	0	0
Zotu13	Archaea	Crenarchaeota	Nitrososphaeria	Nitrososphaerales	Nitrososphaeraceae			10	26	41	0	2	0	0	0	0	50	65	128	0	0	0	0	45	0	0	2	1	2	19	1	0	0	0	0	0	0	0	0	2	3	1	2	0	0	29	0	0	0
Zotu14	Bacteria	Cyanobacteria	Cyanobacteriia	Chloroplast	Bryum argenteum var. argenteum			8	14	25	3	1	0	0	0	0	0	8	400	0	0	0	8	5	0	2	0	0	2	0	2	0	0	0	0	0	0	30	6	317	1	1	0	0	0	0	65	5681	4407
Zotu15	Bacteria	Proteobacteria	Alphaproteobacteria	Rhizobiales	Xanthobacteraceae	Bradyrhizobium	Bradyrhizobium elkanii	43	79	118	385	928	782	0	0	1	187	134	156	1	5	7	51	97	883	956	865	163	380	15	87	4	5	4	0	0	1	359	71	85	183	213	398	5	2	6	248	179	232
Zotu16	Bacteria	Bacteroidota	Bacteroidia	Chitinophagales	Chitinophagaceae	Dinghuibacter		0	0	0	0	0	1	22	11	1	0	0	0	0	23	17	0	0	0	0	0	0	0	0	0	0	0	36	19	25	75	0	0	0	0	0	0	0	0	0	0	0	0
Zotu17	Bacteria	Cyanobacteria	Cyanobacteriia	Cyanobacteriales	Coleofasciculaceae	Microcoleus SAG 1449-1a		44	55	5	1	0	0	0	0	0	74	153	339	0	1	2	0	6254	1	1	3	153	2	0	16	0	0	0	0	0	0	0	2	1	0	0	0	96	2	0	0	0	0
Zotu18	Bacteria	Actinobacteriota	Actinobacteria	Micrococcales	Microbacteriaceae	Candidatus Aquiluna		1	0	0	0	0	1	43	26	63	17	38	4	4012	3774	3534	0	52	17	0	0	1	0	1	84	10	6	13	39	27	14	0	1	0	19	0	0	20	7	8	0	39	0
Zotu19	Bacteria	Actinobacteriota	Rubrobacteria	Rubrobacterales	Rubrobacteriaceae	Rubrobacter		1	13	13	5	6	5	0	0	0	6	1	10	0	0	0	1	3	0	1	4	0	4	1	6	0	0	0	0	0	0	9	3	1	3	0	3	0	0	3	0	0	0
Zotu20	Bacteria	Proteobacteria	Alphaproteobacteria	Sphingomonadales	Sphingomonadaceae			0	0	0	0	0	1	30	22	11	0	0	0	1509	1452	1487	0	0	0	0	0	0	0	0	31	13	11	21	92	77	80	0	0	0	0	0	0	3	0	2	0	1	0
Zotu21	Bacteria	Actinobacteriota	Acidimicrobiia	Microtrichales	Ilumatobacteraceae	CL500-29 marine group		3	0	1	1	0	2	30	22	1	0	2	0	11	31	22	1	1	0	0	0	1	0	0	0	38	49	101	922	761	703	0	0	0	2	0	1	2	0	1	0	7	0
Zotu22	Bacteria	Actinobacteriota	Rubrobacteria	Rubrobacterales	Rubrobacteriaceae	Rubrobacter		19	15	39	4	3	13	0	0	0	2	3	8	1	2	0	1	91	16	11	15	6	1	0	5	0	0	0	0	0	0	3	0	11	6	9	13	3	0	0	0	0	0
Zotu23	Bacteria	Fusobacteriota	Fusobacteriia	Fusobacteriales	Fusobacteriaceae	Cetobacterium		0	0	0	0	0	0	356	358	360	3	2	3	32	52	49	0	5	0	0	0	1	1	0	5	1363	4441	3256	1309	615	601	0	0	0	2	0	1	7	10	2	0	7	1
Zotu24	Archaea	Crenarchaeota	Nitrososphaeria	Nitrososphaerales	Nitrososphaeraceae			1	4	3	9	14	207	0	0	0	0	0	0	0	0	0	0	0	0	0	0	0	0	0	0	0	0	0	0	0	0	24	1	1465	511	5427	0	0	0	0	0	0	0
Zotu25	Bacteria	Gemmatimonadota	Longimicrobia	Longimicrobiales	Longimicrobiaceae	Longimicrobium		0	1	21	1	0	0	0	0	0	42	75	188	0	0	0	0	44	0	0	3	0	1	47	0	0	0	0	0	0	0	0	0	2	0	0	2	0	0	66	0	0	0
Zotu26	Bacteria	Proteobacteria	Gammaproteobacteria	Enterobacterales	Enterobacteriaceae			10	74	44	30	32	17	0	0	0	3	3	12	0	0	0	4	4	4	23	1	5	8	0	3	0	0	0	0	0	0	8	4625	124	1	0	7	0	1	0	5	6	13
Zotu27	Bacteria	Actinobacteriota	Actinobacteria	Micromonosporales	Micromonosporaceae	Longispora		0	0	0	0	0	0	0	0	0	0	3	0	0	0	0	0	0	0	0	0	108	187	5609	1	0	0	0	0	0	0	0	0	0	0	0	0	0	0	67	0	1	0
Zotu28	Bacteria	Verrucomicrobiota	Verrucomicrobiae	Chthoniobacterales	Chthoniobacteraceae	Candidatus Udaeobacter		0	0	8	18	56	255	0	0	0	27	38	109	0	1	2	1	31	1	0	0	0	0	22	0	0	1	0	0	0	0	3	1	5	117	3	1	0	0	36	0	0	0
Zotu29	Bacteria	Cyanobacteria	Cyanobacteriia	Chloroplast				22	46	390	37	6	4	0	0	0	0	0	6	0	0	0	218	8	6	4	5	0	184	0	9	0	0	0	0	0	0	54	4	3008	5	5	1	0	2	0	4	64	73
Zotu30	Bacteria	Actinobacteriota	Actinobacteria	Frankiales	Sporichthyaceae	metagenome		0	0	1	0	0	0	27	19	26	1	1	0	3	13	14	0	0	0	0	0	0	0	0	4	3	1	17	17	26	60	0	0	0	0	0	0	0	0	0	0	9	0
Zotu31	Bacteria	Actinobacteriota	Actinobacteria	Frankiales	Sporichthyaceae	hgcI clade	Candidatus Planktophila versatilis	0	0	0	0	0	0	19	14	14	0	0	0	1651	1660	1285	0	0	0	0	0	0	0	0	31	0	0	12	10	19	23	0	1	0	0	0	0	0	0	0	0	0	0
Zotu32	Bacteria	Bacteroidota	Bacteroidia	Chitinophagales	Chitinophagaceae	Dinghuibacter	metagenome	0	0	0	0	0	0	23	15	15	0	0	0	3141	3868	3320	0	0	0	0	0	0	0	0	60	0	1	0	23	11	1	0	0	0	0	0	0	0	0	1	0	0	0
Zotu33	Bacteria	Verrucomicrobiota	Verrucomicrobiae	Methylacidiphilales	Methylacidiphilaceae			0	0	0	0	0	1	17	13	17	0	0	0	22	7	7	0	2	0	0	0	0	1	0	3	12	5	9	153	157	194	0	0	0	0	0	0	0	0	0	0	0	0
Zotu34	Bacteria	Firmicutes	Bacilli	Exiguobacterales	Exiguobacteraceae	Exiguobacterium		20	19	36	14	0	2	0	0	0	0	0	2	0	0	0	7	18	0	0	1	0	0	0	1	0	3	4	3	0	1	0	1	3673	0	1	0	0	0	0	0	0	0
Zotu35	Bacteria	Proteobacteria	Gammaproteobacteria	Burkholderiales	Burkholderiaceae	Polynucleobacter		0	0	0	0	0	0	20	17	17	0	0	0	1269	1363	1256	0	0	0	0	0	0	0	0	18	15	7	16	10	8	24	0	0	0	1	0	0	4	1	2	0	0	0
Zotu36	Bacteria	Cyanobacteria	Cyanobacteriia	Cyanobacteriales	Nostocaceae	Scytonema UTEX 2349		39	21	13	0	1	2	0	0	0	26	16	161	0	0	0	2	22	2	2	0	0	1	16	1	0	0	0	0	0	0	0	12	6	0	0	127	0	0	33	529	1338	1289
Zotu37	Bacteria	Cyanobacteria	Cyanobacteriia	Chloroplast	Planoglabratella opercularis			17	22	35	9	9	6	0	0	3	2	0	5	0	1	0	15	20	1	3	9	0	1	0	13	0	0	0	0	0	0	1106	5	382	73	30	9	0	0	1	1	0	0
Zotu38	Bacteria	Proteobacteria	Gammaproteobacteria	Burkholderiales	Burkholderiaceae	Polynucleobacter	Polynucleobacter asymbioticus	0	0	0	0	0	1	18	13	0	2	5	0	1	9	10	0	0	0	0	0	0	0	0	0	1	2	24	11	18	42	0	0	0	11	1	0	0	0	0	0	4	0
Zotu39	Bacteria	Cyanobacteria	Cyanobacteriia	Chloroplast	Planoglabratella opercularis			7	7	20	8	8	2	0	1	0	30	20	55	0	0	1	1	1065	9	7	4	40	7	1	6	4	58	28	0	0	0	586	1	49	49	33	8	19	0	4	3	3	2
Zotu40	Bacteria	Bacteroidota	Bacteroidia	Chitinophagales	Saprospiraceae	Candidatus Aquirestis		0	0	0	0	0	0	34	21	39	0	0	0	16	1	1	0	0	4	0	0	0	0	0	4	18	11	2	101	112	123	0	0	0	0	0	0	2	0	0	0	0	0
Zotu41	Bacteria	Cyanobacteria	Cyanobacteriia	Chloroplast	metagenome			0	0	0	0	0	0	14	32	0	0	0	0	0	7	18	0	0	0	0	0	0	0	0	0	55	30	159	1021	2855	1959	0	0	0	0	0	0	0	0	0	0	0	0
Zotu42	Bacteria	Cyanobacteria	Cyanobacteriia	Cyanobacteriales	Phormidiaceae	Tychonema CCAP 1459-11B		23	1	1	0	0	0	0	0	1	58	113	268	0	1	1	3	3683	2	0	0	56	0	2	12	1	1	0	0	0	0	0	0	0	86	0	1	32	0	1	0	1	0
Zotu43	Bacteria	Actinobacteriota	Actinobacteria	Frankiales	Sporichthyaceae	hgcI clade		0	0	0	0	0	0	11	11	1	0	1	0	0	20	7	0	0	0	0	0	0	0	0	0	0	1	16	47	47	58	0	1	0	1	0	0	0	1	0	0	0	0
Zotu44	Bacteria	Proteobacteria	Alphaproteobacteria					0	0	0	0	0	0	8	12	25	0	0	0	7	0	0	0	0	0	0	0	0	0	0	8	13	9	0	0	0	15	0	0	0	0	0	0	0	0	0	0	0	0
Zotu45	Bacteria	Cyanobacteria	Cyanobacteriia	Cyanobacteriales	Coleofasciculaceae			0	30	1	20	20	12	0	0	0	0	0	7	0	0	0	10	0	0	28	0	0	0	0	0	0	0	0	0	0	0	0	3017	0	0	0	0	0	0	0	1	10	55
Zotu46	Bacteria	Cyanobacteria	Cyanobacteriia	Chloroplast				0	0	0	0	0	0	19	11	41	0	0	0	15	0	0	0	0	0	0	0	0	0	0	4	12	7	0	0	1	12	0	0	0	0	0	0	0	0	0	0	0	0
Zotu47	Bacteria	Cyanobacteria	Cyanobacteriia	Chloroplast	Virgulinella fragilis			160	42	5	16	1	0	0	0	0	21	8	10	0	0	0	0	191	1	2	0	3	0	0	5	0	0	0	0	0	0	2	0	14	1	1	9	13	0	1	0	1	0
Zotu48	Bacteria	Actinobacteriota	Actinobacteria	Frankiales	Sporichthyaceae	hgcI clade		0	0	0	0	0	0	16	11	13	0	0	0	1534	2207	1990	0	0	0	0	0	0	0	0	27	4	3	2	30	33	41	0	0	0	0	0	0	0	0	0	0	1	0
Zotu49	Bacteria	Bacteroidota	Kapabacteria	Kapabacteriales				0	0	0	0	0	0	7	17	7	1	0	0	27	5	8	0	0	0	0	0	0	1	0	0	13	5	16	19	32	25	0	0	0	0	0	0	5	0	10	0	0	0
Zotu50	Bacteria	Bacteroidota	Bacteroidia	Cytophagales	Cyclobacteriaceae	Algoriphagus		0	0	0	0	0	0	10	15	21	1	0	0	454	439	391	0	1	0	0	0	0	0	0	8	4	5	11	2	3	8	0	0	0	0	0	0	1	0	0	0	0	0
Zotu51	Bacteria	Cyanobacteria	Cyanobacteriia	Chloroplast				17	17	1737	1	0	0	0	0	38	0	0	1	13	15	10	3	0	7	6	4	0	0	0	2033	0	0	0	0	0	0	13	2	4	0	2	0	0	0	0	0	0	0
Zotu52	Bacteria	Bacteroidota	Bacteroidia	Flavobacteriales	Flavobacteriaceae	Flavobacterium	Flavobacterium fontis	0	0	0	0	0	0	10	10	13	0	0	0	33	0	1	0	0	0	0	0	0	0	0	0	19	16	8	1	0	20	0	0	0	0	0	0	1	1	2	0	0	0
Zotu53	Bacteria	Proteobacteria	Alphaproteobacteria	Rhizobiales	Rhizobiales Incertae Sedis	Alsobacter		0	0	3	0	0	1	7	10	9	18	10	0	365	190	249	0	0	1	0	0	0	2	0	6	11	9	16	63	74	84	1	0	0	15	1	4	9	1	3	0	18	0
Zotu54	Bacteria	Cyanobacteria	Cyanobacteriia	Synechococcales	Cyanobiaceae	Cyanobium PCC-6307		0	0	1	0	0	0	25	22	12	0	3	1	18	2	2	0	5	1	0	0	0	2	2	0	36	40	89	125	91	100	0	0	0	0	1	0	13	17	36	0	0	0
Zotu55	Bacteria	Proteobacteria	Gammaproteobacteria	Burkholderiales	Burkholderiaceae	Polynucleobacter		0	0	0	0	0	0	16	9	11	0	0	0	198	185	215	0	0	0	0	0	0	0	0	4	9	12	7	0	2	16	0	0	0	0	0	0	1	4	2	0	0	0
Zotu56	Bacteria	Proteobacteria	Gammaproteobacteria	Burkholderiales	Methylophilaceae	Candidatus Methylopumilus		0	0	0	0	0	0	11	13	1	0	0	0	6	9	5	0	1	0	0	0	0	0	0	1	8	9	25	244	391	372	0	0	0	0	0	0	0	0	0	0	0	0
Zotu57	Bacteria	Actinobacteriota	Actinobacteria	Frankiales	Sporichthyaceae	hgcI clade		0	0	0	0	1	0	18	13	7	1	0	0	24	11	6	0	0	1	0	0	0	0	0	0	10	12	22	439	418	439	0	0	1	0	0	0	3	0	0	1	2	0
Zotu58	Bacteria	Actinobacteriota	Actinobacteria	Frankiales	Sporichthyaceae	hgcI clade		0	0	0	0	0	0	9	12	0	0	0	1	10	21	26	0	0	0	0	0	0	2	0	0	46	27	59	1444	1149	1042	0	0	0	5	0	0	0	0	0	0	4	0
Zotu60	Bacteria	Proteobacteria	Gammaproteobacteria	Enterobacterales	Enterobacteriaceae			0	12	7	13	5	9	0	0	0	0	0	2	0	0	0	5	0	0	5	1	0	1	0	0	0	0	0	0	0	0	1	2749	6	0	0	1	0	0	0	0	0	0
Zotu61	Bacteria	Firmicutes	Bacilli	Bacillales	Bacillaceae	Bacillus	Bacillus aryabhattai	1654	579	41	12	23	8	1	0	2	5	3	3	5	0	3	644	6	15	7	1	0	3	1	4	0	10	0	1	1	0	164	23	133	49	79	9	1	1	0	4	1	2
Zotu62	Archaea	Crenarchaeota	Nitrososphaeria	Nitrososphaerales	Nitrososphaeraceae	Candidatus Nitrocosmicus		54	158	176	110	15	50	0	0	0	3	14	12	0	2	3	3	50	30	32	63	0	38	6	14	3	1	3	0	0	1	333	3	46	115	130	498	0	0	0	28	73	48
Zotu63	Bacteria	Actinobacteriota	Actinobacteria	Frankiales	Sporichthyaceae	hgcI clade		0	0	0	0	0	0	6	20	0	0	1	0	121	190	172	0	0	0	0	0	0	1	0	4	25	14	24	487	691	553	0	1	0	0	0	0	0	0	0	0	1	0
Zotu64	Bacteria	Proteobacteria	Gammaproteobacteria	Burkholderiales	Burkholderiaceae			0	0	1	0	0	0	14	15	10	0	0	0	731	790	663	0	0	1	0	0	0	0	0	8	12	15	17	441	447	405	0	0	1	0	0	0	0	0	0	0	0	0
Zotu65	Bacteria	Proteobacteria	Alphaproteobacteria	Rhizobiales	Xanthobacteraceae			1	3	8	66	109	100	0	0	0	10	10	5	0	0	0	2	14	69	80	63	21	70	23	7	1	4	0	0	0	0	12	3	5	10	28	17	4	19	0	49	55	45
Zotu67	Bacteria	Proteobacteria	Alphaproteobacteria	Rhizobiales	Beijerinckiaceae	Methylovirgula		0	0	0	0	0	0	0	0	0	1	1	0	0	0	0	0	11	0	0	0	29	135	2	0	0	0	0	0	0	0	0	0	0	0	0	0	8	30	0	45	63	43
Zotu68	Bacteria	Actinobacteriota	Actinobacteria	Micrococcales	Micrococcaceae	Arthrobacter		54	353	896	59	15	37	0	0	11	8	13	22	13	13	8	3	286	2	6	12	15	69	1	1376	0	2	1	0	0	0	175	7	8	13	5	3	2	0	1	30	8	0
Zotu69	Bacteria	Proteobacteria	Gammaproteobacteria	Burkholderiales	Burkholderiaceae	Polynucleobacter	Polynucleobacter cosmopolitanus	0	0	0	0	0	0	1	8	0	1	0	0	1	10	3	0	0	0	0	0	0	0	0	0	0	0	13	10	8	31	0	0	0	0	0	0	1	0	0	0	0	0
Zotu70	Bacteria	Bacteroidota	Bacteroidia	Chitinophagales	Chitinophagaceae	Sediminibacterium		0	0	0	0	0	0	8	7	0	0	0	0	1	11	9	0	0	0	0	0	0	0	0	0	0	0	9	9	7	20	0	0	0	0	0	0	0	0	0	0	0	0
Zotu71	Bacteria	Cyanobacteria	Cyanobacteriia	Chloroplast	Planoglabratella opercularis			0	0	0	0	1	0	372	481	376	4	7	0	4	6	9	0	5	0	0	0	11	124	2	0	0	0	1	3	2	0	1	0	0	5	0	0	2367	2947	417	0	0	0
Zotu72	Bacteria	Proteobacteria	Alphaproteobacteria	Sphingomonadales	Sphingomonadaceae	Porphyrobacter		0	0	1	0	0	0	6	8	26	1	0	0	278	302	378	0	0	0	0	0	0	0	1	14	22	179	7	4	1	15	0	0	0	1	1	0	4	9	12	0	0	0
Zotu73	Bacteria	Verrucomicrobiota	Verrucomicrobiae					0	0	0	0	0	0	2	3	0	0	0	0	0	5	5	0	0	0	0	0	0	0	0	0	0	0	2	1	6	13	0	0	0	0	0	0	0	0	0	0	0	0
Zotu74	Bacteria	Actinobacteriota	Acidimicrobiia	Microtrichales	Ilumatobacteraceae	CL500-29 marine group		0	0	1	2	1	6	17	19	4	0	1	2	40	29	21	4	5	2	1	0	0	0	0	0	1	16	12	13	19	6	5	4	1	2	0	5	1	0	0	0	7	0
Zotu75	Bacteria	Deinococcota	Deinococci	Thermales	Thermaceae	Meiothermus	metagenome	0	0	0	0	0	0	7	13	20	0	0	0	0	0	0	0	0	0	0	0	0	0	0	2	5	6	0	0	14	10	0	0	0	0	0	0	0	0	0	0	0	0
Zotu76	Bacteria	Actinobacteriota	Actinobacteria	Micromonosporales	Micromonosporaceae	Actinoplanes		5	14	10	0	18	3	0	0	0	0	1	3	0	0	1	3	1	1164	1671	972	1	52	2	2	0	0	0	0	0	1	25	5	5	16	9	15	0	0	1	1	20	12
Zotu77	Bacteria	Proteobacteria	Alphaproteobacteria	Sphingomonadales	Sphingomonadaceae	Porphyrobacter		0	0	0	0	0	0	5	9	11	0	1	0	9	0	0	0	0	0	0	0	0	1	1	0	3	19	9	0	0	2	0	0	0	0	0	0	5	5	6	0	0	0
Zotu79	Bacteria	Proteobacteria	Gammaproteobacteria	Burkholderiales	MWH-UniP1 aquatic group			0	0	0	0	0	0	15	14	30	0	0	0	15	10	6	0	0	0	0	0	0	0	0	3	6	8	0	0	0	10	0	0	0	0	0	0	0	0	0	0	0	0
Zotu80	Bacteria	Proteobacteria	Gammaproteobacteria	Burkholderiales	Burkholderiaceae			0	0	0	0	0	0	21	8	25	0	0	0	12	3	14	1	0	1	0	0	0	0	0	7	9	8	19	308	345	321	0	0	0	3	0	0	0	0	0	0	0	0
Zotu81	Bacteria	Cyanobacteria	Cyanobacteriia	Chloroplast	Hydra vulgaris			22	18	2	3	6	2	0	0	0	1	0	1	0	0	0	2	6	0	5	0	1	0	0	1	0	0	0	0	0	3	0	2101	2	0	0	0	0	0	0	0	25	25
Zotu82	Bacteria	Proteobacteria	Gammaproteobacteria	Enterobacterales	Enterobacteriaceae			13	32	6	10	11	7	0	0	0	1	2	1	0	0	0	8	3	0	6	0	11	7	0	6	0	0	0	0	0	0	6	1938	110	0	0	1	0	0	0	2	0	7
Zotu83	Bacteria	Gemmatimonadota	Gemmatimonadetes	Gemmatimonadales	Gemmatimonadaceae			0	0	0	0	6	5	2	1	1	0	7	37	1	0	0	0	0	2	6	7	0	0	0	0	0	0	0	0	0	0	0	0	0	6	9	21	21	12	22	0	1	7
Zotu84	Bacteria	Acidobacteriota	Blastocatellia	Blastocatellales	Blastocatellaceae	Blastocatella		2	3	5	2	0	1	0	0	0	8	14	25	0	0	0	0	15	0	0	0	0	0	14	4	0	0	0	0	0	0	0	24	1	0	0	1	0	0	18	0	0	1
Zotu85	Bacteria	Actinobacteriota	Actinobacteria	Frankiales	Sporichthyaceae	hgcI clade		1	0	0	1	0	0	8	3	0	0	0	0	129	147	201	0	0	0	0	1	1	0	0	2	19	9	13	338	517	427	0	0	0	0	0	0	1	0	0	1	1	0
Zotu86	Bacteria	Proteobacteria	Alphaproteobacteria	Rhodobacterales	Rhodobacteraceae			0	0	0	0	0	0	9	10	23	0	1	0	8	0	0	0	0	0	0	0	0	0	0	11	3	11	0	1	0	21	0	0	0	0	0	0	0	0	0	0	0	0
Zotu87	Bacteria	Proteobacteria	Gammaproteobacteria	Burkholderiales	Comamonadaceae			0	0	0	0	0	0	7	4	9	2	1	0	259	252	345	0	0	0	0	0	1	3	0	2	2	2	10	4	10	8	0	0	0	7	0	1	4	0	0	2	2	0
Zotu88	Bacteria	Cyanobacteria	Cyanobacteriia	Synechococcales	Cyanobiaceae	Cyanobium PCC-6307		0	0	0	0	3	0	84	41	26	2	9	11	5	3	4	0	0	1	2	0	2	2	1	0	0	0	0	0	0	0	0	0	0	5	3	5	29	13	42	0	0	0
Zotu89	Bacteria	Proteobacteria	Gammaproteobacteria	Burkholderiales	Comamonadaceae			0	0	0	0	0	0	5	3	0	0	0	0	0	4	11	0	0	0	0	0	0	0	0	0	0	0	15	14	19	31	0	0	0	0	0	0	0	0	0	0	0	0
Zotu90	Bacteria	Bacteroidota	Bacteroidia	Chitinophagales	Chitinophagaceae			0	0	0	0	0	0	3	7	4	0	0	0	1114	1207	1130	0	0	0	0	0	0	0	0	26	5	0	7	104	112	89	0	0	0	0	0	0	0	0	0	0	0	1
Zotu91	Bacteria	Bacteroidota	Bacteroidia	Cytophagales	Spirosomaceae	Pseudarcicella		0	0	0	0	0	0	2	4	0	0	0	0	0	4	8	0	0	0	0	0	0	0	0	0	0	0	15	4	8	21	0	0	0	0	0	0	0	0	0	0	0	0
Zotu92	Bacteria	Myxococcota	Polyangia	Polyangiales	Sandaracinaceae		metagenome	0	1	2	0	1	1	0	0	0	1	0	101	0	0	0	1	1	28	44	15	0	0	0	0	0	0	0	0	0	0	2	0	0	1	1	0	0	0	0	13	973	1111
Zotu93	Bacteria	Cyanobacteria	Cyanobacteriia	Synechococcales	Cyanobiaceae	Cyanobium PCC-6307		0	0	0	0	6	0	1	0	0	0	5	5	0	0	3	0	0	0	1	1	0	0	0	0	1	0	0	0	0	0	0	0	0	8	8	8	11	1	10	0	0	0
Zotu95	Bacteria	Chloroflexi	Anaerolineae					0	0	0	0	0	0	0	0	0	0	32	0	0	0	0	0	0	0	0	0	0	0	0	0	0	0	0	0	0	0	0	0	0	10	0	0	0	1	0	0	20	0
Zotu96	Bacteria	Acidobacteriota	Acidobacteriae	Bryobacterales	Bryobacteraceae	Bryobacter		16	2	1	0	33	1	0	0	0	0	0	1	0	0	0	0	4	0	0	0	4	112	0	0	0	0	0	0	0	0	0	12	0	0	0	0	3	17	0	36	30	24
Zotu97	Bacteria	Chloroflexi	Chloroflexia	Chloroflexales	Roseiflexaceae			0	4	19	0	1	4	0	0	0	0	0	3	0	0	0	0	26	16	14	41	0	4	0	2	0	0	0	0	0	0	9	0	1	1	1	7	0	0	0	0	0	0
Zotu98	Bacteria	Actinobacteriota	Actinobacteria	Propionibacteriales	Nocardioidaceae	Kribbella	Kribbella karoonensis	2	17	27	134	187	256	0	0	0	0	2	2	0	4	4	3	2	481	497	503	0	9	8	41	3	5	3	0	0	0	45	9	16	112	31	19	0	0	0	3	1	0
Zotu99	Bacteria	Cyanobacteria	Cyanobacteriia	Synechococcales	Cyanobiaceae	Cyanobium PCC-6307		0	0	0	0	1	1	26	9	13	3	12	22	3	0	0	0	0	0	0	1	0	0	0	0	0	0	0	2	1	0	0	0	0	3	4	8	6	7	10	0	0	2
Zotu100	Bacteria	Acidobacteriota	Blastocatellia	44524				0	0	0	0	0	1	0	0	0	0	2	63	0	0	0	0	0	0	0	0	0	0	0	0	0	0	0	0	0	0	2	0	0	1	0	1	0	0	0	18	628	1342
Zotu101	Bacteria	Actinobacteriota	Acidimicrobiia	Microtrichales	Ilumatobacteraceae	CL500-29 marine group		0	0	0	0	0	0	12	10	20	0	0	0	13	2	2	0	0	0	0	0	0	0	0	3	2	6	0	12	12	40	0	0	0	0	0	0	0	0	0	0	0	0
Zotu102	Bacteria	Proteobacteria	Gammaproteobacteria	Burkholderiales	Burkholderiaceae			0	0	0	0	0	0	10	12	8	0	0	0	11	0	0	0	0	0	0	0	0	0	0	3	4	3	0	1	1	8	0	0	0	0	0	0	0	0	0	0	0	0
Zotu103	Bacteria	Bdellovibrionota	Oligoflexia	Silvanigrellales	Silvanigrellaceae			0	0	0	0	0	0	8	8	36	0	0	0	6	0	0	0	0	0	0	0	0	2	1	6	5	6	0	0	0	14	0	0	0	0	0	0	0	0	0	0	0	0
Zotu106	Bacteria	Verrucomicrobiota	Verrucomicrobiae	Verrucomicrobiales	Verrucomicrobiaceae		metagenome	0	0	0	0	0	0	4	3	5	0	1	0	5	0	0	0	0	0	0	0	0	0	0	0	3	2	2	0	0	3	0	0	0	0	0	0	2	1	3	0	0	0
Zotu107	Bacteria	Proteobacteria	Alphaproteobacteria	Rhizobiales	Beijerinckiaceae	FukuN57		0	0	0	0	0	0	3	12	8	0	0	0	5	9	5	0	0	3	0	1	0	0	0	2	6	9	6	106	159	146	0	0	0	0	0	0	0	0	0	0	0	0
Zotu108	Bacteria	Bacteroidota	Bacteroidia	Chitinophagales	Saprospiraceae	Candidatus Aquirestis		0	0	0	0	0	0	10	11	15	0	0	0	0	0	0	0	0	0	0	0	0	0	0	7	2	7	1	11	16	26	0	0	0	0	0	0	0	0	0	0	0	0
Zotu109	Bacteria	Cyanobacteria	Cyanobacteriia	Synechococcales	Cyanobiaceae	Cyanobium PCC-6307		0	0	0	0	0	0	13	16	1	0	0	0	0	5	4	0	0	0	0	0	1	0	0	0	35	23	69	1105	1082	870	0	0	0	0	0	0	0	0	0	0	0	0
Zotu110	Bacteria	Bacteroidota	Bacteroidia	Chitinophagales	Chitinophagaceae	Sediminibacterium		0	0	0	0	0	0	4	4	6	0	0	0	48	47	48	0	0	0	0	0	0	2	0	1	10	8	18	4	1	6	0	0	0	0	0	0	0	0	0	0	0	0
Zotu112	Bacteria	Actinobacteriota	Actinobacteria	Frankiales	Sporichthyaceae	hgcI clade		0	0	0	1	0	0	3	8	0	0	0	0	7	2	5	0	0	0	1	0	0	0	1	0	7	4	21	204	233	210	0	0	0	0	0	1	0	0	0	0	2	0
Zotu113	Bacteria	Bacteroidota	Bacteroidia	Sphingobacteriales	NS11-12 marine group			0	0	0	0	0	0	7	6	5	0	0	0	726	768	438	0	0	0	0	0	0	0	0	9	0	0	7	3	3	5	0	0	0	0	0	0	0	0	0	0	0	0
Zotu114	Bacteria	Bacteroidota	Bacteroidia	Chitinophagales	Chitinophagaceae			0	0	0	0	0	0	2	6	0	0	0	0	4	6	5	0	0	0	0	0	0	0	0	0	25	43	38	962	1005	939	0	0	0	0	0	0	0	0	0	0	0	0
Zotu115	Bacteria	Actinobacteriota	Acidimicrobiia	Microtrichales	Ilumatobacteraceae	CL500-29 marine group		2	0	0	0	0	1	7	7	1	1	0	0	0	6	1	1	0	2	0	0	0	0	0	0	10	10	25	295	169	202	0	0	0	4	0	0	0	0	0	0	2	0
Zotu117	Bacteria	Proteobacteria	Alphaproteobacteria	Rhizobiales	Xanthobacteraceae			3	4	6	216	196	516	0	0	0	0	0	0	0	6	5	1	0	27	24	16	0	0	0	10	6	0	1	0	0	3	51	5	109	55	100	15	0	0	0	2	0	1
Zotu118	Bacteria	Myxococcota	Polyangia	Polyangiales	Sandaracinaceae		metagenome	0	1	4	8	0	0	0	0	0	71	47	135	0	0	0	0	0	0	1	0	91	10	13	0	1	0	0	0	0	0	6	0	0	5	1	17	1	0	1	41	637	799
Zotu119	Bacteria	Proteobacteria	Alphaproteobacteria	Rhizobiales	A0839			0	0	0	0	0	0	9	9	7	0	0	0	795	624	804	0	0	0	0	0	0	0	0	16	8	2	6	17	18	24	0	0	0	0	0	0	0	0	0	0	0	0
Zotu120	Bacteria	Actinobacteriota	Actinobacteria	Pseudonocardiales	Pseudonocardiaceae	Crossiella		2	6	290	0	106	15	0	0	8	0	0	0	4	13	14	0	8	101	195	112	1	5	3	812	0	5	0	0	0	0	10	3	4	39	8	7	0	0	0	0	3	2
Zotu121	Bacteria	Actinobacteriota	Actinobacteria	Frankiales	Sporichthyaceae	hgcI clade		2	0	0	1	2	0	6	8	2	1	0	0	12	8	21	0	0	0	0	0	0	0	0	0	19	5	11	166	233	238	0	2	1	0	1	0	1	0	0	0	1	0
Zotu122	Bacteria	Actinobacteriota	Actinobacteria	Frankiales	Sporichthyaceae	hgcI clade		0	0	0	0	0	0	7	5	0	0	0	0	0	0	4	0	0	0	0	0	0	0	0	0	1	0	6	2	4	17	0	0	0	0	0	0	0	0	0	0	0	0
Zotu123	Bacteria	Cyanobacteria	Cyanobacteriia	Cyanobacteriales	Coleofasciculaceae			8	2	0	0	0	0	0	0	0	20	40	104	0	0	4	0	1500	0	0	0	31	0	0	6	0	0	0	0	0	0	1	0	0	0	0	0	25	1	0	0	0	0
Zotu124	Bacteria	Cyanobacteria	Cyanobacteriia	Chloroplast				8	42	9	1	1	2	0	0	0	18	14	33	0	1	0	0	598	0	0	1	11	0	0	2	1	0	0	0	0	0	261	0	97	123	180	2	10	0	0	10	24	35
Zotu125	Bacteria	Bacteroidota	Bacteroidia	Chitinophagales	Chitinophagaceae	Lacibacter		0	0	0	0	0	0	7	13	6	0	0	0	10	4	8	0	0	0	0	0	0	0	0	0	7	3	10	0	0	5	0	0	0	0	0	0	0	0	4	0	0	0
Zotu126	Archaea	Crenarchaeota	Nitrososphaeria	Nitrososphaerales	Nitrososphaeraceae			3	132	15	0	0	0	0	0	0	14	14	16	1	0	0	0	158	0	1	1	0	0	1	0	0	0	0	0	0	0	1	0	1	4	0	3	1	0	3	0	1	1
Zotu127	Bacteria	Cyanobacteria	Cyanobacteriia	Synechococcales	Cyanobiaceae	Cyanobium PCC-6307		0	0	0	0	4	0	21	9	9	0	2	15	2	1	1	0	1	0	1	2	1	0	0	0	0	0	0	3	0	1	0	0	0	3	1	6	6	6	6	0	0	2
Zotu128	Bacteria	Actinobacteriota	Actinobacteria	Frankiales	Sporichthyaceae	hgcI clade		0	0	0	0	0	0	7	10	0	0	0	0	9	18	13	0	0	0	0	0	0	0	0	0	0	0	4	10	17	18	0	0	0	2	0	0	0	0	0	0	0	0
Zotu129	Bacteria	Cyanobacteria	Cyanobacteriia	Chloroplast				0	0	0	0	0	0	404	657	379	0	2	0	0	0	0	0	3	0	0	0	2	60	3	1	0	0	0	0	3	0	0	0	0	3	2	0	708	1563	285	0	0	0
Zotu131	Bacteria	Chloroflexi	Chloroflexia	Chloroflexales	Roseiflexaceae			0	1	94	0	0	4	0	0	3	0	0	0	6	4	8	0	0	71	58	77	0	38	0	596	0	3	1	0	0	1	3	0	0	0	2	0	0	0	0	1	0	0
Zotu132	Bacteria	Actinobacteriota	Actinobacteria	PeM15				0	0	0	0	0	0	4	7	9	1	0	0	8	0	1	0	0	0	0	0	0	0	0	0	4	7	9	1	0	3	0	0	0	1	0	0	1	0	3	0	0	4
Zotu133	Bacteria	Bacteroidota	Bacteroidia	Chitinophagales	Chitinophagaceae	Dinghuibacter		0	0	0	0	0	0	13	6	5	0	0	0	702	826	691	0	0	0	0	0	0	0	0	9	0	0	0	6	11	8	0	0	0	0	0	0	0	0	0	0	0	0
Zotu134	Bacteria	Actinobacteriota	Actinobacteria	Micrococcales	Micrococcaceae			10	10	284	1	7	2	0	0	5	13	27	26	0	2	2	0	574	0	0	2	27	10	0	653	0	0	0	0	0	0	98	0	0	4	0	1	7	0	0	2	0	0
Zotu135	Bacteria	Proteobacteria	Gammaproteobacteria	Burkholderiales	MWH-UniP1 aquatic group			0	0	0	0	0	0	8	2	0	0	1	0	9	11	10	0	0	0	0	0	0	0	0	0	23	14	10	545	583	644	0	0	0	0	0	0	0	0	0	0	0	0
Zotu136	Bacteria	Proteobacteria	Gammaproteobacteria	Burkholderiales	Comamonadaceae	Sphaerotilus		0	0	0	0	0	0	3	2	14	0	0	0	650	487	606	0	0	36	0	0	0	0	0	5	5	6	9	253	167	184	0	0	0	39	0	0	2	0	0	0	1	0
Zotu137	Bacteria	Proteobacteria	Alphaproteobacteria	Sphingomonadales	Sphingomonadaceae	Sphingomonas		2	66	96	126	7	178	0	0	0	7	5	12	0	0	0	26	2	26	17	19	2	81	1	26	4	0	0	0	0	1	69	3	41	362	79	99	0	0	2	11	10	24
Zotu138	Bacteria	Actinobacteriota	Acidimicrobiia	Microtrichales	Ilumatobacteraceae	CL500-29 marine group		0	0	0	0	0	0	14	7	0	0	19	0	28	14	14	0	9	0	0	0	0	0	0	0	22	14	29	381	303	247	0	0	0	0	0	1	3	0	0	1	3	0
Zotu139	Bacteria	Firmicutes	Bacilli	Bacillales	Bacillaceae	Bacillus		804	227	20	10	10	3	0	0	1	0	0	3	0	0	0	360	2	8	4	1	0	1	1	2	0	1	0	0	0	0	85	10	71	27	34	5	1	0	0	2	0	1
Zotu140	Bacteria	Cyanobacteria	Cyanobacteriia	Chloroplast	Planoglabratella opercularis			0	0	1	0	1	0	1	1	2	37	9	25	0	0	0	0	23	0	0	1	18	62	15	1	8	6	89	1	3	0	147	0	34	0	77	1	8	3	0	26	2	2
Zotu141	Bacteria	Proteobacteria	Alphaproteobacteria	Rhodobacterales	Rhodobacteraceae	Rhodobacter		0	0	0	0	0	0	7	6	9	3	6	0	52	27	18	0	0	0	0	0	0	4	0	0	33	65	22	2	0	1	0	0	0	1	0	0	19	6	76	0	2	0
Zotu142	Bacteria	Firmicutes	Bacilli	Bacillales	Bacillaceae	Bacillus		0	115	3	14	0	1	0	0	0	9	3	4	0	0	0	210	90	1	0	0	0	0	0	1	0	0	0	0	0	0	1	1	17	4	2	13	3	0	1	1	0	0
Zotu143	Bacteria	Proteobacteria	Gammaproteobacteria	Burkholderiales	Rhodocyclaceae	Dechloromonas		0	0	0	0	0	0	0	2	0	14	8	22	2	0	2	0	0	0	0	0	24	73	18	0	57	59	40	2	0	0	0	0	0	3	1	1	7	4	24	9	2	4
Zotu144	Bacteria	Chloroflexi	Chloroflexia	Chloroflexales	Roseiflexaceae			0	1	2	0	1	1	0	0	0	0	0	0	0	0	2	0	2	465	310	595	0	3	0	0	0	0	0	0	0	0	15	2	3	20	1	31	0	0	0	0	0	1
Zotu145	Bacteria	Cyanobacteria	Cyanobacteriia	Chloroplast	Planoglabratella opercularis			0	0	0	4	0	0	0	0	6	0	0	0	0	0	0	0	0	0	0	0	0	0	0	0	0	21	0	4	0	4	7	0	5	0	5	0	1	0	1	0	0	0
Zotu146	Bacteria	Myxococcota	Polyangia	Polyangiales	Sandaracinaceae		metagenome	0	1	0	0	0	1	0	0	0	0	0	58	0	0	0	0	0	3	2	1	0	0	0	0	0	0	0	0	0	0	0	0	0	0	0	1	0	0	0	12	644	808
Zotu148	Bacteria	Proteobacteria	Gammaproteobacteria	Enterobacterales	Enterobacteriaceae	Enterobacter		0	3	0	7	6	5	0	0	0	0	0	0	0	0	0	2	0	0	6	0	1	0	0	0	0	0	0	0	0	0	0	1332	0	0	0	2	0	0	0	0	0	0
Zotu150	Bacteria	Actinobacteriota	Actinobacteria	Frankiales	Acidothermaceae	Acidothermus		0	0	0	0	0	0	0	0	0	0	0	0	0	0	0	0	19	0	0	0	43	57	0	0	0	0	0	0	0	0	0	0	0	0	0	0	8	7	0	33	40	27
Zotu151	Bacteria	Bacteroidota	Bacteroidia	Chitinophagales	Chitinophagaceae	Segetibacter		3	1	439	0	0	0	0	0	7	0	0	0	12	6	7	0	0	0	0	2	0	1	0	1075	0	0	0	0	0	0	5	0	1	0	0	0	0	0	1	0	0	0
Zotu152	Bacteria	Bacteroidota	Bacteroidia	Cytophagales	Spirosomaceae	Spirosoma		12	2	0	0	0	0	0	0	0	11	36	39	0	0	2	0	1252	0	0	0	24	2	0	15	0	0	0	0	0	0	0	5	0	0	0	0	9	1	0	0	0	0
Zotu153	Bacteria	Proteobacteria	Gammaproteobacteria	Burkholderiales	Comamonadaceae			0	0	0	0	0	0	10	3	4	1	0	0	8	1	1	0	0	0	0	0	0	0	0	0	3	3	5	3	0	5	0	0	0	1	0	0	0	0	1	0	0	0
Zotu154	Bacteria	Actinobacteriota	Actinobacteria	Frankiales	Sporichthyaceae	Candidatus Planktophila		1	0	0	0	0	0	3	6	1	0	0	0	0	2	3	0	0	0	0	0	0	0	0	0	1	0	8	5	8	13	0	0	0	0	1	0	2	0	0	0	1	0
Zotu155	Bacteria	Proteobacteria	Alphaproteobacteria	Rhizobiales	Beijerinckiaceae	Methylovirgula		0	1	0	0	2	0	0	0	0	0	1	0	0	0	0	0	0	0	0	0	15	39	2	0	0	0	0	0	0	0	0	0	0	0	1	0	8	9	2	33	23	18
Zotu157	Bacteria	Actinobacteriota	Actinobacteria	Frankiales	Sporichthyaceae	Candidatus Planktophila		0	0	0	0	0	0	3	6	1	0	0	0	0	5	2	0	0	0	0	0	0	0	0	0	0	0	7	1	7	6	0	0	0	0	0	0	0	0	0	0	0	0
Zotu158	Bacteria	Actinobacteriota	Acidimicrobiia	Microtrichales	Ilumatobacteraceae	CL500-29 marine group		0	0	0	0	0	0	2	3	0	0	0	0	1	1	4	0	0	0	0	0	0	0	0	0	2	0	5	24	18	34	0	0	0	2	0	0	0	0	0	0	0	0
Zotu159	Bacteria	Cyanobacteria	Cyanobacteriia	Synechococcales	Cyanobiaceae	Cyanobium PCC-6307		0	0	0	0	2	1	56	43	15	0	0	8	3	0	4	0	0	1	2	1	0	1	0	0	0	0	0	1	0	0	0	0	0	6	2	6	10	5	14	0	0	0
Zotu160	Bacteria	Actinobacteriota	Actinobacteria					0	0	0	0	0	0	5	3	0	1	3	0	0	9	5	0	0	0	0	0	0	0	0	0	0	0	11	1	2	13	0	0	0	0	0	0	0	0	0	0	2	0
Zotu161	Bacteria	Chloroflexi	TK10					0	1	4	3	7	4	0	0	0	1	3	1	0	0	0	0	8	1	1	2	0	1	0	2	0	0	0	0	0	0	10	1	0	12	1	1	0	0	0	0	3	0
Zotu162	Bacteria	Actinobacteriota	Actinobacteria	Pseudonocardiales	Pseudonocardiaceae	Amycolatopsis		1	13	14	35	8	26	0	0	0	0	0	0	1	1	0	3	2	455	520	706	0	1	3	14	0	0	0	0	0	0	26	5	1	4	0	0	0	0	0	2	2	2
Zotu163	Bacteria	Proteobacteria	Gammaproteobacteria	Burkholderiales	Alcaligenaceae	GKS98 freshwater group		0	0	0	0	0	0	1	4	0	0	1	0	0	3	2	0	0	0	0	0	0	0	0	0	0	0	2	4	1	9	0	0	0	1	0	1	2	0	0	0	2	0
Zotu164	Bacteria	Proteobacteria	Gammaproteobacteria	Enterobacterales	Erwiniaceae	Pantoea		11	1959	86	1	1	0	0	0	0	1	0	1	0	0	1	0	0	0	7	2	1	0	0	3	0	0	0	0	0	0	44	68	12	0	0	0	0	0	0	0	0	0
Zotu165	Bacteria	Bacteroidota	Bacteroidia	Cytophagales	Spirosomaceae	Pseudarcicella		0	0	0	0	0	0	2	1	0	1	0	0	0	1	6	0	0	0	0	0	0	0	0	1	0	0	2	11	4	10	0	0	0	0	0	0	0	0	0	0	0	0
Zotu166	Bacteria	Proteobacteria	Alphaproteobacteria	Acetobacterales	Acetobacteraceae			0	0	0	0	0	0	7	1	7	0	0	0	9	0	0	0	0	0	0	0	0	0	0	3	3	2	0	0	0	7	0	0	0	0	0	0	0	0	0	0	0	0
Zotu167	Archaea	Crenarchaeota	Nitrososphaeria	Nitrososphaerales	Nitrososphaeraceae	Candidatus Nitrocosmicus		362	29	227	0	1	1	0	0	0	0	2	0	0	4	2	1	8	5	5	22	0	58	0	26	1	0	0	0	0	0	1	3	4	0	9	5	0	0	0	0	22	9
Zotu168	Bacteria	Cyanobacteria	Cyanobacteriia	Cyanobacteriales	Cyanobacteriaceae	Geminobacterium		0	0	0	0	0	0	1	0	0	10	11	22	0	0	0	0	0	0	0	0	10	24	5	0	0	0	0	0	0	0	0	0	0	0	0	0	4	0	0	9	3	1
Zotu171	Bacteria	Acidobacteriota	Blastocatellia	Blastocatellales	Blastocatellaceae	Blastocatella		19	82	3	13	0	2	0	0	0	10	0	1	0	0	0	0	7	0	1	1	2	0	2	0	1	0	0	0	0	0	0	75	159	0	0	8	1	0	0	1	2	2
Zotu172	Bacteria	Proteobacteria	Alphaproteobacteria	Rhodobacterales	Rhodobacteraceae			0	0	0	0	0	0	3	4	6	0	5	0	9	0	0	0	4	0	0	0	0	0	0	0	6	2	3	0	0	0	0	0	0	0	0	0	2	1	1	0	1	0
Zotu173	Bacteria	Cyanobacteria	Cyanobacteriia	Chloroplast	Planoglabratella opercularis			0	0	0	0	4	0	14	24	19	25	10	20	0	1	2	0	0	0	0	0	11	46	17	0	12	0	1	0	0	1	0	0	0	1	0	2	254	107	85	13	0	2
Zotu174	Bacteria	Proteobacteria	Alphaproteobacteria	Rhizobiales	Beijerinckiaceae			0	0	0	0	4	5	3	1	0	0	0	0	0	3	4	0	2	2	0	1	0	4	0	1	1	3	5	30	16	29	0	2	0	1	2	7	1	0	0	0	2	0
Zotu176	Bacteria	Actinobacteriota	Actinobacteria	Micrococcales	Microbacteriaceae	Candidatus Aquiluna		0	0	0	0	0	0	8	10	7	1	0	0	734	716	662	0	0	0	0	0	0	0	0	19	0	3	2	3	2	1	0	0	0	0	0	0	1	0	0	0	0	0
Zotu177	Bacteria	Gemmatimonadota	Longimicrobia	Longimicrobiales	Longimicrobiaceae	Longimicrobium		0	0	6	0	0	0	0	0	0	12	5	32	0	0	0	0	9	0	1	0	0	1	7	0	0	0	0	0	0	0	0	0	0	0	0	1	0	0	9	0	0	0
Zotu178	Bacteria	Cyanobacteria	Cyanobacteriia	Chloroplast				13	13	725	2	1	2	0	0	0	0	0	1	0	0	0	4	15	1	4	4	0	5	0	1	0	0	0	0	0	0	268	1	197	0	3	1	0	0	0	0	0	1
Zotu179	Bacteria	Cyanobacteria	Cyanobacteriia	Synechococcales	Cyanobiaceae	Cyanobium PCC-6307		0	0	0	0	0	0	72	38	42	0	1	5	9	5	14	0	0	0	1	0	0	0	0	1	0	0	0	1	0	0	0	0	0	3	1	2	25	18	36	0	1	1
Zotu180	Bacteria	Proteobacteria	Alphaproteobacteria	Rhizobiales	Xanthobacteraceae			3	9	11	212	232	338	0	0	0	1	2	1	0	0	0	1	2	4	7	7	0	0	1	0	1	0	0	0	0	0	64	2	105	197	292	6	0	0	0	1	3	1
Zotu181	Bacteria	Cyanobacteria	Cyanobacteriia	Synechococcales	Cyanobiaceae	Cyanobium PCC-6307		1	0	0	1	0	0	11	5	1	0	0	0	29	17	14	0	1	1	0	0	1	1	0	0	1	0	4	12	5	6	0	1	0	0	0	0	0	0	0	0	1	0
Zotu182	Bacteria	Bacteroidota	Bacteroidia	Chitinophagales	Chitinophagaceae	Flavisolibacter		0	0	3	0	0	0	0	0	0	4	11	41	0	0	0	0	10	0	0	0	0	0	4	0	0	0	0	0	0	0	0	0	6	0	0	1	0	0	8	1	11	17
Zotu184	Bacteria	Chloroflexi	Chloroflexia	Chloroflexales	Roseiflexaceae			0	0	0	0	0	0	3	0	4	0	0	0	657	570	484	0	3	0	0	0	0	0	0	4	0	0	0	1	0	0	0	0	0	0	0	0	0	0	0	0	0	0
Zotu187	Bacteria	Cyanobacteria	Cyanobacteriia	Chloroplast				2	3	8	2	5	5	0	0	0	4	5	12	0	1	0	0	22	5	12	20	2	6	0	52	0	0	0	0	0	0	5	0	0	4	8	3	0	0	1	0	1	0
Zotu188	Bacteria	Proteobacteria	Gammaproteobacteria	Competibacterales	Competibacteraceae	Candidatus Competibacter		0	0	0	0	0	0	377	361	645	1	0	0	8	3	12	0	0	0	0	0	0	0	0	3	0	0	0	4	2	0	0	0	0	0	0	0	129	57	24	0	0	0
Zotu190	Bacteria	Bdellovibrionota	Bdellovibrionia	Bdellovibrionales	Bdellovibrionaceae	OM27 clade	metagenome	0	0	0	0	0	0	7	7	12	0	1	2	2	0	0	0	0	0	0	0	0	0	0	1	11	5	4	0	0	2	0	0	0	0	0	0	3	1	0	0	0	0
Zotu192	Bacteria	SAR324 clade(Marine group B)						3	0	0	0	0	0	0	0	0	18	38	51	0	0	1	0	755	0	0	0	17	0	0	6	0	0	1	0	0	0	0	0	0	0	1	0	7	0	0	0	6	0
Zotu194	Bacteria	Cyanobacteria	Cyanobacteriia	Synechococcales	Cyanobiaceae	Cyanobium PCC-6307		0	0	0	0	1	0	0	0	0	0	1	2	0	0	0	0	0	0	0	0	0	0	0	0	0	0	0	0	0	0	0	0	0	1	2	3	4	2	7	0	0	0
Zotu195	Bacteria	Proteobacteria	Gammaproteobacteria	Steroidobacterales	Steroidobacteraceae			0	0	0	0	1	0	9	6	17	3	3	17	2	2	0	0	0	1	1	1	12	29	8	0	21	7	2	2	0	0	0	0	0	1	3	7	107	104	131	2	3	3
Zotu197	Bacteria	Bacteroidota	Bacteroidia	Sphingobacteriales	NS11-12 marine group			0	0	0	0	0	0	7	8	1	0	0	0	3	0	0	0	0	0	0	0	0	0	0	0	5	0	2	0	0	2	0	0	0	0	0	0	0	0	3	0	0	0
Zotu198	Bacteria	Proteobacteria	Gammaproteobacteria	CCD24				0	3	1	62	4	3	4	0	0	35	52	29	1	0	0	0	0	2	3	0	0	2	26	1	0	0	0	0	0	0	1	1	7	15	11	11	0	0	2	25	51	12
Zotu200	Bacteria	Bacteroidota	Bacteroidia	Chitinophagales	Chitinophagaceae	Sediminibacterium	metagenome	0	0	0	0	0	0	4	5	3	0	0	0	559	609	614	0	0	0	0	0	0	0	0	7	5	7	2	106	92	89	0	0	0	0	0	0	0	0	0	0	0	0
Zotu201	Bacteria	Acidobacteriota	Vicinamibacteria	Vicinamibacterales	Vicinamibacteraceae			0	0	2	46	2	46	0	0	0	0	0	3	0	0	1	1	0	1	0	1	0	0	2	1	0	0	0	0	0	1	1	0	16	14	15	12	0	0	7	0	4	11
Zotu202	Bacteria	Proteobacteria	Alphaproteobacteria	Sphingomonadales	Sphingomonadaceae	Novosphingobium		0	0	2	0	0	0	2	1	5	0	0	0	8	0	0	0	0	0	0	0	0	3	0	1	9	8	4	0	0	2	0	0	0	0	0	0	4	1	40	0	0	0
Zotu203	Bacteria	Acidobacteriota	Blastocatellia	Blastocatellales	Blastocatellaceae			2	0	0	6	0	4	0	0	0	283	295	233	0	0	0	0	0	0	0	0	19	0	0	0	0	0	0	0	0	0	0	0	0	0	0	0	1	0	1	829	27	7
Zotu204	Bacteria	Armatimonadota	Fimbriimonadia	Fimbriimonadales	Fimbriimonadaceae			0	0	0	0	0	0	2	2	8	0	0	0	3	0	0	0	0	0	0	0	0	0	0	1	0	0	0	0	0	1	0	0	0	0	0	0	0	0	0	0	0	0
Zotu205	Bacteria	Proteobacteria	Gammaproteobacteria	Enterobacterales	Enterobacteriaceae			1	5	2	4	2	0	0	0	0	1	4	7	0	0	0	1	1	1	2	1	4	4	1	8	0	0	0	0	0	0	6	136	22	0	0	1	0	0	0	0	0	0
Zotu206	Bacteria	Firmicutes	Bacilli	Bacillales	Bacillaceae	Bacillus		461	206	8	1	3	2	0	0	0	0	2	2	0	0	0	489	4	4	0	0	0	3	0	0	0	0	0	0	0	0	21	1	5	0	1	1	0	0	0	0	0	0
Zotu207	Bacteria	Cyanobacteria	Cyanobacteriia	Cyanobacteriales	Nostocaceae	Scytonema VB-61278		7	13	11	6	4	4	0	0	0	3	4	3	0	0	0	0	58	1	3	7	0	16	0	10	0	0	0	0	0	0	5	8	70	0	1	14	2	3	0	1	3	3
Zotu208	Bacteria	Cyanobacteria	Cyanobacteriia	Cyanobacteriales	Nostocaceae	Nostoc PCC-73102		7	8	13	0	5	6	0	0	0	0	1	5	0	0	0	0	28	4	4	3	0	1	0	3	0	0	0	0	0	0	6	0	4	0	2	10	0	0	0	0	7	9
Zotu210	Bacteria	Actinobacteriota	Acidimicrobiia	Actinomarinales				0	0	0	14	0	0	0	0	0	10	18	0	0	0	0	0	0	0	0	0	0	0	1	0	0	0	0	0	0	0	0	1	0	1	0	0	0	0	0	24	103	0
Zotu211	Bacteria	Proteobacteria	Gammaproteobacteria	Burkholderiales	MWH-UniP1 aquatic group			0	0	0	0	0	0	11	3	13	0	0	0	15	8	8	0	0	0	0	0	0	0	0	3	4	3	1	0	0	2	0	0	0	0	0	0	0	0	0	0	0	0
Zotu212	Bacteria	Actinobacteriota	Rubrobacteria	Rubrobacterales	Rubrobacteriaceae	Rubrobacter		1	4	4	2	1	4	0	0	0	0	1	6	0	0	0	0	13	2	7	8	0	5	0	5	0	1	1	0	0	0	24	1	17	37	2	3	0	0	0	0	0	0
Zotu213	Bacteria	Acidobacteriota	Blastocatellia	Pyrinomonadales	Pyrinomonadaceae	RB41		0	2	12	1	0	1	0	0	0	1	0	1	0	0	0	1	8	198	205	472	0	1	0	0	0	0	0	0	0	0	19	3	1	5	7	0	0	0	0	0	0	0
Zotu214	Bacteria	Actinobacteriota	Actinobacteria	Micromonosporales	Micromonosporaceae			1	2	59	0	3	0	0	0	3	0	0	0	6	3	5	1	1	285	381	387	0	5	0	263	0	0	0	0	0	0	7	0	0	1	1	0	0	0	0	0	0	0
Zotu215	Bacteria	Verrucomicrobiota	Verrucomicrobiae	Chthoniobacterales	Terrimicrobiaceae	Terrimicrobium		0	0	0	0	0	0	3	4	13	0	0	0	2	0	0	0	0	0	0	0	0	0	0	2	2	2	0	0	0	3	0	0	0	0	0	0	0	0	0	0	0	0
Zotu216	Bacteria	Bacteroidota	Bacteroidia	Cytophagales	Cyclobacteriaceae	Algoriphagus	Algoriphagus aquatilis	0	0	0	0	0	0	1	2	5	0	0	0	5	0	0	0	0	0	0	0	0	0	0	0	3	3	2	0	1	1	0	0	0	0	0	0	0	0	1	0	0	0
Zotu217	Bacteria	Actinobacteriota	Actinobacteria	Frankiales	Sporichthyaceae	Candidatus Planktophila		0	0	0	0	0	0	0	3	0	0	0	0	0	1	2	0	0	0	0	0	0	0	0	0	0	0	2	2	0	8	0	0	0	0	0	0	0	0	0	0	0	0
Zotu218	Bacteria	Cyanobacteria	Cyanobacteriia					0	0	0	0	0	0	0	0	0	0	0	0	0	0	0	0	0	0	0	0	0	0	0	0	236	210	1185	6	5	4	0	0	0	0	0	0	0	0	0	0	0	0
Zotu219	Bacteria	Cyanobacteria	Cyanobacteriia	Chloroplast				50	19	7	2	0	0	0	0	0	2	6	15	0	0	0	0	13	1	3	2	0	7	0	13	0	0	0	0	0	0	3	8	0	0	0	0	0	1	0	0	0	0
Zotu220	Bacteria	Proteobacteria	Gammaproteobacteria	Burkholderiales	SC-I-84			0	2	6	0	1	2	0	0	0	0	1	0	0	8	11	0	3	112	125	128	0	24	0	12	0	0	3	0	0	1	11	2	1	41	4	0	0	0	0	0	0	0
Zotu222	Archaea	Crenarchaeota	Nitrososphaeria	Nitrososphaerales	Nitrososphaeraceae			54	15	12	0	4	1	0	0	0	0	3	14	0	0	0	1	10	0	0	2	0	2	5	0	0	0	0	0	0	0	0	1	0	0	0	0	0	2	8	0	1	1
Zotu223	Bacteria	Actinobacteriota	Thermoleophilia	Solirubrobacterales	67-14			0	0	42	1	8	1	0	0	1	0	8	6	0	0	0	1	0	7	5	5	8	52	21	17	0	0	0	0	0	0	4	0	1	1	0	79	0	0	14	42	52	70
Zotu224	Bacteria	Actinobacteriota	Acidimicrobiia	Microtrichales	Ilumatobacteraceae	CL500-29 marine group		0	0	0	0	0	0	6	8	0	0	0	0	12	7	8	0	0	0	1	0	0	2	0	0	1	1	4	8	5	1	0	0	1	0	0	0	4	0	0	0	1	0
Zotu225	Bacteria	Actinobacteriota	Actinobacteria	Frankiales	Sporichthyaceae	hgcI clade		0	0	0	0	0	0	11	12	10	0	0	0	1	0	0	0	0	0	0	0	0	0	0	2	3	1	0	3	3	8	0	1	0	0	0	0	1	0	0	0	0	0
Zotu226	Bacteria	Cyanobacteria	Cyanobacteriia	Chloroplast				0	0	0	0	0	0	5	4	4	1	1	0	3	1	2	0	0	0	0	0	0	0	1	0	75	128	14	54	19	31	0	0	0	0	0	0	24	13	60	0	0	0
Zotu229	Bacteria	Proteobacteria	Gammaproteobacteria	Burkholderiales	Methylophilaceae			0	0	0	0	0	0	4	2	2	0	0	0	2	3	0	0	0	0	0	0	0	0	0	0	2	1	3	16	27	44	0	0	0	1	0	1	0	0	2	0	0	0
Zotu230	Bacteria	Cyanobacteria	Cyanobacteriia	Chloroplast				0	0	0	0	0	0	1	5	0	0	0	0	0	2	4	0	0	0	0	0	0	0	0	0	15	9	27	427	690	548	0	0	0	0	0	0	0	0	0	0	0	0
Zotu232	Bacteria	Verrucomicrobiota	Verrucomicrobiae					0	0	0	0	0	0	0	1	1	0	0	0	0	1	1	0	0	0	0	0	0	0	0	0	0	0	1	0	2	1	0	0	0	0	0	0	0	0	0	0	0	0
Zotu233	Bacteria	Myxococcota	Polyangia	Haliangiales	Haliangiaceae	Haliangium		0	1	0	0	0	0	0	0	0	0	0	56	0	0	0	0	0	8	6	4	0	0	1	0	0	0	0	0	0	0	0	1	1	0	1	0	0	0	0	11	339	584
Zotu237	Bacteria	Cyanobacteria	Cyanobacteriia	Cyanobacteriales				0	0	0	0	0	0	0	0	0	4	4	11	0	0	0	0	0	0	0	0	9	4	3	0	63	1085	371	8	5	6	0	0	0	0	0	0	0	0	0	1	0	2
Zotu238	Bacteria	Bacteroidota	Kapabacteria	Kapabacteriales	metagenome			0	0	0	0	0	0	4	5	0	0	0	0	9	1	3	0	0	0	0	0	0	0	1	0	4	18	7	290	198	171	0	0	0	0	0	0	0	0	0	0	0	0
Zotu239	Bacteria	Actinobacteriota	Acidimicrobiia	Microtrichales	Ilumatobacteraceae	CL500-29 marine group		0	0	0	0	0	0	4	5	2	18	11	1	49	31	33	0	26	0	0	0	1	0	1	0	12	8	8	331	265	291	0	0	0	0	0	0	4	0	0	0	8	1
Zotu240	Bacteria	Cyanobacteria	Cyanobacteriia	Chloroplast				0	0	0	0	0	0	6	8	3	0	0	0	0	0	2	0	0	0	0	0	0	0	0	1	11	6	12	186	444	489	0	0	0	0	0	0	0	0	0	0	0	0
Zotu241	Bacteria	Proteobacteria	Gammaproteobacteria	Enterobacterales	Enterobacteriaceae			0	4	4	3	0	0	0	0	0	2	3	3	0	0	0	0	0	1	0	0	2	6	1	0	0	0	0	0	0	0	7	56	14	0	0	0	0	0	0	0	0	0
Zotu243	Bacteria	MBNT15						0	0	0	0	10	3	0	0	0	1	0	26	0	0	0	0	0	5	7	2	0	1	0	0	0	1	1	0	0	1	0	0	0	6	6	18	6	5	13	0	1	3
Zotu244	Bacteria	Bdellovibrionota	Oligoflexia	Silvanigrellales	Silvanigrellaceae			0	0	0	0	0	0	4	6	18	0	0	0	1	0	0	0	0	0	0	0	0	0	0	2	4	1	0	0	0	3	1	0	0	0	0	0	0	0	0	0	0	0
Zotu246	Bacteria	Actinobacteriota	Acidimicrobiia	Microtrichales	Ilumatobacteraceae	CL500-29 marine group		0	0	0	0	0	0	3	5	5	1	5	0	14	0	0	0	0	0	0	0	0	0	1	0	2	7	2	0	0	5	0	0	0	0	0	0	5	0	0	0	1	0
Zotu247	Bacteria	Actinobacteriota	Actinobacteria	Pseudonocardiales	Pseudonocardiaceae	Pseudonocardia		1	4	28	7	30	22	0	0	0	26	29	45	0	0	0	5	29	7	10	2	102	115	12	19	0	0	0	0	0	0	43	10	7	13	3	870	1	0	6	399	102	77
Zotu248	Bacteria							0	0	0	0	0	0	5	0	0	0	0	0	0	3	3	0	0	0	0	0	0	0	0	0	18	30	10	462	395	326	0	0	0	0	0	0	0	0	0	0	0	0
Zotu251	Bacteria	Proteobacteria	Alphaproteobacteria	Rickettsiales	Mitochondria			1085	185	26	0	0	1	0	0	0	0	1	5	0	0	0	2	23	3	2	0	0	0	0	0	0	0	0	0	0	0	6	118	5	0	0	0	0	0	0	0	19	28
Zotu252	Bacteria	Firmicutes	Bacilli	Staphylococcales	Staphylococcaceae	Staphylococcus	Staphylococcus sciuri	5	22	26	7	20	6	0	0	0	668	508	419	0	0	0	2	3	0	0	2	4	0	0	0	0	0	0	0	0	0	5	0	0	0	2	2	1	0	0	40	2	2
Zotu255	Bacteria	Proteobacteria	Alphaproteobacteria	Rickettsiales	Mitochondria			9	7	46	5	1	0	0	0	0	0	0	14	0	0	0	29	2	0	0	1	0	6	0	1	0	0	0	0	0	0	5	0	279	0	0	1	0	0	0	1	137	166
Zotu257	Bacteria	Cyanobacteria	Cyanobacteriia	Synechococcales	Cyanobiaceae	Cyanobium PCC-6307		0	0	0	0	0	0	5	6	0	0	0	0	0	4	1	0	0	0	0	0	0	0	0	0	14	17	22	418	458	447	0	0	0	0	0	0	0	0	0	0	0	0
Zotu259	Bacteria	Bacteroidota	Bacteroidia	Chitinophagales	Saprospiraceae	Candidatus Aquirestis		0	0	0	0	0	0	4	5	13	0	0	0	6	0	0	0	0	0	0	0	0	0	0	0	4	2	0	0	0	7	0	0	0	0	0	0	0	0	0	0	0	0
Zotu260	Bacteria	Actinobacteriota	Actinobacteria	Pseudonocardiales	Pseudonocardiaceae	Crossiella		0	0	0	0	0	0	0	0	0	2	2	2	0	0	0	0	0	0	0	0	30	55	1031	0	0	0	0	0	0	0	1	0	0	0	0	0	0	0	9	0	0	0
Zotu261	Bacteria	Acidobacteriota	Blastocatellia	Pyrinomonadales	Pyrinomonadaceae	RB41		0	0	0	1	4	15	0	0	0	0	0	0	0	6	5	0	0	7	9	5	0	0	0	9	2	1	0	0	0	4	2	0	2	0	2	0	0	0	0	0	0	0
Zotu262	Bacteria	Chloroflexi	Chloroflexia	Chloroflexales	Roseiflexaceae		freshwater metagenome	0	0	0	0	0	0	0	2	5	0	0	0	1	0	0	0	0	0	0	0	0	0	0	4	0	4	0	21	15	10	0	0	0	0	0	0	0	0	0	0	0	0
Zotu264	Bacteria	Gemmatimonadota	Gemmatimonadetes	Gemmatimonadales	Gemmatimonadaceae	Gemmatimonas		2	7	823	0	0	0	0	0	6	0	0	0	2	5	3	1	0	0	0	3	0	0	0	401	4	3	0	0	1	0	11	0	1	0	0	0	0	0	0	0	0	0
Zotu265	Bacteria	Actinobacteriota	Actinobacteria	Micromonosporales	Micromonosporaceae			0	0	7	1	2	0	0	0	0	0	0	0	0	0	0	2	0	384	424	374	0	4	0	2	0	0	0	0	0	0	4	2	0	2	0	0	0	0	0	0	2	0
Zotu267	Bacteria	Proteobacteria	Alphaproteobacteria	Rhizobiales	Xanthobacteraceae	Pseudolabrys	metagenome	0	0	1	0	0	0	2	3	8	0	0	0	4	0	0	0	0	0	0	0	2	0	1	4	2	3	0	0	0	1	0	0	0	0	0	0	0	0	0	0	0	0
Zotu268	Bacteria	Cyanobacteria	Cyanobacteriia	Chloroplast	Cyanophora paradoxa			0	0	0	0	0	0	8	4	0	0	0	0	0	2	3	0	0	0	0	0	0	0	0	0	18	23	16	584	292	444	0	0	0	0	0	0	0	0	0	0	0	0
Zotu269	Bacteria	Chloroflexi	Chloroflexia	Chloroflexales	Chloroflexaceae	FFCH7168		3	0	3	3	1	1	0	0	0	0	0	4	0	0	0	1	8	0	0	3	0	2	0	0	0	0	0	0	0	0	4	0	0	0	0	0	0	0	0	0	1	0
Zotu271	Bacteria	Firmicutes	Bacilli	Bacillales	Bacillaceae	Bacillus		342	157	6	1	1	0	0	0	0	2	1	0	0	0	0	437	1	2	0	1	0	0	0	0	0	0	0	0	0	0	9	1	2	2	4	0	0	0	0	0	0	0
Zotu272	Bacteria	Bacteroidota	Bacteroidia	Chitinophagales	Chitinophagaceae	Ferruginibacter		0	0	0	0	0	0	5	10	10	0	0	0	0	0	0	0	0	0	0	0	0	0	0	1	4	2	0	0	0	3	0	0	0	0	1	0	0	0	0	0	0	0
Zotu273	Bacteria	Chloroflexi	Chloroflexia	Chloroflexales	Roseiflexaceae		freshwater metagenome	0	0	0	0	0	0	1	3	7	0	0	0	2	0	0	0	0	0	0	0	0	0	0	0	2	0	1	35	31	18	0	0	0	0	0	0	0	0	0	0	0	0
Zotu274	Bacteria	Chloroflexi	Chloroflexia	Chloroflexales	Roseiflexaceae			0	0	21	0	1	4	0	0	1	0	0	0	0	1	3	0	0	202	146	175	0	76	0	106	0	1	0	0	0	0	4	0	0	11	4	0	0	0	0	0	0	0
Zotu275	Bacteria	Acidobacteriota	Blastocatellia	Pyrinomonadales	Pyrinomonadaceae	RB41		4	4	25	0	2	2	0	0	0	0	3	0	0	0	0	0	17	3	6	1	0	0	0	0	0	0	0	0	0	0	0	0	0	0	2	7	0	0	0	0	0	0
Zotu276	Bacteria	Proteobacteria	Gammaproteobacteria	Pseudomonadales	Moraxellaceae	Acinetobacter	Acinetobacter sp. CIP 64.2	12	945	76	0	1	1	0	0	0	59	32	63	0	0	0	0	0	0	4	2	2	0	2	0	0	0	0	0	0	0	6	7	4	0	0	0	0	0	0	6	1	0
Zotu277	Bacteria	Chloroflexi	Chloroflexia	Chloroflexales	Roseiflexaceae			1	0	5	1	1	1	0	0	0	0	0	0	0	0	0	0	0	251	184	363	0	37	0	12	1	0	0	0	0	0	6	2	4	18	9	0	0	0	0	0	0	0
Zotu278	Bacteria	Patescibacteria	Saccharimonadia	Saccharimonadales				0	0	0	0	0	0	6	4	0	0	0	0	0	4	4	0	0	0	0	0	0	0	0	0	27	50	34	482	390	306	0	0	0	0	0	0	0	0	0	0	0	0
Zotu279	Bacteria	Actinobacteriota	Actinobacteria	Pseudonocardiales	Pseudonocardiaceae	Pseudonocardia		2	7	3	2	6	4	0	0	0	0	0	1	0	1	0	0	10	0	0	6	0	0	0	2	0	0	0	0	0	0	3	0	1	0	0	0	0	0	0	0	0	0
Zotu281	Archaea	Crenarchaeota	Nitrososphaeria	Nitrososphaerales	Nitrososphaeraceae	Candidatus Nitrocosmicus		51	5	239	0	15	1	0	0	0	0	0	1	0	1	0	0	1	0	0	0	1	91	0	4	0	0	0	0	0	0	2	0	0	0	0	2	0	0	3	1	5	4
Zotu282	Bacteria	Firmicutes	Bacilli	Bacillales	Bacillaceae	Bacillus		344	232	3	1	2	4	0	0	0	1	3	1	0	0	0	544	2	5	0	1	0	1	0	0	0	0	0	0	0	0	20	2	5	1	0	1	0	0	0	0	0	1
Zotu283	Bacteria	Myxococcota	Polyangia	Polyangiales	Sandaracinaceae	Sandaracinus		0	0	0	0	0	0	6	1	13	0	0	2	3	0	0	0	0	0	0	0	0	0	0	2	2	7	0	5	3	12	0	0	0	0	0	0	0	0	0	0	0	0
Zotu286	Bacteria	Verrucomicrobiota	Verrucomicrobiae	Methylacidiphilales	Methylacidiphilaceae			1	0	0	0	0	0	7	4	13	0	0	0	5	0	0	0	0	0	0	0	0	0	0	0	2	0	0	0	0	4	0	0	0	0	0	0	0	0	0	0	0	0
Zotu287	Bacteria	Cyanobacteria	Cyanobacteriia	Cyanobacteriales				0	0	0	0	0	0	0	0	0	0	0	0	0	0	0	0	0	0	0	0	0	0	0	0	50	240	1056	7	3	0	0	0	0	0	0	0	0	0	0	0	0	0
Zotu288	Bacteria	Actinobacteriota	Actinobacteria	Micrococcales	Micrococcaceae	Arthrobacter	Arthrobacter pascens	1	2	352	0	0	1	0	0	3	0	0	0	3	3	0	0	1	0	1	4	0	3	1	641	0	0	2	0	0	0	17	0	1	11	1	0	0	0	0	0	0	0
Zotu289	Bacteria	Cyanobacteria	Cyanobacteriia	Chloroplast				0	0	0	0	0	0	0	0	0	7	2	0	0	0	0	0	5	0	0	0	5	7	0	0	0	0	0	0	0	0	0	0	0	0	0	0	1351	158	135	0	2	0
Zotu290	Archaea	Halobacterota	Methanosarcinia	Methanosarciniales	Methanosaetaceae	Methanosaeta	metagenome	0	0	0	0	0	0	68	125	210	0	0	0	8	5	0	0	0	0	0	0	0	4	1	1	466	186	42	20	13	1	0	0	0	0	3	0	65	349	30	0	0	0
Zotu291	Bacteria	Bacteroidota	Bacteroidia	Chitinophagales	Chitinophagaceae	Parafilimonas		0	0	0	10	0	6	0	0	0	0	0	0	0	0	0	0	0	1	0	1	0	3	4	0	0	0	0	0	0	0	0	0	1	3	3	3	0	0	0	0	0	0
Zotu292	Bacteria	Actinobacteriota	Actinobacteria	Pseudonocardiales	Pseudonocardiaceae	Pseudonocardia		0	0	0	0	2	2	0	0	0	76	76	82	0	0	0	1	1	0	0	0	0	1	0	0	0	0	0	0	0	0	3	0	0	1	1	39	0	0	0	19	3	5
Zotu294	Bacteria	Bacteroidota	Bacteroidia	Sphingobacteriales				0	0	0	0	0	0	4	3	11	0	0	0	4	0	0	0	0	0	0	0	0	0	0	3	5	2	0	0	0	4	0	0	0	0	0	0	0	0	0	0	0	0
Zotu295	Bacteria	Acidobacteriota	Blastocatellia	Pyrinomonadales	Pyrinomonadaceae	RB41		0	1	3	0	5	1	0	0	0	0	0	0	0	0	0	0	0	0	1	1	0	0	0	0	0	0	0	0	0	0	3	0	1	10	0	1	0	0	0	0	0	0
Zotu296	Bacteria	Proteobacteria	Gammaproteobacteria	Burkholderiales	Rhodocyclaceae	Dechloromonas		0	0	0	0	0	0	2	1	1	0	5	4	1	2	2	0	0	0	0	0	6	21	6	0	707	335	187	9	13	5	0	0	0	0	1	0	41	32	77	2	5	1
Zotu297	Bacteria	Actinobacteriota	Thermoleophilia	Gaiellales	Gaiellaceae	Gaiella		5	4	5	211	23	306	0	0	0	0	1	0	0	0	0	3	0	2	4	3	0	1	0	1	0	0	0	0	0	0	17	2	31	146	106	13	0	0	2	0	1	0
Zotu298	Bacteria	Patescibacteria	Parcubacteria	Candidatus Nomurabacteria	Candidatus Nomurabacteria bacterium RIFCSPHIGHO2 02 FULL 38 15			0	0	0	0	0	0	5	1	2	0	0	0	0	1	0	0	0	0	0	0	0	0	0	0	0	2	1	0	0	2	0	0	0	0	0	0	0	0	0	0	0	0
Zotu299	Bacteria	Proteobacteria	Gammaproteobacteria	Burkholderiales	Methylophilaceae		metagenome	0	0	0	0	0	0	1	1	4	0	0	0	6	2	4	0	0	0	0	0	0	0	0	0	7	2	3	0	0	0	0	0	0	0	0	0	0	0	2	0	0	0
Zotu300	Bacteria	Deinococcota	Deinococci	Thermales	Thermaceae	Meiothermus		0	0	0	0	0	0	0	0	0	0	0	0	0	0	0	0	0	0	0	0	0	0	0	0	185	238	688	0	4	1	0	0	0	0	0	0	0	0	0	0	0	0
Zotu303	Bacteria	Acidobacteriota	Acidobacteriae	Bryobacterales	Bryobacteraceae	Bryobacter		535	76	9	1	0	2	0	0	0	0	0	3	0	0	0	1	2	8	1	0	0	1	0	2	0	0	0	0	0	0	2	27	2	0	0	0	0	0	0	0	15	43
Zotu305	Bacteria	Fusobacteriota	Fusobacteriia	Fusobacteriales	Fusobacteriaceae	Cetobacterium		0	0	0	0	0	0	1	3	0	8	9	1	31	10	41	0	3	0	0	0	0	0	0	0	95	349	286	190	169	149	0	0	0	1	0	0	10	0	0	0	13	0
Zotu306	Bacteria	Bacteroidota	Bacteroidia	Cytophagales				0	0	0	0	0	0	7	2	11	0	0	0	5	0	0	0	0	0	0	0	0	0	0	3	1	1	0	15	33	20	0	0	0	0	0	0	0	0	0	0	0	0
Zotu307	Bacteria	Verrucomicrobiota	Verrucomicrobiae	Chthoniobacterales	Chthoniobacteraceae	Candidatus Udaeobacter		0	0	0	0	60	66	0	0	0	0	0	0	0	13	4	0	0	1	0	0	0	0	0	4	0	5	4	0	0	0	1	0	5	0	2	1	0	0	0	0	0	0
Zotu308	Bacteria	Proteobacteria	Gammaproteobacteria	Burkholderiales	Comamonadaceae	Ottowia		0	0	0	0	0	0	3	4	4	0	0	0	3	0	2	0	1	0	0	0	2	0	0	1	1	1	2	0	0	1	0	0	0	0	0	0	0	0	2	1	0	0
Zotu309	Archaea	Crenarchaeota	Nitrososphaeria	Nitrososphaerales	Nitrososphaeraceae			29	26	7	1	0	0	0	0	0	3	4	10	0	0	0	0	18	1	0	0	0	0	0	0	0	0	0	0	0	0	4	30	2	0	1	23	0	0	1	0	3	1
Zotu311	Bacteria	Fusobacteriota	Fusobacteriia	Fusobacteriales	Fusobacteriaceae	Cetobacterium		0	0	0	0	0	0	2	3	0	2	14	0	0	1	0	0	0	0	0	0	0	0	0	0	279	513	456	154	67	75	0	0	0	0	0	0	9	0	0	0	12	0
Zotu312	Bacteria	Bacteroidota	Bacteroidia	Chitinophagales	Saprospiraceae	OLB8		0	0	0	0	0	0	0	0	0	8	0	0	0	0	0	0	0	0	0	0	1	4	0	0	0	0	0	0	0	0	0	0	0	0	0	0	0	0	0	5	0	0
Zotu314	Bacteria	Chloroflexi	Chloroflexia	Chloroflexales	Roseiflexaceae			0	9	3	1	0	0	0	0	0	0	1	0	0	0	0	0	16	0	0	2	0	2	0	3	0	0	0	0	0	0	7	0	0	3	0	0	0	0	0	0	0	0
Zotu315	Bacteria	Actinobacteriota	Actinobacteria	Propionibacteriales	Nocardioidaceae	Nocardioides		4	2	18	147	6	313	0	0	0	0	0	0	0	1	1	0	0	16	16	34	0	5	0	19	1	0	0	0	0	3	20	2	10	54	18	8	0	0	0	0	0	0
Zotu316	Bacteria	Actinobacteriota	Actinobacteria	Frankiales				0	0	1	0	0	0	1	1	0	0	0	0	0	0	2	0	0	0	0	0	0	0	0	0	0	0	3	3	1	5	0	0	0	0	0	0	0	0	0	0	0	0
Zotu317	Bacteria	Acidobacteriota	Acidobacteriae	Bryobacterales	Bryobacteraceae	Bryobacter		0	0	0	0	3	0	0	0	0	0	1	0	0	0	1	0	0	0	0	0	0	3	8	0	0	0	0	0	0	0	0	0	11	3	8	0	0	0	9	6	7	9
Zotu319	Bacteria	Actinobacteriota	Actinobacteria	Frankiales	Sporichthyaceae	hgcI clade	Actinobacteria bacterium IMCC26077	0	0	0	0	0	0	4	1	0	0	0	0	11	3	7	0	0	0	0	0	0	0	0	0	6	5	10	145	126	110	0	0	0	2	0	0	3	0	0	0	2	0
Zotu320	Bacteria	Bacteroidota	Bacteroidia	Chitinophagales	Chitinophagaceae			0	0	0	0	0	0	0	0	0	0	0	25	0	0	0	0	0	0	0	0	0	0	0	0	0	0	0	0	0	0	0	0	0	0	0	0	0	0	0	4	280	415
Zotu322	Bacteria	Proteobacteria	Gammaproteobacteria	Gammaproteobacteria Incertae Sedis		Acidibacter	metagenome	0	0	0	0	0	0	2	0	4	0	0	0	286	202	213	0	2	0	0	0	1	0	0	3	3	1	0	55	50	53	0	0	0	0	0	0	1	0	2	0	0	0
Zotu323	Bacteria	Bacteroidota	Kapabacteria	Kapabacteriales	metagenome			0	0	0	0	0	0	6	3	0	0	0	0	0	2	1	0	0	0	0	0	0	0	0	0	14	20	17	480	297	234	0	0	0	0	0	0	0	0	0	0	1	0
Zotu324	Bacteria	Verrucomicrobiota	Verrucomicrobiae	Chthoniobacterales	Terrimicrobiaceae	Terrimicrobium		0	0	0	0	0	0	4	3	7	4	7	1	1	0	0	0	5	0	0	0	0	0	0	2	0	2	0	4	0	6	0	0	0	0	0	0	4	0	0	0	1	0
Zotu327	Archaea	Halobacterota	Methanosarcinia	Methanosarciniales	Methanosaetaceae	Methanosaeta	metagenome	0	0	0	0	0	0	42	63	140	0	0	0	6	0	3	0	0	0	0	0	0	0	0	0	664	137	36	6	5	2	0	0	0	0	0	0	34	287	36	0	0	0
Zotu328	Bacteria	Verrucomicrobiota	Verrucomicrobiae		metagenome			0	0	0	0	0	0	0	2	4	0	0	0	310	253	286	0	0	0	0	0	0	0	0	2	0	2	4	22	49	70	0	0	0	0	0	0	1	0	0	0	0	0
Zotu329	Bacteria	Proteobacteria	Gammaproteobacteria	Competibacterales	Competibacteraceae	Candidatus Competibacter		0	0	0	0	0	0	229	246	338	0	0	0	5	5	7	0	0	0	0	0	0	7	2	2	0	0	0	1	1	0	0	0	0	4	0	0	166	109	75	0	0	0
Zotu330	Bacteria	Proteobacteria	Alphaproteobacteria	Micropepsales	Micropepsaceae			0	0	0	0	0	0	0	0	0	0	0	0	0	0	0	0	0	0	1	1	0	0	10	0	0	0	0	0	0	0	0	0	0	0	0	0	0	0	13	6	5	4
Zotu331	Bacteria	Bacteroidota	Bacteroidia	Chitinophagales	Chitinophagaceae			0	0	0	0	0	0	0	1	0	0	0	0	10	1	2	0	0	0	0	0	0	0	0	0	4	7	5	79	109	86	0	0	0	0	0	0	0	0	0	0	0	0
Zotu332	Bacteria	Proteobacteria	Gammaproteobacteria	Enterobacterales	Enterobacteriaceae	Cronobacter		5	6	12	0	5	2	0	0	0	0	0	2	0	0	0	0	1	1	3	3	2	1	0	1	0	0	0	0	0	0	0	1	18	0	5	4	0	0	0	0	3	1
Zotu333	Bacteria	Verrucomicrobiota	Verrucomicrobiae	Chthoniobacterales	Terrimicrobiaceae	Terrimicrobium		0	0	0	0	0	0	3	1	0	0	0	0	0	1	0	0	0	0	0	0	0	0	0	0	12	12	15	363	264	298	0	0	0	0	0	0	0	0	0	0	0	0
Zotu334	Bacteria	Actinobacteriota	Actinobacteria	Frankiales	Sporichthyaceae	hgcI clade		0	0	0	0	0	0	0	0	2	0	0	0	54	64	68	0	0	0	0	0	0	0	0	1	5	4	8	161	197	153	0	0	0	0	0	0	0	0	0	0	1	0
Zotu336	Bacteria	Actinobacteriota	Actinobacteria	Frankiales	Sporichthyaceae	hgcI clade		0	0	0	0	0	0	1	7	1	0	0	0	1	5	4	0	0	0	0	0	0	0	0	0	0	0	3	4	3	7	0	0	0	0	0	0	0	0	0	0	0	0
Zotu338	Bacteria	Proteobacteria	Gammaproteobacteria	Burkholderiales	Burkholderiaceae			0	0	0	0	0	0	2	3	5	0	0	0	4	1	3	0	0	0	0	0	0	0	0	1	0	0	0	14	13	3	0	0	0	0	0	0	0	0	0	0	0	0
Zotu340	Bacteria	Bacteroidota	Bacteroidia	Chitinophagales				0	3	2	4	3	3	0	0	0	0	0	0	0	0	0	3	1	0	0	1	0	0	0	0	0	0	0	0	0	0	3	0	1	0	0	0	0	0	0	0	0	0
Zotu341	Bacteria	Actinobacteriota	Acidimicrobiia	Microtrichales	Ilumatobacteraceae	CL500-29 marine group	bacterium enrichment culture clone B18(2011)	0	0	0	0	0	0	3	5	9	10	13	0	4	0	1	0	1	0	0	0	0	0	0	0	0	0	4	0	2	2	0	0	0	0	0	0	9	0	1	0	12	0
Zotu342	Bacteria	Actinobacteriota	Actinobacteria	Pseudonocardiales	Pseudonocardiaceae	Pseudonocardia		0	7	2	2	0	4	0	0	0	83	69	67	0	0	0	0	13	1	1	3	1	21	0	2	0	0	0	0	0	0	24	1	1	9	3	105	0	0	0	165	52	3
Zotu344	Bacteria	Cyanobacteria	Cyanobacteriia	Chloroplast	Planoglabratella opercularis			0	2	18	0	1	1	0	0	0	0	0	0	0	0	0	0	7	0	0	2	0	0	0	0	0	0	0	0	0	0	2231	0	33	13	26	1	5	0	0	0	0	0
Zotu345	Bacteria	Deinococcota	Deinococci	Thermales	Thermaceae	Meiothermus		0	0	0	0	0	0	1	0	1	0	0	0	0	0	0	0	0	0	0	0	0	0	2	0	294	119	493	4	7	0	0	0	0	0	1	0	0	0	1	0	0	0
Zotu346	Bacteria	Acidobacteriota	Acidobacteriae	Acidobacteriales	Acidobacteriaceae (Subgroup 1)			0	1	0	0	2	0	0	0	0	0	0	0	0	5	5	0	0	1	3	1	0	1	0	10	1	2	2	0	0	0	0	0	0	0	0	0	0	0	0	0	0	0
Zotu348	Bacteria	Acidobacteriota	Blastocatellia	Pyrinomonadales	Pyrinomonadaceae	RB41		0	0	3	16	0	3	0	0	0	1	0	1	0	10	3	0	11	5	2	2	0	0	0	2	7	0	2	0	0	6	12	1	9	25	8	1	1	0	0	0	0	0
Zotu349	Archaea	Crenarchaeota	Nitrososphaeria	Nitrososphaerales	Nitrososphaeraceae			0	0	3	0	0	0	0	0	0	8	5	11	0	0	0	0	3	0	0	0	0	0	1	0	0	0	0	0	0	0	0	0	1	0	0	1	0	0	1	0	0	0
Zotu351	Bacteria	Cyanobacteria	Cyanobacteriia	Cyanobacteriales	Nostocaceae	Scytonema UTEX 2349		0	0	0	0	1	0	0	0	0	2	0	29	0	0	0	1	0	0	0	0	0	0	1	0	0	0	0	0	0	0	0	17	0	0	0	3	0	0	0	38	325	354
Zotu353	Bacteria	Proteobacteria	Gammaproteobacteria	Burkholderiales	Oxalobacteraceae			0	0	0	0	0	0	2	3	4	0	0	0	440	386	309	0	0	0	0	0	0	0	0	5	1	0	0	6	8	4	0	0	0	0	0	0	0	0	0	0	0	0
Zotu355	Bacteria	Acidobacteriota	Acidobacteriae	Subgroup 2				7	2	11	2	15	11	0	0	0	0	0	0	0	0	0	0	0	0	1	3	0	0	0	0	0	0	3	0	0	0	8	0	202	6	256	0	0	0	0	0	0	0
Zotu358	Bacteria	Proteobacteria	Alphaproteobacteria	Rhizobiales	Rhizobiaceae	Mesorhizobium		0	0	8	19	4	6	0	0	0	259	169	174	0	0	0	0	4	3	9	6	14	4	13	4	0	0	0	0	0	0	15	0	5	2	11	16	2	0	0	25	30	8
Zotu361	Bacteria	Bacteroidota	Kapabacteria	Kapabacteriales				0	0	0	0	0	0	2	2	0	0	0	0	2	5	1	0	0	0	0	0	0	0	0	0	10	9	16	260	321	348	0	0	0	0	0	0	0	0	0	0	0	0
Zotu363	Bacteria	Myxococcota	Polyangia	Polyangiales	BIrii41			2	3	3	1	0	0	0	0	0	485	418	323	0	0	0	0	1	1	0	0	0	0	0	0	0	0	0	0	0	0	0	0	0	3	0	2	0	0	0	0	2	1
Zotu364	Bacteria	Bacteroidota	Bacteroidia	Chitinophagales	Chitinophagaceae	Sediminibacterium	metagenome	3	2	0	0	0	0	12	2	3	0	0	0	23	19	30	0	1	2	1	0	0	5	0	2	5	1	0	12	5	6	0	0	0	0	0	0	0	0	0	0	0	1
Zotu366	Bacteria	Acidobacteriota	Blastocatellia	Pyrinomonadales	Pyrinomonadaceae	RB41		0	2	3	2	0	1	0	0	0	0	0	0	0	2	0	0	0	84	179	57	0	0	0	11	1	0	0	0	0	5	1	0	2	0	1	0	0	0	0	0	0	0
Zotu367	Bacteria	Proteobacteria	Alphaproteobacteria					0	0	0	0	0	0	8	5	9	0	0	0	321	178	258	0	0	0	0	0	0	0	0	10	0	0	0	4	2	0	0	0	0	0	0	0	0	0	0	0	0	0
Zotu369	Bacteria	Bacteroidota	Bacteroidia	Flavobacteriales	Crocinitomicaceae	Fluviicola		0	0	0	0	0	0	2	5	2	0	0	0	340	271	194	0	0	0	0	0	0	0	0	3	0	0	0	1	1	3	0	0	0	0	0	0	0	0	0	0	0	0
Zotu370	Bacteria	Cyanobacteria	Cyanobacteriia	Cyanobacteriales	Coleofasciculaceae	Wilmottia Ant-Ph58		0	0	1	0	0	0	0	0	0	0	0	60	0	0	0	0	0	0	0	0	0	0	0	0	0	0	0	0	0	0	0	0	1	0	0	0	0	0	0	3	323	441
Zotu371	Bacteria	Proteobacteria	Alphaproteobacteria	Rhizobiales	Xanthobacteraceae	Rhodoplanes		0	1	3	66	0	43	0	0	0	18	24	16	0	0	1	0	0	19	13	21	0	4	4	0	0	0	0	0	0	0	10	0	15	25	23	4	0	0	2	23	58	31
Zotu372	Bacteria	Proteobacteria	Gammaproteobacteria	Burkholderiales	Oxalobacteraceae			0	0	0	0	0	0	4	3	1	0	0	0	77	59	46	0	0	1	0	0	0	0	0	2	4	10	3	114	144	117	0	0	0	1	0	0	0	0	0	0	0	0
Zotu375	Bacteria	Actinobacteriota	Acidimicrobiia	Microtrichales	Ilumatobacteraceae	CL500-29 marine group		0	0	0	0	1	0	2	3	0	0	0	0	7	4	4	0	0	0	0	0	0	0	0	0	2	7	10	87	74	76	0	0	0	0	0	0	0	0	0	0	0	0
Zotu376	Bacteria	Cyanobacteria	Cyanobacteriia	Cyanobacteriales				0	3	0	0	0	0	0	0	0	0	0	44	0	0	0	0	0	0	0	0	0	0	0	0	0	0	0	0	0	0	0	0	0	0	0	0	0	0	0	5	261	432
Zotu377	Bacteria	Proteobacteria	Alphaproteobacteria	Rhizobiales	Methyloligellaceae			0	0	0	0	0	1	0	0	0	303	236	237	0	0	0	0	1	0	0	0	3	18	240	0	0	0	0	0	0	0	0	0	0	0	0	0	4	0	2	5	61	5
Zotu379	Bacteria	Proteobacteria	Gammaproteobacteria	Burkholderiales	MWH-UniP1 aquatic group			0	0	0	0	0	0	1	2	2	0	0	0	164	154	145	0	0	0	0	0	0	0	0	0	3	3	2	99	115	81	0	0	0	0	0	0	0	0	0	0	0	0
Zotu380	Bacteria	Actinobacteriota	Actinobacteria	Micrococcales	Micrococcaceae			4	2	226	3	0	1	0	0	3	0	0	1	3	2	2	0	0	0	0	2	0	0	0	581	0	0	0	0	0	0	25	0	1	0	1	1	0	0	0	0	0	0
Zotu381	Bacteria	Proteobacteria	Gammaproteobacteria	Burkholderiales	Methylophilaceae			0	0	0	0	0	0	0	2	0	0	0	0	5	3	2	0	0	0	0	0	0	0	0	0	2	0	3	1	0	4	0	0	0	0	0	0	2	0	0	0	0	0
Zotu383	Bacteria	Actinobacteriota	Thermoleophilia	Gaiellales				0	0	0	0	3	1	0	0	0	0	0	0	0	0	0	0	0	0	0	0	0	3	6	0	0	0	0	0	0	0	0	0	1	4	6	0	0	0	8	8	12	7
Zotu389	Bacteria	Proteobacteria	Alphaproteobacteria	Rhizobiales	Xanthobacteraceae			2	0	6	233	11	43	0	0	0	0	0	0	0	0	0	1	0	0	0	1	0	0	0	0	0	0	0	0	0	0	15	2	111	58	158	28	1	0	0	1	1	4
Zotu393	Bacteria	Bacteroidota	Bacteroidia	Flavobacteriales	Crocinitomicaceae	Fluviicola		0	0	0	0	0	0	0	2	1	0	0	0	118	93	86	0	0	0	0	0	0	0	0	5	0	0	3	11	7	14	0	0	0	0	0	0	0	0	0	0	0	0
Zotu395	Bacteria	Actinobacteriota	Actinobacteria	Frankiales	Sporichthyaceae	hgcI clade		0	1	0	0	0	3	14	13	7	1	0	0	120	163	160	0	0	0	0	0	0	1	0	6	10	5	9	110	178	141	0	0	0	0	0	0	1	0	0	0	0	0
Zotu396	Bacteria	Cyanobacteria	Cyanobacteriia	Chloroplast				0	0	0	0	0	0	6	4	0	0	0	0	0	0	3	0	0	0	0	0	0	0	0	0	9	5	16	169	399	338	0	0	0	0	0	0	0	0	0	0	0	0
Zotu398	Bacteria	Bdellovibrionota	Bdellovibrionia	Bdellovibrionales	Bdellovibrionaceae	OM27 clade		0	0	0	0	0	0	4	1	9	0	0	0	0	0	0	0	0	0	0	0	0	0	0	0	1	2	0	0	0	3	0	0	0	0	0	0	0	0	0	0	0	0
Zotu399	Bacteria	Acidobacteriota	Blastocatellia	44524				0	0	0	0	0	1	0	0	0	0	20	0	0	0	0	0	0	0	0	0	0	0	0	0	0	0	0	0	0	0	0	0	0	0	0	0	0	0	0	0	11	1
Zotu400	Bacteria	Actinobacteriota	Actinobacteria					0	0	0	0	0	0	7	7	8	0	0	0	5	0	0	0	0	0	0	0	0	0	0	0	3	2	4	0	0	1	0	0	0	0	0	0	1	1	3	0	0	0
Zotu401	Bacteria	Firmicutes	Bacilli	Bacillales	Bacillaceae	Bacillus	Bacillus acidiceler	12	7	1	2	6	8	0	0	0	0	1	1	0	0	0	10	8	0	0	0	0	0	0	0	0	1	0	0	0	0	21	1	9	4	5	0	1	0	0	0	0	0
Zotu404	Bacteria	Cyanobacteria	Cyanobacteriia	Synechococcales	Cyanobiaceae	Cyanobium PCC-6307		0	0	0	0	0	0	1	5	2	5	3	3	116	99	120	0	38	0	0	0	1	0	0	3	3	7	3	87	165	179	0	0	0	0	0	0	5	0	0	0	0	0
Zotu406	Bacteria	Actinobacteriota	Rubrobacteria	Rubrobacterales	Rubrobacteriaceae	Rubrobacter		0	6	4	0	1	1	0	0	0	0	3	12	0	0	0	0	8	0	2	1	0	1	0	19	0	0	0	0	0	0	0	0	2	0	1	3	0	0	0	0	0	0
Zotu407	Bacteria	Actinobacteriota	Acidimicrobiia	Microtrichales	Ilumatobacteraceae			0	0	0	0	0	0	0	0	0	12	375	24	0	0	0	0	1	0	0	0	0	0	20	0	0	0	0	0	0	0	0	0	0	3	0	0	0	0	4	6	12	0
Zotu409	Bacteria	Proteobacteria	Alphaproteobacteria	Micropepsales	Micropepsaceae			0	0	0	0	0	8	0	0	0	0	0	0	0	0	0	0	0	0	0	0	0	0	0	0	0	0	0	0	0	0	0	1	0	0	1	1289	0	0	0	24	0	0
Zotu410	Bacteria							0	0	0	0	0	0	0	1	0	2	0	0	0	2	2	0	0	0	0	0	0	0	0	0	16	21	8	313	257	194	0	0	0	0	0	0	0	0	0	0	0	0
Zotu413	Bacteria	Actinobacteriota	Acidimicrobiia	Microtrichales	Ilumatobacteraceae	CL500-29 marine group		0	0	0	0	0	0	2	2	0	0	0	0	0	1	3	0	0	0	0	0	0	0	0	0	0	0	2	2	4	3	0	0	0	0	0	0	0	0	0	0	1	0
Zotu414	Bacteria	Bacteroidota	Bacteroidia	Chitinophagales	Chitinophagaceae	Sediminibacterium		0	1	0	0	0	0	1	1	1	0	0	0	444	357	355	0	0	0	0	0	0	0	0	4	0	0	1	6	4	2	0	0	0	0	0	0	0	0	0	0	0	0
Zotu415	Archaea	Crenarchaeota	Nitrososphaeria	Nitrososphaerales	Nitrososphaeraceae			1	1	0	3	3	65	0	0	0	0	0	0	0	0	0	0	0	0	0	0	0	0	0	0	0	0	0	0	0	0	15	0	97	72	373	0	0	0	0	0	0	0
Zotu416	Bacteria	Actinobacteriota	Thermoleophilia	Solirubrobacterales	67-14			1	4	1	0	0	0	0	0	0	9	7	16	0	0	0	0	4	0	0	0	0	0	10	0	0	0	0	0	0	0	0	0	1	0	0	2	0	0	8	0	0	1
Zotu417	Bacteria	Proteobacteria	Alphaproteobacteria	Sphingomonadales	Sphingomonadaceae	Novosphingobium		0	0	0	0	0	0	0	0	1	3	2	5	1	0	1	0	0	0	0	0	2	7	1	0	324	319	205	2	4	3	0	0	0	1	0	0	1	0	3	0	2	0
Zotu419	Archaea	Halobacterota	Methanomicrobia	Methanomicrobiales	Methanoregulaceae	Methanolinea		0	0	0	0	0	0	62	65	81	0	0	0	2	2	4	0	0	0	0	0	1	5	0	0	9	12	2	0	0	1	0	0	0	3	0	0	169	342	68	0	0	0
Zotu420	Bacteria	Bacteroidota	Kapabacteria	Kapabacteriales				0	0	0	0	0	0	2	0	0	0	0	0	0	0	2	0	0	0	0	0	0	0	0	0	19	17	30	146	286	279	0	0	0	0	0	0	2	0	0	0	0	0
Zotu421	Bacteria	Actinobacteriota	Rubrobacteria	Rubrobacterales	Rubrobacteriaceae	Rubrobacter		2	13	2	4	1	0	0	0	0	4	2	7	0	0	0	0	7	0	1	1	2	2	0	2	0	0	0	0	0	0	0	1	15	1	0	3	1	0	0	0	0	0
Zotu423	Bacteria	Proteobacteria	Gammaproteobacteria	Burkholderiales	MWH-UniP1 aquatic group	bacterium enrichment culture clone B63(2011)		0	0	0	0	0	1	1	1	0	0	0	0	3	1	5	0	0	0	0	0	0	0	0	0	5	5	4	168	208	172	0	0	0	0	0	0	0	0	0	0	0	0
Zotu426	Bacteria	Actinobacteriota	Actinobacteria	Pseudonocardiales	Pseudonocardiaceae	Crossiella		0	0	0	5	58	35	0	0	0	0	0	0	0	0	0	1	0	3	3	4	6	220	8	5	0	0	0	0	0	0	0	1	1	6	1	1	0	0	12	9	8	5
Zotu427	Bacteria	Proteobacteria	Alphaproteobacteria	Acetobacterales	Acetobacteraceae			0	0	0	0	2	1	0	0	0	0	0	0	0	0	0	0	1	0	2	0	0	28	0	1	0	0	0	0	0	0	0	0	0	0	0	0	0	8	0	20	12	10
Zotu428	Bacteria	Bacteroidota	Bacteroidia	Cytophagales	Microscillaceae		metagenome	0	0	0	0	0	0	0	0	0	0	0	0	0	0	0	0	0	0	0	0	0	0	3	0	0	0	0	0	0	0	0	0	0	0	0	0	0	0	2	0	5	0
Zotu429	Bacteria	Acidobacteriota	Acidobacteriae	Bryobacterales	Bryobacteraceae	Bryobacter		4	4	0	3	6	8	0	0	0	0	0	0	0	0	0	1	0	0	1	0	0	0	0	0	0	0	0	0	0	0	0	537	0	0	0	1	0	0	0	0	1	2
Zotu432	Bacteria	Actinobacteriota	Acidimicrobiia					0	0	1	0	0	0	0	0	0	0	0	0	0	0	0	0	1	0	0	0	5	23	1	0	0	0	0	0	0	0	0	0	0	0	0	0	2	1	0	17	21	13
Zotu434	Bacteria	Actinobacteriota	Actinobacteria	Micromonosporales	Micromonosporaceae	Hamadaea		0	0	4	0	1	0	0	0	0	0	0	0	0	0	0	0	0	185	316	134	0	0	0	0	0	0	0	0	0	0	6	0	6	1	6	0	0	0	0	0	0	0
Zotu435	Bacteria	Patescibacteria	Saccharimonadia	Saccharimonadales	Saccharimonadaceae	TM7a		0	0	0	0	0	0	0	0	0	0	0	0	0	1	0	0	0	0	1	0	2	2	1	0	10	9	7	263	211	200	0	0	0	0	0	0	0	0	0	0	0	1
Zotu439	Bacteria	Nitrospirota	Thermodesulfovibrionia					0	0	0	0	0	0	49	48	53	4	0	2	0	1	1	0	0	0	0	0	5	15	7	0	0	0	0	0	0	0	0	0	0	0	0	0	79	36	56	3	0	0
Zotu443	Bacteria	Cyanobacteria	Cyanobacteriia	Synechococcales	Cyanobiaceae	Cyanobium PCC-6307		0	0	0	0	1	0	0	0	0	0	0	0	0	0	0	0	0	0	0	0	0	0	0	0	0	0	0	0	0	0	0	0	0	5	0	3	1	1	2	0	0	0
Zotu445	Bacteria	Acidobacteriota	Thermoanaerobaculia	Thermoanaerobaculales	Thermoanaerobaculaceae	Subgroup 10		0	0	0	0	0	3	0	0	0	2	0	0	0	0	0	0	0	0	0	0	0	0	1	0	0	0	0	0	0	0	0	0	0	0	1	1103	0	0	0	101	2	0
Zotu446	Bacteria	Nitrospirota	Thermodesulfovibrionia					0	0	0	0	0	0	49	57	42	8	0	7	0	1	1	0	0	0	0	0	9	15	4	0	0	0	0	1	0	0	0	0	0	0	0	0	26	8	37	3	1	1
Zotu448	Bacteria	Bacteroidota	Bacteroidia	Chitinophagales	Chitinophagaceae	Sediminibacterium		0	0	0	1	0	0	0	0	0	0	0	0	63	60	61	0	0	0	0	0	1	0	0	2	110	83	296	6	7	3	0	0	0	0	1	1	0	2	1	0	0	0
Zotu449	Bacteria	Actinobacteriota	Actinobacteria	Pseudonocardiales	Pseudonocardiaceae	Crossiella		0	0	52	4	37	3	0	0	1	0	0	0	1	4	3	1	1	5	5	2	0	0	0	104	0	2	1	0	0	0	1	0	0	17	0	0	0	0	0	0	0	0
Zotu450	Bacteria	Cyanobacteria	Cyanobacteriia	Chloroplast	Planoglabratella opercularis			4	7	2	3	0	0	0	0	0	0	0	0	0	0	1	0	1	1	0	0	0	0	0	4	0	0	0	0	0	0	72	3	64	76	94	2	0	0	0	0	0	0
Zotu451	Bacteria	Actinobacteriota	Acidimicrobiia	Microtrichales	Ilumatobacteraceae	CL500-29 marine group	bacterium enrichment culture clone B18(2011)	0	0	0	0	0	1	3	0	0	1	0	0	2	3	1	0	0	0	0	0	0	0	0	0	8	6	6	96	69	73	0	0	0	2	0	0	1	0	0	0	1	0
Zotu452	Bacteria	Acidobacteriota	Acidobacteriae	Acidobacteriales				0	0	3	0	25	1	0	0	0	0	0	0	0	7	1	0	0	21	28	31	0	0	0	15	0	1	0	0	0	0	5	0	0	0	1	0	0	0	0	0	0	0
Zotu453	Bacteria	Proteobacteria	Gammaproteobacteria	HOC36				0	0	0	0	0	0	219	224	290	0	0	0	16	9	22	0	0	0	0	0	0	0	0	3	0	0	0	1	0	0	0	0	0	0	0	0	24	14	15	0	0	0
Zotu454	Bacteria	Proteobacteria	Alphaproteobacteria	Acetobacterales	Acetobacteraceae	Roseomonas	metagenome	0	0	0	0	0	0	1	3	3	0	0	0	297	183	216	0	0	0	0	0	0	0	0	5	2	0	3	10	7	14	0	0	0	0	0	0	0	0	0	0	0	0
Zotu460	Bacteria	Actinobacteriota	Actinobacteria	Micrococcales	Brevibacteriaceae	Brevibacterium		0	2	5	1	7	2	0	0	0	479	399	392	3	5	2	0	3	0	0	1	13	3	52	3	0	0	0	0	0	0	1	2	0	0	0	4	2	0	0	15	0	4
Zotu462	Archaea	Crenarchaeota	Nitrososphaeria	Nitrososphaerales	Nitrososphaeraceae	Candidatus Nitrocosmicus		0	0	0	98	2	25	0	0	0	1	1	1	0	0	0	0	0	0	0	0	0	0	0	0	0	0	0	0	0	0	64	0	24	44	124	14	0	0	0	0	9	2
Zotu463	Bacteria	Proteobacteria	Alphaproteobacteria	Rhizobiales	Xanthobacteraceae			0	0	0	0	1	3	0	0	0	0	0	1	0	0	0	0	3	0	0	0	6	19	0	0	0	0	0	0	0	0	1	0	2	0	1	0	0	4	2	7	12	6
Zotu465	Bacteria	Bacteroidota	Bacteroidia	Chitinophagales	Chitinophagaceae	Dinghuibacter		0	0	0	0	0	0	0	3	2	0	0	0	3	2	1	0	0	0	0	0	0	0	0	0	7	24	11	156	119	119	1	0	0	0	1	0	0	0	0	0	0	0
Zotu468	Bacteria	Proteobacteria	Gammaproteobacteria	Burkholderiales	Rhodocyclaceae			0	0	0	0	0	0	0	0	0	0	5	7	0	0	0	0	0	0	0	0	2	10	1	0	598	58	49	4	5	8	0	0	0	0	0	0	2	0	0	0	2	1
Zotu470	Bacteria	Proteobacteria	Alphaproteobacteria	Acetobacterales	Acetobacteraceae	Roseomonas	metagenome	0	0	0	0	0	0	1	1	2	0	0	0	172	127	166	0	0	0	0	0	0	3	0	0	0	1	0	12	13	4	0	0	0	0	0	0	0	0	0	0	0	0
Zotu471	Bacteria	Bacteroidota	Bacteroidia	Sphingobacteriales	NS11-12 marine group			0	0	0	0	1	0	2	0	1	0	0	0	6	0	0	0	0	0	0	0	0	0	0	1	2	0	1	0	2	7	0	0	0	0	0	0	0	0	0	0	0	0
Zotu472	Bacteria	Proteobacteria	Gammaproteobacteria	Burkholderiales	Comamonadaceae	Hydrogenophaga		0	0	0	0	0	0	1	2	0	1	0	0	16	17	22	0	0	0	0	0	0	0	0	2	3	9	5	10	5	1	0	0	0	0	0	0	0	0	2	0	0	0
Zotu475	Bacteria	Patescibacteria	Saccharimonadia	Saccharimonadales				0	0	0	0	0	0	1	2	3	0	0	0	0	1	1	0	0	0	0	0	0	0	0	0	6	3	0	0	1	1	0	0	0	0	0	0	0	0	1	0	2	5
Zotu478	Bacteria	Proteobacteria	Gammaproteobacteria	Burkholderiales	Nitrosomonadaceae			0	0	0	0	0	0	4	2	3	0	0	0	0	0	0	0	0	0	0	0	0	0	0	1	0	1	1	0	0	0	0	0	0	0	0	0	0	0	0	0	0	0
Zotu480	Bacteria	Bacteroidota	Bacteroidia	Flavobacteriales	NS9 marine group	metagenome		0	0	0	0	0	0	0	0	0	0	1	0	0	0	0	0	0	0	0	0	10	18	491	0	0	0	0	0	0	0	0	0	0	0	0	0	0	0	5	0	0	0
Zotu482	Bacteria	Chloroflexi	Chloroflexia	Chloroflexales	Roseiflexaceae			0	0	1	0	1	0	0	0	0	0	0	0	0	0	0	2	0	7	14	21	0	1	0	1	0	0	0	0	0	0	1	1	0	0	0	0	0	0	0	0	0	0
Zotu485	Bacteria	Actinobacteriota	Thermoleophilia	Gaiellales				2	1	7	0	26	0	0	0	0	0	0	0	0	0	0	0	0	4	8	5	0	8	5	7	0	0	0	0	0	0	0	0	1	0	0	5	0	0	13	8	8	8
Zotu486	Bacteria	Proteobacteria	Gammaproteobacteria	Gammaproteobacteria Incertae Sedis		Acidibacter		0	0	1	0	1	0	0	0	0	2	1	3	0	0	0	0	0	0	1	0	0	0	3	0	0	0	0	0	0	0	1	0	1	1	5	3	0	0	8	1	2	1
Zotu487	Bacteria	Cyanobacteria	Cyanobacteriia	Chloroplast	Discoplastis sp. Gungnamji052507K			0	0	0	0	0	0	1	0	0	0	0	0	0	2	0	0	0	0	0	0	0	0	0	0	9	7	6	220	65	421	0	0	0	0	0	0	0	0	0	0	0	0
Zotu490	Bacteria	Actinobacteriota	Actinobacteria	Propionibacteriales	Propionibacteriaceae		metagenome	0	0	0	0	0	0	0	1	0	5	3	15	0	0	0	0	0	0	0	0	8	15	11	0	0	0	0	0	0	0	0	0	0	0	0	0	8	18	15	1	1	2
Zotu491	Bacteria	Verrucomicrobiota	Verrucomicrobiae	Chthoniobacterales	Chthoniobacteraceae	Candidatus Udaeobacter		0	3	3	16	123	284	0	0	0	0	0	0	0	0	0	1	0	0	0	0	0	0	0	1	0	0	0	0	0	2	0	1	33	18	35	2	0	0	0	0	0	0
Zotu492	Bacteria	Cyanobacteria	Cyanobacteriia	Synechococcales	Cyanobiaceae	Cyanobium PCC-6307		0	0	0	0	0	0	3	0	6	0	0	0	89	78	95	0	0	1	0	0	0	0	0	2	0	4	0	15	22	14	0	0	0	0	0	0	0	0	1	0	0	0
Zotu493	Bacteria	Proteobacteria	Alphaproteobacteria	Rhizobiales	A0839			0	0	0	0	0	0	5	1	2	0	0	0	253	201	225	0	0	0	0	0	0	0	0	3	1	0	0	1	2	2	0	0	0	0	0	0	0	0	0	0	0	0
Zotu495	Bacteria	Bacteroidota	Bacteroidia	Flavobacteriales	Flavobacteriaceae	Flavobacterium	Flavobacterium sasangense	0	0	0	0	0	0	1	2	5	0	0	0	7	0	0	0	0	0	0	0	0	0	0	0	2	7	2	0	0	1	0	0	0	0	0	0	0	0	0	0	0	0
Zotu496	Bacteria	Chloroflexi	Ktedonobacteria	Ktedonobacterales	JG30-KF-AS9			0	0	0	0	1	0	0	0	0	0	0	0	0	0	0	0	0	0	0	0	0	0	6	0	0	0	0	0	0	0	0	0	0	0	14	0	0	0	4	7	7	2
Zotu497	Bacteria	Gemmatimonadota	Gemmatimonadetes	Gemmatimonadales	Gemmatimonadaceae			0	0	2	0	2	0	21	17	16	0	1	7	3	0	1	0	0	0	0	0	0	4	0	0	0	0	0	0	0	0	0	0	0	1	0	7	35	46	90	0	0	0
Zotu498	Bacteria	Acidobacteriota	Acidobacteriae	Acidobacteriales				0	6	6	0	3	3	0	0	0	0	0	0	0	0	0	0	0	98	120	118	0	1	0	1	1	0	0	0	0	0	6	3	15	0	5	2	0	0	0	0	0	0
Zotu500	Bacteria	Acidobacteriota	Acidobacteriae					5	1	1	5	0	1	0	0	0	0	2	2	0	0	0	0	2	0	1	3	0	0	0	3	0	0	0	0	0	0	1	4	1	0	0	0	0	0	1	0	6	8
Zotu501	Bacteria	Actinobacteriota	Thermoleophilia	Solirubrobacterales	67-14	metagenome		0	0	0	5	2	2	0	0	0	4	0	0	0	0	0	0	1	6	11	2	1	1	0	1	0	0	0	0	0	0	0	0	0	2	1	1051	0	0	1	167	6	7
Zotu506	Bacteria	Proteobacteria	Gammaproteobacteria	Enterobacterales	Enterobacteriaceae	Cronobacter	Cronobacter dublinensis subsp. lausannensis LMG 23824	5	7	8	0	0	0	0	0	0	0	0	1	0	0	0	0	0	0	2	0	0	0	0	1	0	0	0	0	0	0	0	0	22	0	3	2	0	0	0	0	2	0
Zotu508	Bacteria	Cyanobacteria	Cyanobacteriia	Synechococcales	Cyanobiaceae	Cyanobium PCC-6307		0	0	0	0	0	0	2	4	0	1	0	0	3	3	6	0	0	0	0	0	0	1	0	0	0	0	4	2	1	0	0	0	0	0	0	0	1	0	1	0	0	0
Zotu510	Bacteria	Chloroflexi	Chloroflexia	Chloroflexales	Roseiflexaceae			0	2	3	0	0	0	0	0	0	0	0	0	0	0	0	0	3	114	79	206	0	0	0	0	0	0	0	0	0	0	3	0	1	0	0	0	0	0	0	0	0	0
Zotu511	Bacteria	Bacteroidota	Bacteroidia	Chitinophagales	Chitinophagaceae	Dinghuibacter		0	0	0	0	0	0	4	1	0	0	0	0	9	14	8	0	0	0	0	0	0	0	0	0	0	0	3	3	2	1	0	0	0	0	0	0	0	0	0	0	0	0
Zotu513	Bacteria	Proteobacteria	Alphaproteobacteria	Caulobacterales	Caulobacteraceae	Caulobacter	metagenome	0	0	0	5	0	0	0	0	0	11	1	3	0	0	0	0	0	0	0	0	1	3	0	0	0	0	0	0	0	0	0	1	0	1	0	0	1	0	0	17	10	3
Zotu514	Bacteria	Myxococcota	Polyangia	Polyangiales	BIrii41	metagenome		0	0	0	0	0	0	0	0	0	4	1	5	0	0	0	0	0	0	1	0	0	4	3	0	0	0	0	0	0	0	0	0	0	0	0	0	0	0	6	3	2	0
Zotu516	Bacteria	Proteobacteria	Gammaproteobacteria	Burkholderiales	Sutterellaceae			0	0	0	0	1	0	4	2	4	0	0	2	2	0	1	0	0	0	0	0	2	11	2	0	223	128	76	13	2	2	0	0	0	0	0	0	0	2	5	1	0	0
Zotu517	Bacteria	Actinobacteriota	Thermoleophilia	Solirubrobacterales	67-14			0	0	0	2	0	3	0	0	0	4	3	1	0	0	0	1	0	0	0	0	1	7	0	1	0	0	0	0	0	0	0	1	0	3	0	1181	0	0	2	123	5	5
Zotu518	Bacteria	Actinobacteriota	Actinobacteria	Pseudonocardiales	Pseudonocardiaceae			0	3	3	0	1	1	0	0	0	0	0	0	0	0	0	0	2	149	182	203	0	0	4	4	0	0	0	0	0	0	3	1	0	0	1	0	0	0	0	1	0	2
Zotu521	Bacteria	Acidobacteriota	Blastocatellia	Pyrinomonadales	Pyrinomonadaceae	RB41		8	5	800	0	0	0	0	0	0	0	0	0	0	0	0	0	0	0	0	3	0	0	0	0	0	0	0	0	0	0	2	0	0	0	0	0	0	0	0	0	0	0
Zotu522	Bacteria	Cyanobacteria	Cyanobacteriia	Chloroplast				821	178	28	1	1	0	0	0	1	0	0	0	0	0	0	0	6	1	0	0	0	1	0	6	0	0	0	0	0	0	1	3	2	0	0	0	1	0	0	0	0	0
Zotu526	Bacteria	Actinobacteriota	Actinobacteria	Streptomycetales	Streptomycetaceae	Streptomyces		0	0	0	27	4	12	0	0	0	502	404	310	0	0	0	0	2	0	0	0	1	0	9	0	0	0	0	0	0	0	1	0	0	0	3	2	2	0	0	3	0	1
Zotu528	Bacteria	Proteobacteria	Alphaproteobacteria	Rhizobiales	Hyphomicrobiaceae	Pedomicrobium		0	1	0	7	0	0	0	0	0	29	41	30	0	0	0	0	0	0	0	0	0	0	3	0	0	0	0	0	0	0	3	0	1	8	2	14	0	0	3	31	122	2
Zotu530	Bacteria	Firmicutes	Bacilli	Bacillales	Bacillaceae	Bacillus		228	124	9	0	2	0	0	0	0	1	0	1	0	0	0	183	3	1	0	1	0	0	0	0	0	0	0	0	0	0	6	0	3	0	1	0	0	1	0	2	0	0
Zotu531	Bacteria	Actinobacteriota	Acidimicrobiia	Microtrichales	Ilumatobacteraceae	CL500-29 marine group		0	0	0	0	0	0	2	3	1	8	9	0	170	78	129	2	1	0	0	0	0	0	0	3	0	0	0	7	12	7	0	0	0	0	0	0	3	0	0	1	5	0
Zotu532	Bacteria	Acidobacteriota	Blastocatellia	Pyrinomonadales	Pyrinomonadaceae	RB41		0	3	1	0	0	0	0	0	0	0	0	0	0	0	0	0	0	144	142	147	0	0	0	0	0	0	0	0	0	0	2	0	0	0	0	0	0	0	0	0	0	0
Zotu533	Bacteria	Cyanobacteria	Cyanobacteriia					0	0	0	0	0	0	1	3	0	0	0	0	2	1	3	0	0	0	0	0	0	0	0	0	3	2	2	37	93	86	0	0	0	0	0	0	0	0	0	0	0	0
Zotu535	Bacteria	Cyanobacteria	Cyanobacteriia	Synechococcales	Cyanobiaceae	Cyanobium PCC-6307		0	0	0	0	0	0	7	2	1	0	4	1	1	0	0	0	1	0	0	0	0	0	0	0	0	0	0	0	0	0	0	0	0	0	1	0	2	1	3	0	0	1
Zotu536	Bacteria	Firmicutes	Bacilli	Bacillales	Bacillaceae	Bacillus		143	64	5	0	0	0	0	0	0	0	0	0	0	0	0	269	0	0	0	0	0	0	0	0	0	0	0	0	0	0	6	0	0	0	1	1	0	0	0	0	0	0
Zotu537	Bacteria	Proteobacteria	Alphaproteobacteria	Rhizobiales	Xanthobacteraceae			0	0	0	0	13	1	0	0	0	0	0	0	0	0	0	0	0	0	1	0	1	2	5	0	0	0	0	0	0	0	0	0	0	0	0	0	0	0	5	8	5	5
Zotu538	Bacteria	Cyanobacteria	Cyanobacteriia					0	0	0	0	0	0	0	0	0	0	0	0	0	0	0	0	0	0	0	0	0	0	0	0	71	25	653	3	2	5	0	0	0	0	0	0	0	0	0	0	0	0
Zotu539	Bacteria	Gemmatimonadota	Gemmatimonadetes	Gemmatimonadales	Gemmatimonadaceae	Gemmatimonas		0	0	2	0	0	0	0	0	0	2	2	17	0	0	0	0	6	2	0	0	0	0	0	1	0	0	0	0	0	0	1	1	0	0	0	1	0	0	1	0	1	2
Zotu540	Bacteria	Proteobacteria	Alphaproteobacteria	Rhizobiales	Xanthobacteraceae	Xanthobacter	Xanthobacter autotrophicus	0	0	0	0	0	0	0	0	0	0	0	0	0	0	0	0	3	0	0	0	10	0	0	0	0	0	0	0	0	0	0	0	0	0	0	0	2	0	0	0	0	0
Zotu541	Bacteria	Acidobacteriota	Blastocatellia	Pyrinomonadales	Pyrinomonadaceae	RB41		0	0	0	0	0	0	0	0	0	0	0	0	0	0	0	0	0	0	0	0	0	0	4	0	0	0	0	0	0	0	0	0	0	0	0	0	0	0	2	0	0	0
Zotu543	Bacteria	Proteobacteria	Gammaproteobacteria	Burkholderiales	SC-I-84			0	0	0	0	1	0	1	0	3	1	0	2	0	0	0	1	0	2	0	0	0	9	0	0	0	1	0	0	0	0	0	0	0	3	3	1	75	101	120	0	0	2
Zotu544	Bacteria	Cyanobacteria	Cyanobacteriia	Chloroplast				0	0	0	0	0	0	1	1	7	0	0	0	2	0	0	0	0	0	0	0	0	0	0	2	1	1	0	21	15	27	0	0	0	0	0	0	1	0	0	0	0	0
Zotu545	Bacteria	Acidobacteriota	Acidobacteriae					0	0	1	0	0	0	0	0	0	0	0	16	0	0	0	0	0	0	0	0	0	0	0	0	0	0	0	0	0	0	0	7	0	0	0	2	0	0	0	4	120	288
Zotu547	Bacteria	Verrucomicrobiota	Verrucomicrobiae	Chthoniobacterales	Chthoniobacteraceae	Candidatus Udaeobacter		2	1	1	11	202	226	0	0	0	0	0	0	0	0	0	3	0	1	0	0	0	0	0	1	0	1	0	0	0	0	5	4	52	33	34	1	0	0	0	0	0	0
Zotu549	Bacteria	Acidobacteriota	Acidobacteriae	Acidobacteriales	Acidobacteriaceae (Subgroup 1)	Edaphobacter		0	0	0	0	4	0	0	0	0	0	0	0	0	0	0	0	3	0	0	0	3	9	0	0	0	0	0	0	0	0	0	0	0	0	0	0	4	2	0	7	20	5
Zotu550	Bacteria	Acidobacteriota	Acidobacteriae	Bryobacterales	Bryobacteraceae	Bryobacter		1	0	0	0	1	0	0	0	0	0	1	0	0	0	0	0	1	0	0	0	2	15	0	0	0	0	0	0	0	0	0	0	0	0	0	0	2	1	0	6	5	5
Zotu552	Bacteria	Bacteroidota	Bacteroidia	Chitinophagales	Chitinophagaceae	Dinghuibacter		0	0	0	0	0	0	2	1	2	0	0	0	317	334	253	0	0	0	0	0	0	0	0	2	0	0	0	1	0	0	0	0	0	0	0	0	0	0	0	0	0	0
Zotu553	Bacteria	Acidobacteriota	Acidobacteriae	Acidobacteriales				0	0	2	0	0	0	0	0	0	0	0	0	0	14	2	1	0	2	3	4	0	0	0	4	0	4	0	0	0	0	0	0	0	0	1	0	0	0	0	0	0	0
Zotu555	Bacteria	Actinobacteriota	Actinobacteria	PeM15	metagenome			0	0	0	0	0	0	5	6	7	13	11	0	4	0	1	0	0	0	0	0	0	0	0	0	3	3	3	2	0	0	0	0	0	1	0	0	4	1	4	0	10	0
Zotu556	Bacteria	Proteobacteria	Alphaproteobacteria	Caulobacterales	Caulobacteraceae	Phenylobacterium	metagenome	7	7	11	15	22	17	0	0	0	16	9	13	0	0	1	1	5	47	44	31	15	19	1	8	7	8	0	0	0	0	7	5	13	9	6	11	2	0	0	18	18	17
Zotu558	Bacteria	Chloroflexi	KD4-96					0	0	0	2	1	0	0	0	0	0	0	0	0	0	0	0	0	0	0	0	2	3	2	0	0	0	0	0	0	0	0	0	1	2	1	0	0	0	5	0	0	0
Zotu560	Bacteria	Chloroflexi	Chloroflexia	Chloroflexales	Roseiflexaceae		freshwater metagenome	0	0	0	0	0	0	1	0	1	0	0	0	0	1	0	0	0	0	0	0	0	0	0	1	1	3	1	102	207	137	0	0	0	0	0	0	0	0	0	0	0	0
Zotu561	Bacteria	Proteobacteria	Alphaproteobacteria	Rhizobiales	A0839			0	0	0	0	0	0	0	0	0	2	6	0	0	0	0	0	0	0	0	0	0	0	0	0	0	0	0	0	0	0	0	0	1	0	0	0	2	2	0	9	37	0
Zotu562	Bacteria	Bacteroidota	Bacteroidia	Chitinophagales	Chitinophagaceae	Dinghuibacter		0	0	0	0	0	0	3	1	6	0	0	0	0	2	0	0	0	0	0	0	0	0	0	1	1	1	1	18	14	27	0	0	0	0	0	0	0	0	0	0	0	0
Zotu564	Bacteria	Proteobacteria	Alphaproteobacteria	Acetobacterales	Acetobacteraceae	Roseomonas		0	0	0	0	0	0	3	1	0	0	0	0	82	91	93	0	0	0	0	0	0	0	0	2	4	5	2	101	72	49	0	0	0	0	0	0	1	0	0	0	2	0
Zotu566	Bacteria	Proteobacteria	Gammaproteobacteria	Burkholderiales	Comamonadaceae	Sphaerotilus		0	0	0	0	0	0	1	4	0	0	0	0	13	9	4	0	0	0	0	0	0	0	0	0	2	1	2	11	19	16	0	0	0	0	0	0	0	0	0	0	0	0
Zotu567	Bacteria	Actinobacteriota	Rubrobacteria	Rubrobacterales	Rubrobacteriaceae	Rubrobacter		0	1	1	1	0	0	0	0	0	0	0	0	0	0	0	1	0	0	0	1	0	0	1	0	0	0	0	0	0	0	0	0	0	0	0	1	0	0	0	0	0	0
Zotu568	Bacteria	Proteobacteria	Alphaproteobacteria	Rhizobiales	Xanthobacteraceae			0	0	0	1	1	2	0	0	0	0	0	0	0	0	0	0	0	1	0	1	1	0	3	0	0	0	0	0	0	0	0	0	2	6	2	2	0	0	4	13	12	5
Zotu569	Bacteria	Bacteroidota	Bacteroidia	Cytophagales	Spirosomaceae			0	0	0	0	0	0	2	1	10	0	0	0	1	0	0	0	0	0	0	0	0	0	0	1	5	2	0	0	0	3	0	0	0	0	0	0	0	0	0	0	0	0
Zotu570	Bacteria	Bacteroidota	Bacteroidia	Chitinophagales	Chitinophagaceae	Dinghuibacter		0	0	0	0	0	0	1	2	0	0	0	0	12	3	2	0	0	0	0	0	0	0	0	0	0	3	1	23	45	30	0	1	0	1	0	0	0	0	0	0	0	0
Zotu572	Bacteria	Chloroflexi	Chloroflexia	Chloroflexales	Roseiflexaceae			1	2	6	0	1	0	0	0	0	1	0	0	0	0	0	0	8	0	2	2	0	0	0	1	0	0	0	0	0	0	2	0	1	2	0	0	0	0	0	0	0	0
Zotu573	Bacteria	Chloroflexi	Chloroflexia	Chloroflexales	Roseiflexaceae			0	0	1	0	0	0	0	0	0	0	0	0	0	0	0	0	0	64	36	303	0	0	0	0	0	0	0	0	0	0	0	1	0	0	0	0	0	0	0	0	0	0
Zotu578	Bacteria	Chloroflexi	Anaerolineae	SBR1031				0	0	3	0	0	0	0	0	2	0	0	0	0	1	1	0	0	52	35	34	0	0	0	101	3	4	0	0	0	0	3	0	0	0	0	0	0	0	0	0	0	0
Zotu579	Bacteria	Cyanobacteria	Cyanobacteriia	Synechococcales	Cyanobiaceae	Cyanobium PCC-6307		0	0	0	0	0	0	1	0	8	0	0	0	2	0	0	0	0	0	0	0	0	0	0	3	4	1	0	0	0	2	0	0	0	0	0	0	0	0	0	0	0	0
Zotu580	Bacteria	Proteobacteria	Gammaproteobacteria	Pseudomonadales	Moraxellaceae	Acinetobacter		99	542	23	0	0	1	0	0	0	0	0	0	0	0	0	0	0	3	3	0	0	0	0	2	0	0	0	0	0	0	0	9	3	0	0	0	0	0	0	0	0	0
Zotu583	Bacteria	Firmicutes	Bacilli	Bacillales	Bacillaceae	Bacillus		0	11	2	0	1	0	0	0	0	9	3	10	0	0	0	4	118	0	0	0	3	0	0	0	0	0	0	0	0	0	1	0	8	0	0	8	1	0	0	0	0	0
Zotu584	Bacteria	Bacteroidota	Bacteroidia	Flavobacteriales	Crocinitomicaceae	Fluviicola		0	0	0	0	0	0	1	1	1	0	0	0	0	0	0	0	0	0	0	0	0	0	0	0	1	0	0	0	0	3	0	0	0	0	0	0	0	0	0	0	0	0
Zotu585	Bacteria	Cyanobacteria	Cyanobacteriia	Chloroplast	metagenome			0	0	0	0	0	0	1	1	3	0	0	0	0	4	3	0	0	0	0	0	0	0	0	1	5	2	3	44	101	118	0	0	1	0	0	0	0	0	0	0	0	0
Zotu586	Bacteria	Proteobacteria	Gammaproteobacteria	Burkholderiales	Comamonadaceae			0	0	0	0	0	0	2	2	3	1	0	0	253	214	223	0	0	0	0	0	0	0	0	4	1	1	1	5	0	0	0	0	0	0	1	0	0	0	0	0	0	0
Zotu587	Bacteria	WPS-2						0	0	0	0	0	0	0	0	0	0	0	0	0	0	0	0	0	0	0	0	0	22	0	0	0	0	0	0	0	0	0	0	0	0	0	0	0	7	0	4	6	8
Zotu590	Archaea	Crenarchaeota	Nitrososphaeria	Nitrososphaerales	Nitrososphaeraceae			0	0	0	3	0	1	0	0	0	0	0	0	0	0	0	0	0	0	0	0	0	0	0	0	0	0	0	0	0	0	1	0	37	185	135	1	0	0	0	0	2	0
Zotu591	Bacteria	Actinobacteriota	Rubrobacteria	Rubrobacterales	Rubrobacteriaceae	Rubrobacter		0	71	8	0	0	0	0	0	0	22	12	19	0	0	0	1	30	0	0	0	1	0	0	1	0	0	0	0	0	0	0	4	101	0	0	0	0	0	0	0	1	0
Zotu592	Bacteria	Cyanobacteria	Cyanobacteriia	Chloroplast				0	0	0	0	0	0	2	4	0	2	0	0	0	1	0	0	0	0	0	0	0	0	0	0	4	3	16	98	239	247	0	0	0	0	0	0	1	0	0	0	1	0
Zotu593	Bacteria	Proteobacteria	Gammaproteobacteria	Steroidobacterales	Steroidobacteraceae			0	0	0	0	0	1	5	1	4	0	2	2	0	0	1	0	0	0	2	0	5	14	2	0	0	0	0	0	0	0	0	0	0	0	2	4	127	134	195	0	0	0
Zotu594	Bacteria	Bacteroidota	Bacteroidia	Chitinophagales	Chitinophagaceae	Terrimonas		0	0	0	0	0	0	1	0	0	1	0	3	0	0	0	0	0	0	0	0	1	3	0	0	174	237	322	5	1	3	0	0	0	0	0	0	3	0	0	0	0	0
Zotu595	Bacteria	Chloroflexi	Chloroflexia	Chloroflexales	Roseiflexaceae			0	2	0	43	3	103	0	0	0	0	0	0	0	0	0	1	1	0	0	0	0	2	0	1	0	0	0	0	0	0	8	0	26	52	33	1	0	0	0	0	0	0
Zotu596	Bacteria	Firmicutes	Bacilli	Bacillales	Bacillaceae	Bacillus		14	35	1	0	1	1	0	0	0	2	0	4	0	0	0	91	35	2	0	0	0	0	0	0	0	0	0	0	0	0	5	1	1	3	1	0	7	0	0	0	0	0
Zotu598	Bacteria	Cyanobacteria	Cyanobacteriia	Chloroplast				0	0	0	0	0	0	4	5	4	0	0	0	0	0	0	0	0	0	0	0	0	0	0	0	2	3	0	2	1	3	0	0	0	0	0	0	0	0	0	0	0	0
Zotu599	Bacteria	Chloroflexi	Chloroflexia	Chloroflexales	Roseiflexaceae			0	0	4	0	0	0	0	0	0	0	0	0	0	0	0	0	0	59	25	332	0	0	0	0	0	0	0	0	0	0	3	1	0	0	0	0	0	0	0	0	0	0
Zotu600	Bacteria	Proteobacteria	Gammaproteobacteria	Burkholderiales	Oxalobacteraceae			0	0	0	0	0	0	0	1	0	0	0	0	0	0	2	0	0	0	0	0	0	0	0	0	0	0	3	5	0	11	0	0	0	0	0	0	0	0	0	0	0	0
Zotu601	Bacteria	Actinobacteriota	Actinobacteria					0	0	0	0	0	0	1	0	1	3	3	1	3	1	0	0	0	0	0	0	0	0	0	0	3	1	2	0	0	1	0	0	0	0	0	0	1	0	0	0	7	0
Zotu602	Bacteria	Proteobacteria	Gammaproteobacteria	Burkholderiales	Comamonadaceae	Sphaerotilus	bacterium enrichment culture clone B215(2011)	0	0	0	0	0	0	1	2	2	0	0	0	247	188	252	0	0	0	0	0	0	0	0	4	0	0	0	2	3	0	0	0	0	0	0	0	0	0	0	0	0	0
Zotu604	Bacteria	Proteobacteria	Alphaproteobacteria					0	0	0	0	0	0	0	0	10	0	0	0	6	0	0	0	0	0	0	0	0	0	0	3	5	11	4	3	1	0	1	0	0	0	0	0	0	0	0	0	0	0
Zotu606	Bacteria	Proteobacteria	Alphaproteobacteria	Rhizobiales	Xanthobacteraceae			0	0	0	35	186	173	0	0	0	0	0	0	0	0	0	0	0	0	0	0	0	1	0	0	0	1	0	0	0	0	0	3	2	1	2	0	0	0	0	0	0	0
Zotu609	Bacteria	Proteobacteria	Gammaproteobacteria	Burkholderiales	Sutterellaceae			0	0	0	0	9	0	3	0	0	0	3	2	0	0	0	0	0	2	0	0	0	0	0	0	0	0	0	0	0	1	0	0	0	0	3	3	14	20	25	0	0	1
Zotu611	Bacteria	Verrucomicrobiota	Verrucomicrobiae	Chthoniobacterales	Chthoniobacteraceae	Candidatus Udaeobacter		0	0	1	7	40	51	0	0	0	0	0	0	0	4	2	0	0	8	7	8	0	0	0	5	0	0	0	0	0	1	0	0	2	0	2	0	0	0	0	0	0	0
Zotu613	Bacteria	Deinococcota	Deinococci	Thermales	Thermaceae	Meiothermus	metagenome	0	0	0	0	0	0	0	0	3	0	0	0	1	0	0	0	0	0	0	0	0	0	0	0	3	0	0	15	12	24	0	0	0	0	0	0	0	0	0	0	0	0
Zotu614	Bacteria	Chloroflexi	Anaerolineae	Ardenticatenales				0	0	0	1	0	0	0	0	0	0	10	0	0	0	0	0	0	0	0	0	0	0	0	0	0	0	0	0	0	0	0	0	0	0	0	0	0	0	0	0	3	0
Zotu615	Bacteria	Acidobacteriota	Blastocatellia	Pyrinomonadales	Pyrinomonadaceae	RB41		0	1	0	1	0	0	0	0	0	0	0	0	0	0	0	0	0	135	128	123	0	0	0	4	0	0	0	0	0	0	3	0	0	0	0	0	0	0	0	0	0	0
Zotu618	Bacteria	Proteobacteria	Gammaproteobacteria	Burkholderiales	Burkholderiaceae	Limnobacter	Limnobacter thiooxidans	0	0	0	0	0	0	0	3	2	2	1	0	3	10	726	0	0	3	0	0	0	0	0	3	0	0	0	1	2	0	0	0	0	0	0	0	0	0	0	0	4	0
Zotu620	Bacteria	Chloroflexi	Chloroflexia	Chloroflexales	Roseiflexaceae			0	1	3	0	0	1	0	0	0	1	0	0	0	0	0	0	6	12	6	14	0	1	0	0	0	0	0	0	0	0	1	0	1	0	0	2	0	0	0	0	0	0
Zotu621	Bacteria	Proteobacteria	Gammaproteobacteria	Burkholderiales	Rhodocyclaceae		metagenome	0	0	0	0	0	0	3	3	3	0	0	0	12	11	10	0	0	0	0	0	0	0	0	2	0	2	0	0	0	1	0	0	0	0	0	0	0	0	0	0	0	0
Zotu625	Bacteria	Proteobacteria	Gammaproteobacteria	Burkholderiales	Rhodocyclaceae	Dechloromonas		0	0	0	1	0	0	0	0	0	0	0	0	0	0	0	0	0	0	0	0	0	0	0	0	332	427	205	28	22	15	1	0	0	0	1	0	0	1	0	0	0	0
Zotu628	Bacteria	Actinobacteriota	Actinobacteria	Micromonosporales	Micromonosporaceae	Actinoplanes		4	25	7	0	4	3	0	0	0	0	0	1	0	0	0	0	1	0	2	1	0	0	0	1	0	0	0	0	0	0	3	97	0	0	0	0	0	0	0	0	9	15
Zotu631	Bacteria	Proteobacteria	Alphaproteobacteria	Rickettsiales	Rickettsiaceae	Rickettsia	Rickettsia japonica	0	0	0	0	0	0	1	0	3	0	0	0	1	0	0	0	0	0	1	0	0	0	0	1	1	1	0	0	0	1	0	0	0	0	0	0	0	0	0	0	0	0
Zotu632	Bacteria	Verrucomicrobiota	Verrucomicrobiae	Chthoniobacterales	Chthoniobacteraceae	LD29		0	0	0	0	0	1	5	0	6	0	0	0	1	0	0	0	0	0	0	0	0	0	0	1	1	5	0	26	26	36	0	1	0	1	0	0	0	0	0	0	1	0
Zotu633	Bacteria	Verrucomicrobiota	Verrucomicrobiae	Chthoniobacterales	Chthoniobacteraceae	Candidatus Udaeobacter		0	0	0	0	31	34	0	0	0	0	0	0	0	2	3	1	0	3	5	4	0	0	0	6	2	3	1	0	0	0	1	1	0	1	3	0	0	0	0	0	0	0
Zotu634	Bacteria	Cyanobacteria	Cyanobacteriia	Cyanobacteriales	Coleofasciculaceae	Microcoleus SAG 1449-1a	Persicaria minor	0	3	0	3	1	0	0	0	0	6	5	17	0	1	0	0	309	0	0	0	4	0	0	2	0	0	0	0	0	0	8	0	0	1	0	1	7	0	0	0	0	0
Zotu635	Bacteria	Actinobacteriota	Actinobacteria	Frankiales	Sporichthyaceae	hgcI clade		0	0	0	0	0	0	0	1	0	0	0	1	0	0	1	0	0	0	0	0	0	0	0	0	0	0	4	1	1	3	0	0	0	0	0	0	0	0	0	0	0	0
Zotu637	Bacteria	Actinobacteriota	Actinobacteria	Pseudonocardiales	Pseudonocardiaceae	Actinokineospora		0	0	0	0	0	0	0	0	0	0	2	0	0	0	0	0	0	1	0	0	11	33	517	0	0	0	0	0	0	0	0	0	0	0	0	0	0	0	9	0	0	0
Zotu639	Bacteria	Acidobacteriota	Acidobacteriae	Bryobacterales	Bryobacteraceae	Bryobacter		1	1	0	3	2	0	0	0	0	0	0	1	0	0	0	1	2	0	1	0	0	0	0	0	0	0	0	0	0	0	0	352	0	0	0	2	0	0	0	0	5	10
Zotu640	Bacteria	Proteobacteria	Gammaproteobacteria	R7C24				0	0	0	0	0	0	0	0	0	0	0	0	0	0	0	0	0	0	0	0	0	0	5	0	0	0	0	0	0	0	0	0	0	0	0	0	0	0	3	1	0	0
Zotu643	Bacteria	Proteobacteria	Alphaproteobacteria	Rhizobiales	Rhizobiaceae	Mesorhizobium		0	0	0	1	0	0	0	0	0	282	198	181	0	0	0	0	0	0	0	0	6	6	3	0	0	0	0	0	0	0	3	0	0	0	0	0	1	0	0	4	5	1
Zotu644	Archaea	Crenarchaeota	Nitrososphaeria	Nitrososphaerales	Nitrososphaeraceae			0	2	1	0	0	0	0	0	0	1	2	3	0	0	0	0	4	0	0	0	0	0	1	0	0	0	0	0	0	0	0	0	0	0	0	0	0	0	0	0	0	0
Zotu646	Bacteria	Proteobacteria	Alphaproteobacteria	Reyranellales	Reyranellaceae	Reyranella		0	2	0	1	0	0	0	0	0	104	78	77	0	0	0	0	0	0	0	0	0	4	136	1	0	0	0	0	0	0	0	0	0	0	0	0	0	0	4	50	1	0
Zotu647	Bacteria	Actinobacteriota	Acidimicrobiia	Microtrichales	Ilumatobacteraceae			0	0	0	0	0	1	4	0	0	2	5	0	0	0	0	0	0	1	4	1	0	0	1	0	0	0	0	0	0	0	0	0	0	0	7	6	7	11	12	0	0	0
Zotu648	Bacteria	Proteobacteria	Gammaproteobacteria	HOC36				0	0	0	0	0	0	191	153	209	0	0	0	6	4	5	0	0	0	0	0	0	1	0	1	0	0	0	0	4	0	0	0	0	0	0	0	8	2	0	0	0	0
Zotu650	Bacteria	Actinobacteriota	Actinobacteria	Frankiales	Acidothermaceae	Acidothermus		0	0	0	0	0	0	0	0	0	0	0	0	0	0	0	0	1	0	0	0	1	27	0	0	0	0	0	0	0	0	0	0	0	0	0	0	1	2	0	10	13	3
Zotu652	Bacteria	Cyanobacteria	Cyanobacteriia	Chloroplast				520	331	8	0	0	0	0	0	0	0	0	0	0	0	0	1	1	1	0	0	0	0	0	0	0	0	0	0	0	0	0	1	1	0	0	0	0	0	0	0	0	0
Zotu654	Bacteria	Actinobacteriota	Thermoleophilia	Solirubrobacterales	67-14			0	0	0	0	0	1	0	0	0	2	0	0	0	0	0	0	0	0	0	0	0	0	0	0	0	0	0	0	0	0	0	0	0	1	1	883	0	0	0	87	1	0
Zotu655	Bacteria	Chloroflexi	Ktedonobacteria	C0119				1	0	5	1	14	2	0	0	0	0	0	0	0	2	3	0	1	5	1	2	0	4	0	43	0	1	0	0	0	0	3	0	0	0	0	0	0	0	0	0	0	0
Zotu656	Bacteria	MBNT15						0	0	0	0	1	0	0	0	0	0	0	12	0	0	0	0	0	1	1	0	0	0	0	0	0	0	0	0	0	0	0	0	0	0	4	7	1	2	3	0	0	1
Zotu657	Bacteria	Actinobacteriota	Actinobacteria	Streptomycetales	Streptomycetaceae			0	0	1	2	1	0	0	0	0	451	351	349	0	0	0	0	0	1	0	0	4	0	8	0	0	0	0	0	0	0	0	1	0	1	0	0	0	0	0	0	2	2
Zotu659	Bacteria	Bacteroidota	Bacteroidia	Chitinophagales	Chitinophagaceae	Segetibacter		0	0	1	0	0	0	0	0	0	2	4	8	0	0	0	0	2	0	0	0	0	0	0	0	0	0	0	0	0	0	0	0	1	0	0	0	0	0	5	0	0	1
Zotu660	Bacteria	Cyanobacteria	Cyanobacteriia	Cyanobacteriales	Microcystaceae	Microcystis PCC-7914		0	0	0	0	0	1	23	21	10	0	1	2	0	2	3	0	0	0	0	0	0	0	0	0	0	0	0	0	2	1	0	0	0	0	2	3	1	0	0	0	0	0
Zotu661	Bacteria	Verrucomicrobiota	Verrucomicrobiae	Verrucomicrobiales	Akkermansiaceae	Akkermansia		0	0	0	0	0	0	0	0	0	0	0	0	0	2	0	0	0	0	0	0	0	0	0	0	77	239	185	79	15	28	0	0	0	0	0	0	0	0	0	0	0	0
Zotu662	Bacteria	Bacteroidota	Bacteroidia	Chitinophagales	Chitinophagaceae	Lacibacter		0	0	0	0	0	0	2	4	5	0	0	0	2	0	0	0	0	0	0	0	0	0	0	0	1	0	0	0	1	1	0	0	0	0	0	0	3	0	3	0	0	0
Zotu663	Bacteria	Proteobacteria	Alphaproteobacteria	Sphingomonadales	Sphingomonadaceae			0	0	0	0	0	0	0	0	0	1	1	1	0	0	0	0	0	0	0	0	3	0	2	0	0	0	0	0	0	0	0	0	1	0	0	0	0	0	4	14	4	4
Zotu664	Bacteria	Proteobacteria	Gammaproteobacteria	Burkholderiales	Comamonadaceae			0	0	0	0	0	0	2	2	4	2	0	0	1	0	1	0	0	0	0	0	0	0	0	0	3	2	1	0	0	2	0	0	0	0	0	0	0	0	1	0	0	0
Zotu666	Bacteria	Cyanobacteria	Cyanobacteriia	Chloroplast				0	0	0	0	0	0	7	2	0	0	2	0	0	3	2	0	0	0	1	0	0	0	0	0	204	319	50	149	88	90	0	0	0	0	0	0	0	0	0	0	1	0
Zotu668	Bacteria	Bacteroidota	Bacteroidia	Sphingobacteriales	NS11-12 marine group			0	0	0	0	0	0	0	1	2	0	0	0	14	6	2	0	0	0	0	0	0	0	0	0	3	3	3	0	0	3	0	0	0	0	0	0	1	0	0	0	0	0
Zotu669	Bacteria	Proteobacteria	Gammaproteobacteria	Steroidobacterales	Steroidobacteraceae			0	0	0	0	3	0	0	2	1	1	0	1	2	0	0	0	0	5	1	0	0	3	0	0	0	0	0	0	0	0	0	0	0	2	3	5	7	9	10	0	0	1
Zotu673	Bacteria	Bacteroidota	Bacteroidia	Cytophagales				0	0	0	0	0	0	2	3	9	0	0	0	2	0	0	0	0	0	0	0	0	0	0	1	3	0	0	3	4	2	0	0	0	0	0	0	0	0	0	0	0	0
Zotu674	Bacteria	Actinobacteriota	Actinobacteria					0	0	0	0	0	0	2	2	0	5	1	0	0	4	2	0	0	0	0	0	0	0	0	0	0	0	4	1	3	10	0	0	0	1	0	0	0	0	0	0	1	0
Zotu678	Bacteria	Chloroflexi	Chloroflexia	Chloroflexales	Roseiflexaceae			0	1	1	0	0	1	0	0	0	0	0	0	0	0	0	0	0	68	66	103	0	1	0	0	0	0	0	0	0	0	0	0	0	0	0	0	0	0	0	0	0	0
Zotu680	Bacteria	Chloroflexi	Chloroflexia	Chloroflexales	Roseiflexaceae			0	4	1	0	0	0	0	0	0	0	0	0	0	0	0	0	0	96	104	172	0	0	0	0	0	0	0	0	0	0	1	0	0	0	0	0	0	0	0	0	0	0
Zotu682	Bacteria	Actinobacteriota	Actinobacteria	Micromonosporales	Micromonosporaceae			0	1	4	0	0	3	0	0	0	0	0	0	0	1	1	0	0	114	107	159	0	0	0	2	0	3	0	0	0	0	2	1	0	0	0	0	0	0	0	0	0	0
Zotu683	Bacteria	Acidobacteriota	Blastocatellia	Pyrinomonadales	Pyrinomonadaceae	RB41		0	1	0	0	2	5	0	0	0	0	0	0	0	5	4	0	0	3	1	0	0	0	0	4	3	1	0	0	0	1	0	0	3	0	7	2	0	0	0	0	0	0
Zotu686	Bacteria	Actinobacteriota	Thermoleophilia	Solirubrobacterales	Solirubrobacteraceae	Conexibacter		0	0	0	0	0	0	0	0	0	0	0	0	0	0	0	0	0	0	0	0	0	23	0	0	0	0	0	0	0	0	0	0	0	0	0	0	0	3	0	8	9	4
Zotu689	Bacteria	Patescibacteria	WWE3					0	0	0	0	0	0	0	0	0	0	0	0	248	93	89	0	0	0	0	0	0	0	0	5	0	0	0	1	0	0	0	0	0	0	0	0	0	0	0	0	0	0
Zotu690	Bacteria	Cyanobacteria	Cyanobacteriia	Cyanobacteriales	Coleofasciculaceae			1	0	0	0	0	0	0	0	0	7	14	17	0	0	0	0	407	0	0	0	14	0	0	0	0	0	0	0	0	0	0	0	0	0	0	0	5	0	0	0	0	0
Zotu693	Bacteria	Proteobacteria	Gammaproteobacteria	Pseudomonadales	Pseudomonadaceae	Pseudomonas	Pseudomonas yamanorum	1	2	0	0	0	0	0	0	0	5	5	4	0	0	1	0	71	0	0	0	2	104	9	0	0	0	0	0	0	0	0	0	0	0	0	2	1	1	2	3	11	0
Zotu699	Bacteria	Proteobacteria	Gammaproteobacteria	Gammaproteobacteria Incertae Sedis		Acidibacter		0	0	0	0	0	0	0	1	0	0	0	0	6	2	1	0	0	0	0	0	0	0	1	0	1	1	1	53	63	66	0	0	0	0	0	0	0	0	0	0	0	0
Zotu700	Bacteria	Acidobacteriota	Acidobacteriae	Acidobacteriales				0	1	3	0	2	0	0	0	0	0	0	0	0	1	4	0	0	0	0	0	0	0	0	9	0	0	0	0	0	0	1	0	0	0	0	0	0	0	0	0	0	0
Zotu703	Bacteria	Proteobacteria	Alphaproteobacteria	Rhizobiales	Amb-16S-1323			0	0	0	6	0	0	0	0	0	329	206	168	0	0	0	0	1	0	0	0	1	0	3	0	0	0	0	0	0	0	0	0	0	1	0	1	1	0	3	2	20	0
Zotu705	Bacteria	Bacteroidota	Bacteroidia	Chitinophagales				0	0	0	0	0	0	0	0	0	0	0	0	0	0	0	0	0	0	0	0	0	0	0	0	9	5	4	83	160	186	0	0	0	0	0	0	0	0	0	0	0	0
Zotu706	Bacteria	Nitrospirota	Thermodesulfovibrionia					0	0	0	0	0	0	0	0	2	0	0	0	2	0	0	0	0	0	0	0	0	0	0	0	2	2	3	5	5	0	0	0	0	0	0	0	0	0	0	0	0	0
Zotu707	Bacteria	Cyanobacteria	Cyanobacteriia	Chloroplast	Trachydiscus minutus			0	0	0	0	0	0	0	0	0	1	1	0	2	0	0	0	0	0	0	0	0	0	0	0	13	12	2	12	6	10	0	0	0	0	0	0	0	0	6	0	0	0
Zotu708	Bacteria	Patescibacteria	Saccharimonadia	Saccharimonadales	YM S32 TM7 50 20			0	5	4	0	0	0	0	0	0	0	0	0	0	0	0	0	0	181	132	30	0	0	0	0	0	0	0	0	0	0	0	5	9	1	4	0	0	0	0	0	0	0
Zotu709	Bacteria	Proteobacteria	Gammaproteobacteria	Burkholderiales	Comamonadaceae			0	0	0	0	0	0	0	0	1	0	0	1	1	0	0	0	0	0	0	0	0	1	0	0	402	367	190	5	8	1	0	0	0	1	0	0	1	0	0	0	0	0
Zotu710	Bacteria	Nitrospirota	Thermodesulfovibrionia					0	0	0	0	0	0	20	26	18	0	0	1	2	1	2	0	0	0	0	0	2	2	0	0	502	27	5	1	4	1	0	0	0	0	0	0	0	0	0	0	0	0
Zotu711	Bacteria	Chloroflexi	Chloroflexia	Kallotenuales	AKIW781			1	0	0	0	0	0	0	0	0	8	14	18	0	0	0	0	227	0	0	0	7	0	0	2	0	0	0	0	0	0	0	0	2	6	3	0	4	0	0	0	0	3
Zotu712	Bacteria	Cyanobacteria	Cyanobacteriia	Chloroplast	Planoglabratella opercularis			0	0	1	0	0	0	0	0	0	2	2	5	0	0	0	0	0	0	0	0	2	6	2	0	0	0	0	0	0	0	1	0	0	0	2	0	4	0	0	2	0	0
Zotu718	Bacteria	Proteobacteria	Alphaproteobacteria	Defluviicoccales	Defluviicoccaceae	Defluviicoccus		0	0	0	0	0	1	0	0	0	2	16	5	0	0	0	0	1	1	0	0	0	0	0	0	0	0	0	0	0	0	1	0	0	0	1	27	3	0	0	43	5	1
Zotu719								0	0	0	0	0	0	0	0	0	1	0	0	0	0	0	0	0	0	0	0	0	0	0	0	0	0	0	0	0	0	0	0	0	0	0	0	0	0	0	0	0	0
Zotu720	Bacteria	Actinobacteriota	Thermoleophilia	Gaiellales				1	1	2	57	41	104	0	0	0	0	0	0	0	0	0	0	0	1	0	1	0	0	0	0	1	0	0	0	0	0	18	2	13	132	58	4	0	0	0	0	0	0
Zotu723	Bacteria	Proteobacteria	Gammaproteobacteria	Burkholderiales	B1-7BS			0	0	0	0	3	3	7	4	9	2	3	4	0	0	1	0	0	0	0	0	0	0	0	0	0	1	0	0	0	0	0	0	0	1	2	5	9	5	18	0	0	1
Zotu724	Bacteria	Proteobacteria	Gammaproteobacteria	Pseudomonadales	Moraxellaceae	Acinetobacter	Acinetobacter sp. CIP 56.2	133	375	30	0	0	0	0	0	0	0	0	0	0	0	0	2	0	0	5	0	0	0	0	3	0	0	0	0	0	0	2	2	3	0	0	0	0	0	0	0	0	0
Zotu725	Bacteria	Cyanobacteria	Cyanobacteriia	Chloroplast	Planoglabratella opercularis			0	0	0	0	0	0	0	0	0	7	1	1	0	0	0	0	0	0	0	0	3	9	3	0	0	0	0	0	0	0	0	0	2	0	3	0	0	1	0	10	0	0
Zotu728	Archaea	Halobacterota	Methanosarcinia	Methanosarciniales	Methanosaetaceae	Methanosaeta		0	0	0	0	0	0	33	45	71	0	0	0	2	2	1	0	0	0	0	0	0	0	0	0	145	85	11	4	2	0	0	0	0	0	0	0	61	187	26	0	0	2
Zotu736	Bacteria	Proteobacteria	Gammaproteobacteria	Burkholderiales	Burkholderiaceae	Burkholderia-Caballeronia-Paraburkholderia	Paraburkholderia sp. SOS3	1	3	3	1	3	2	0	0	0	0	0	0	0	0	0	0	0	117	154	114	0	0	0	0	0	0	0	0	0	0	5	2	0	0	3	0	0	0	0	0	0	0
Zotu737	Bacteria	Actinobacteriota	Actinobacteria	Micrococcales	Microbacteriaceae	Rhodoluna		0	0	0	0	0	0	2	0	0	0	0	0	0	3	2	0	0	0	0	0	0	0	0	0	0	0	4	2	0	3	0	0	0	0	0	0	1	0	0	0	0	0
Zotu738	Bacteria	Actinobacteriota	Actinobacteria	Micrococcales	Microbacteriaceae			0	0	0	0	0	0	2	1	2	2	0	0	4	0	0	0	0	0	0	0	0	0	0	1	0	3	0	0	0	0	0	0	0	0	0	0	0	0	0	0	2	0
Zotu740	Bacteria	Bacteroidota	Bacteroidia	Cytophagales	Microscillaceae	Chryseolinea		1	0	0	23	3	6	0	0	0	0	0	0	0	0	0	0	0	0	1	0	0	1	2	1	0	0	0	0	0	0	11	0	5	2	15	0	0	0	2	0	1	0
Zotu741	Bacteria	Cyanobacteria	Cyanobacteriia	Synechococcales	Cyanobiaceae	Cyanobium PCC-6307		0	0	0	0	1	1	0	0	0	0	1	4	0	0	0	0	0	0	0	0	0	0	0	0	0	0	0	0	0	0	0	0	0	1	0	2	3	1	0	0	0	2
Zotu743	Bacteria	Bacteroidota	Kapabacteria	Kapabacteriales	metagenome			0	0	0	0	0	0	1	0	0	0	0	0	0	2	1	0	0	0	0	0	0	0	0	0	6	12	8	201	124	136	0	0	0	0	0	0	0	0	0	0	0	0
Zotu744	Bacteria	Nitrospirota	Thermodesulfovibrionia					0	0	0	0	2	1	0	0	0	2	0	1	0	0	0	0	0	3	3	4	0	2	0	0	0	0	0	0	0	0	0	0	0	0	2	6	27	12	23	0	0	3
Zotu745	Archaea	Halobacterota	Methanosarcinia	Methanosarciniales	Methanosaetaceae	Methanosaeta		0	0	0	0	0	0	55	43	65	0	0	0	2	2	5	0	0	0	0	0	0	2	0	0	77	109	13	2	3	0	0	0	0	0	0	0	18	72	5	0	0	0
Zotu746	Bacteria	Bacteroidota	Bacteroidia	Sphingobacteriales	env.OPS 17			0	0	1	0	1	1	0	0	0	0	0	2	0	0	0	1	3	0	0	0	0	0	0	0	0	0	0	0	0	0	2	0	0	1	0	0	0	0	0	1	0	0
Zotu747	Bacteria	Proteobacteria	Gammaproteobacteria	Methylococcales	Methylomonadaceae			0	0	0	0	0	0	2	2	1	0	0	0	1	0	0	0	0	0	0	0	0	0	0	0	0	1	0	0	0	2	0	0	0	0	0	0	0	0	0	0	0	0
Zotu748	Bacteria	Proteobacteria	Gammaproteobacteria	Burkholderiales	Sutterellaceae			0	0	0	0	0	0	6	3	5	0	0	0	184	146	224	0	0	0	0	0	0	0	0	5	0	2	1	2	3	4	0	0	0	0	0	0	0	1	1	0	0	0
Zotu749	Bacteria	Gemmatimonadota	Longimicrobia	Longimicrobiales	Longimicrobiaceae	YC-ZSS-LKJ147		5	1	9	0	0	3	0	0	0	0	0	2	0	0	0	2	6	1	1	1	0	0	0	0	0	0	0	0	0	0	0	0	2	0	4	2	2	0	0	0	0	0
Zotu753	Bacteria	Bacteroidota	Bacteroidia	Cytophagales	Microscillaceae			0	0	0	0	0	0	9	4	2	0	0	0	105	173	165	0	0	0	0	0	0	0	0	4	9	9	70	0	0	0	0	0	0	0	0	0	0	0	0	0	0	0
Zotu754	Bacteria	Actinobacteriota	Actinobacteria	Propionibacteriales	Propionibacteriaceae		metagenome	0	0	0	2	0	0	1	0	0	0	0	0	0	0	0	0	0	0	0	0	1	0	0	0	558	151	55	10	14	10	0	0	0	0	0	0	0	1	0	0	0	0
Zotu755	Bacteria	Patescibacteria	WWE3					0	0	0	0	0	0	0	0	0	0	0	0	3	0	0	0	0	0	0	0	0	0	0	1	1	0	0	0	5	2	0	0	0	0	0	0	0	0	0	0	0	0
Zotu756	Bacteria	Cyanobacteria	Cyanobacteriia	Cyanobacteriales	Coleofasciculaceae			2	7	0	0	0	0	0	0	0	3	16	38	0	0	0	0	656	0	0	0	11	0	0	0	0	0	0	0	0	0	0	0	1	0	0	0	9	0	0	0	3	6
Zotu757	Bacteria	Actinobacteriota	Actinobacteria	Nitriliruptorales	Nitriliruptoraceae			0	0	0	0	0	0	0	0	0	0	0	0	0	0	0	0	0	0	0	0	5	8	276	0	0	0	0	0	0	0	0	0	0	0	0	0	0	0	2	0	0	0
Zotu758	Bacteria	Proteobacteria	Alphaproteobacteria	Rhodobacterales	Rhodobacteraceae	Rhodobacter		0	0	0	0	0	0	0	0	1	2	0	0	0	0	0	0	0	0	0	0	4	3	0	0	299	145	251	5	0	4	0	0	0	0	0	1	2	0	1	0	2	0
Zotu759	Bacteria	Proteobacteria	Gammaproteobacteria	Pseudomonadales	Cellvibrionaceae			0	0	0	0	0	0	0	0	0	1	0	0	0	0	0	0	0	0	0	0	4	15	286	0	0	0	0	0	0	0	0	0	0	0	0	0	0	0	5	0	0	0
Zotu762	Bacteria	Bacteroidota	Bacteroidia	Chitinophagales	Saprospiraceae	Haliscomenobacter		0	0	0	0	0	0	2	2	6	0	0	0	1	1	1	0	0	0	0	0	0	0	0	1	0	0	0	6	16	20	0	0	0	0	0	0	0	0	0	0	0	0
Zotu763	Bacteria	Cyanobacteria	Cyanobacteriia	Chloroplast				0	0	0	0	0	0	4	6	2	0	0	0	0	0	0	0	0	0	0	0	0	0	0	1	2	1	0	0	0	1	0	0	0	1	0	0	0	0	0	0	0	0
Zotu764	Archaea	Crenarchaeota	Nitrososphaeria	Nitrosotaleales	Nitrosotaleaceae	Candidatus Nitrosotalea		0	0	0	0	0	0	0	0	0	0	0	0	0	0	0	0	0	0	0	0	0	0	0	0	0	4	30	0	0	1	0	0	23	0	30	0	0	0	0	0	0	0
Zotu766	Bacteria	Proteobacteria	Gammaproteobacteria	Burkholderiales	MWH-UniP1 aquatic group			0	0	0	0	0	0	0	2	3	2	0	0	234	190	183	0	2	0	0	0	0	0	0	1	0	0	0	1	2	0	0	0	0	0	0	0	0	0	0	0	0	0
Zotu767	Bacteria	Gemmatimonadota	Gemmatimonadetes	Gemmatimonadales	Gemmatimonadaceae			0	0	0	0	0	0	163	61	144	0	0	0	10	3	5	0	0	0	0	0	0	0	0	1	0	0	0	0	0	0	0	0	0	0	0	0	0	0	0	0	0	0
Zotu768	Bacteria	Proteobacteria	Gammaproteobacteria	Enterobacterales	Erwiniaceae	Pantoea		3	477	25	0	0	0	0	0	0	0	0	0	0	0	0	0	0	0	4	0	0	0	0	0	0	0	0	0	0	0	2	6	2	0	0	0	0	0	0	0	0	0
Zotu771	Bacteria	Proteobacteria	Gammaproteobacteria	Burkholderiales	Comamonadaceae			0	0	0	0	0	0	1	1	0	0	0	0	0	1	0	0	0	0	0	0	0	0	0	0	0	0	1	7	7	3	0	0	0	0	0	0	0	0	0	0	0	0
Zotu772	Bacteria	Acidobacteriota	Thermoanaerobaculia	Thermoanaerobaculales	Thermoanaerobaculaceae	Subgroup 10		0	0	0	0	0	3	0	0	0	2	0	0	0	0	0	0	0	0	0	0	0	0	0	0	0	0	0	0	0	0	0	0	0	0	0	648	0	0	0	113	2	1
Zotu775	Bacteria	Proteobacteria	Gammaproteobacteria	Burkholderiales	Comamonadaceae	Sphaerotilus		0	0	0	0	0	0	2	2	2	0	0	0	4	2	1	0	0	0	0	0	0	0	0	0	1	0	3	21	19	19	0	0	0	0	0	0	2	0	3	0	0	0
Zotu776	Bacteria	Proteobacteria	Alphaproteobacteria	Rhizobiales	Beijerinckiaceae			0	0	0	0	0	0	0	0	0	0	0	0	0	0	0	0	5	0	0	0	4	18	0	0	0	0	0	0	0	0	0	1	0	0	0	0	1	2	0	10	4	7
Zotu777	Bacteria	Proteobacteria	Gammaproteobacteria	Xanthomonadales	Xanthomonadaceae	Stenotrophomonas	[Pseudomonas] geniculata	0	0	0	6	1	0	0	0	0	203	149	177	0	1	0	0	3	0	0	0	5	25	0	0	0	2	0	0	0	0	0	0	0	1	0	0	0	0	0	1	1	0
Zotu778	Bacteria	Proteobacteria	Gammaproteobacteria	Enterobacterales				2	403	31	0	0	0	0	0	0	0	0	0	0	0	0	0	0	0	4	0	0	0	0	0	0	0	0	0	0	0	10	20	11	0	2	0	0	0	0	0	0	0
Zotu779	Bacteria	Actinobacteriota	Actinobacteria	Micrococcales	Micrococcaceae			0	0	18	0	11	3	0	0	0	0	0	0	0	4	5	0	1	0	0	1	0	0	0	7	0	0	2	0	0	2	0	0	0	0	0	0	0	0	0	0	0	0
Zotu782	Bacteria	Proteobacteria	Gammaproteobacteria	Burkholderiales	Oxalobacteraceae			0	0	0	0	0	2	0	3	0	0	0	0	1	0	3	0	0	0	0	0	0	0	0	0	1	3	3	22	24	17	0	0	0	0	0	0	0	0	0	0	0	0
Zotu784	Bacteria	Actinobacteriota	Thermoleophilia	Solirubrobacterales	67-14	metagenome		0	0	0	3	0	0	0	0	0	16	0	0	0	0	0	0	0	0	0	0	0	0	1	0	0	0	0	0	0	0	0	0	0	0	0	3	0	0	2	703	13	1
Zotu786	Archaea	Halobacterota	Methanomicrobia	Methanomicrobiales	Methanoregulaceae	Methanolinea		0	0	0	0	0	0	0	1	2	0	0	0	0	0	0	0	0	0	0	0	0	5	1	0	1	1	0	0	0	0	0	0	0	4	0	0	620	492	44	0	0	0
Zotu788	Bacteria	Cyanobacteria	Cyanobacteriia	Cyanobacteriales	Nostocaceae	Scytonema UTEX 2349		0	0	0	0	0	0	0	0	0	0	0	8	0	0	0	0	0	0	0	0	0	0	0	0	0	0	0	0	0	0	0	1	0	0	0	0	0	0	0	0	200	169
Zotu790	Bacteria	Acidobacteriota	Blastocatellia	Pyrinomonadales	Pyrinomonadaceae	RB41	Arenimicrobium luteum	0	0	5	1	1	0	0	0	0	0	0	1	0	0	0	0	5	1	0	2	0	0	0	0	0	0	0	0	0	0	0	0	0	3	2	2	0	0	0	0	0	0
Zotu791	Bacteria	Proteobacteria	Alphaproteobacteria	Rhizobiales	Xanthobacteraceae			0	0	0	17	2	4	0	0	0	65	183	45	0	0	0	3	0	0	0	0	0	5	109	0	0	0	0	0	0	0	1	0	0	0	2	2	2	0	3	9	42	1
Zotu796	Bacteria	Cyanobacteria	Cyanobacteriia	Synechococcales	Cyanobiaceae	Cyanobium PCC-6307		0	0	0	0	0	0	0	0	0	0	1	2	0	0	0	0	0	0	0	0	0	0	0	0	0	0	0	0	0	0	0	0	0	1	1	0	1	2	3	0	0	1
Zotu800	Bacteria	Proteobacteria	Gammaproteobacteria	Burkholderiales	Comamonadaceae	Polaromonas	metagenome	0	0	0	0	0	0	3	0	1	0	0	0	219	156	172	0	0	0	0	0	0	0	0	0	0	0	0	1	2	0	0	0	0	0	0	0	0	0	0	0	0	0
Zotu801	Bacteria	Verrucomicrobiota	Verrucomicrobiae	Chthoniobacterales	Chthoniobacteraceae	Candidatus Udaeobacter		4	1	1	0	1	0	0	0	0	0	0	1	0	0	0	0	0	0	0	0	0	0	0	0	0	0	0	0	0	0	0	0	1	0	0	0	0	0	0	0	0	0
Zotu806	Bacteria	Proteobacteria	Alphaproteobacteria	Rhizobiales	Beijerinckiaceae	Pseudochelatococcus		0	0	0	0	0	0	0	0	0	0	0	0	0	0	0	0	2	0	0	0	9	0	0	0	0	0	0	0	0	0	0	0	0	0	0	0	1	0	0	0	0	0
Zotu815	Bacteria	Acidobacteriota	Acidobacteriae	Acidobacteriales	Acidobacteriaceae (Subgroup 1)	Granulicella		2	0	2	0	85	1	0	0	0	0	0	0	0	1	0	0	0	2	1	3	0	20	0	16	0	0	0	0	0	0	1	0	4	0	3	0	0	0	0	0	0	0
Zotu816	Bacteria	Actinobacteriota	Actinobacteria	Kineosporiales	Kineosporiaceae			0	0	0	0	0	0	0	0	0	7	17	6	0	0	0	0	0	0	0	0	0	0	0	0	0	0	0	0	0	0	0	0	0	1	0	1	0	0	0	0	13	0
Zotu817	Bacteria	Proteobacteria	Gammaproteobacteria	SZB7				0	0	0	0	0	0	0	0	0	0	1	0	0	0	0	0	0	0	0	0	3	7	8	0	1	0	0	0	0	0	0	0	0	4	0	0	232	244	309	0	0	0
Zotu819	Bacteria	Bacteroidota	Bacteroidia	Cytophagales	Spirosomaceae	Spirosoma		4	0	0	1	1	1	0	0	0	0	0	0	0	0	0	567	0	0	0	0	0	0	0	1	0	0	0	0	0	0	0	0	0	0	0	0	0	0	0	0	0	0
Zotu820	Bacteria	Gemmatimonadota	Longimicrobia	Longimicrobiales	Longimicrobiaceae	YC-ZSS-LKJ147		0	2	2	0	1	0	0	0	0	0	0	3	0	0	0	1	3	1	0	2	0	0	0	0	0	0	0	0	0	0	0	0	0	0	0	5	0	0	0	0	0	0
Zotu821	Archaea	Crenarchaeota	Nitrososphaeria	Nitrososphaerales	Nitrososphaeraceae			0	0	2	0	2	0	0	0	0	0	0	0	0	1	1	0	0	1	0	0	0	0	0	1	0	2	0	0	0	0	0	0	0	1	0	0	0	0	0	0	0	0
Zotu822	Bacteria	Proteobacteria	Gammaproteobacteria	CCD24				0	0	1	1	0	0	0	0	0	0	10	0	0	0	0	0	0	0	0	0	0	0	0	0	0	0	0	0	0	0	0	0	0	1	0	0	0	0	0	0	19	0
Zotu826	Bacteria	Proteobacteria	Alphaproteobacteria	Reyranellales	Reyranellaceae	Reyranella		0	2	1	0	0	0	0	0	0	10	100	9	0	0	0	0	0	1	0	0	2	1	3	3	0	0	0	0	0	0	0	0	0	0	0	1	0	0	3	26	9	0
Zotu827	Bacteria	Proteobacteria	Gammaproteobacteria	Enterobacterales	Erwiniaceae			4	402	16	0	0	0	0	0	0	0	0	0	0	0	0	0	0	0	3	0	0	0	0	0	0	0	0	0	0	0	1	0	3	0	0	0	0	0	0	0	0	0
Zotu829	Bacteria	Myxococcota	Polyangia	Polyangiales	Sandaracinaceae			0	0	3	0	0	1	0	0	0	4	2	12	0	0	0	0	43	0	0	0	0	0	1	0	0	0	0	0	0	0	0	0	0	0	0	6	0	0	2	4	0	0
Zotu834	Bacteria	Bacteroidota	Bacteroidia	Cytophagales	Microscillaceae			0	0	0	0	1	0	140	24	63	0	0	0	101	97	125	0	0	0	0	0	0	0	2	3	0	3	2	2	1	0	0	0	0	0	0	1	0	0	0	0	0	0
Zotu835	Bacteria	Proteobacteria	Alphaproteobacteria					0	0	0	0	0	0	4	1	3	0	0	0	80	91	125	0	0	0	0	0	0	0	0	8	0	1	1	0	1	0	0	0	0	0	0	0	0	0	0	0	0	0
Zotu839	Bacteria	Cyanobacteria	Cyanobacteriia					0	0	0	0	0	0	0	0	0	0	0	0	0	0	0	0	0	0	0	0	0	0	0	0	50	16	366	2	1	1	0	0	0	0	0	0	0	0	0	0	0	0
Zotu847	Bacteria	Proteobacteria	Gammaproteobacteria	Burkholderiales	Comamonadaceae			0	0	0	0	0	0	0	1	0	0	0	0	1	2	0	0	0	0	0	0	0	0	0	0	0	0	0	1	1	2	0	0	0	0	0	0	0	0	0	0	0	0
Zotu851	Bacteria	Actinobacteriota	Actinobacteria	Micrococcales	Microbacteriaceae	Rhodoluna		0	0	0	0	0	0	1	1	0	1	3	0	0	1	6	0	0	0	0	0	0	0	0	0	0	0	4	0	0	9	0	0	0	2	0	0	2	0	0	0	4	0
Zotu852	Bacteria	Cyanobacteria	Cyanobacteriia	Chloroplast				0	0	0	1	0	0	0	0	0	0	9	2	0	0	0	0	0	0	0	0	0	6	0	0	0	0	3	0	0	0	1	0	2	2	5	0	6	0	0	1	0	0
Zotu854	Bacteria	Chloroflexi	AD3					0	0	0	0	0	0	0	0	0	0	0	0	0	1	2	0	0	0	0	0	0	0	0	0	0	1	4	0	0	0	0	0	0	0	0	0	0	0	0	0	0	0
Zotu856	Bacteria	Acidobacteriota	Acidobacteriae	Bryobacterales	Bryobacteraceae	Bryobacter		1	0	0	0	2	1	0	0	0	0	0	0	0	0	0	439	0	2	0	0	0	0	0	0	0	0	0	0	0	0	14	2	0	0	0	0	0	0	0	0	0	0
Zotu857	Bacteria	Cyanobacteria	Cyanobacteriia	Cyanobacteriales	Nostocaceae	Cylindrospermopsis CRJ1	Cylindrospermopsis raciborskii	0	0	0	0	0	0	0	3	0	0	0	0	0	1	2	0	0	69	0	0	0	0	0	1	1	2	1	57	130	132	0	0	0	22	0	0	0	0	0	0	0	0
Zotu858	Bacteria	Actinobacteriota	Actinobacteria	Frankiales	Acidothermaceae	Acidothermus		0	0	0	0	0	0	0	0	0	0	0	0	0	0	0	0	1	0	0	0	0	28	0	0	0	0	0	0	0	0	0	0	0	0	0	0	0	4	0	5	8	4
Zotu859	Bacteria	Actinobacteriota	Actinobacteria	Frankiales	Sporichthyaceae	hgcI clade		0	0	0	0	0	0	1	8	0	0	0	0	17	31	42	0	0	0	0	0	0	0	0	1	4	1	7	80	158	101	0	0	0	0	0	0	0	0	0	0	0	0
Zotu860	Bacteria	Actinobacteriota	Actinobacteria	Frankiales	Sporichthyaceae	hgcI clade	metagenome	0	0	0	0	0	0	1	2	0	0	0	0	0	2	2	0	0	0	0	0	0	0	0	0	0	0	2	2	1	9	0	0	0	0	0	0	0	0	0	0	0	0
Zotu863	Bacteria	Acidobacteriota	Acidobacteriae	Subgroup 2				0	0	0	0	0	0	0	0	6	0	0	0	5	0	0	0	0	0	0	0	0	0	0	2	7	7	3	2	1	0	0	0	0	0	0	0	0	0	0	0	0	0
Zotu865	Bacteria	Proteobacteria	Gammaproteobacteria	Pseudomonadales	Pseudomonadaceae	Pseudomonas		0	8	0	2	3	8	0	0	0	0	0	0	0	0	0	0	0	0	1	0	0	0	0	0	0	0	0	0	0	0	0	305	0	0	0	0	0	0	0	0	0	0
Zotu868	Archaea	Halobacterota	Methanosarcinia	Methanosarciniales	Methanosaetaceae	Methanosaeta		0	0	0	0	0	0	12	12	25	0	0	0	2	0	2	0	0	0	0	0	0	0	0	0	61	102	27	4	5	1	0	0	0	1	1	0	133	100	3	0	0	0
Zotu871	Bacteria	Actinobacteriota	Actinobacteria					0	0	0	0	0	0	3	0	0	1	0	0	0	1	0	0	0	0	0	0	0	0	0	0	0	0	1	1	2	1	0	0	0	0	0	0	0	0	0	0	4	0
Zotu872	Bacteria	Desulfobacterota	Desulfobulbia	Desulfobulbales	Desulfobulbaceae	Candidatus Electronema		0	0	0	0	0	0	0	0	0	0	0	0	0	0	0	0	0	0	0	0	0	0	0	0	459	186	80	11	1	6	0	0	0	0	0	0	0	0	9	1	0	0
Zotu875	Bacteria	Cyanobacteria	Cyanobacteriia	Cyanobacteriales	Microcystaceae			0	0	0	0	0	0	1	3	0	0	0	0	0	0	0	0	0	0	0	0	0	0	0	0	42	12	23	66	155	127	0	0	0	0	0	0	0	0	0	0	0	0
Zotu876	Bacteria	Proteobacteria	Gammaproteobacteria	Burkholderiales	Methylophilaceae			0	0	0	0	0	0	1	1	0	0	0	0	4	0	0	0	0	0	0	0	0	0	0	0	0	1	1	0	0	4	0	0	0	0	0	0	1	0	4	0	0	0
Zotu877	Bacteria	Acidobacteriota	Acidobacteriae	Subgroup 2				0	0	0	0	0	0	0	0	0	0	0	0	0	0	0	0	0	0	0	0	0	0	1	0	0	0	0	0	0	0	0	0	0	0	0	0	0	0	2	4	1	3
Zotu878	Bacteria	Actinobacteriota	Thermoleophilia	Solirubrobacterales	67-14			0	0	0	1	1	1	0	0	0	0	0	1	0	0	0	0	0	1	0	0	1	2	4	0	0	0	0	0	0	0	0	0	0	2	0	33	0	0	0	5	4	13
Zotu881	Bacteria	Planctomycetota	Phycisphaerae	Phycisphaerales	Phycisphaeraceae	SM1A02		0	0	0	0	0	0	0	0	0	0	0	0	0	0	0	0	0	0	0	0	0	0	1	0	0	0	0	0	0	0	0	0	0	0	0	0	0	0	0	0	0	0
Zotu882	Archaea	Halobacterota	Methanosarcinia	Methanosarciniales	Methanosaetaceae	Methanosaeta		0	0	0	0	0	0	31	39	60	0	0	0	0	0	4	0	0	0	0	0	0	0	0	0	5	7	1	0	0	0	0	0	0	0	0	0	82	149	24	0	0	0
Zotu886	Bacteria	Acidobacteriota	Acidobacteriae	Bryobacterales	Bryobacteraceae	Bryobacter		9	1	2	0	0	0	0	0	0	0	0	0	0	0	0	0	2	5	8	0	1	8	0	1	0	0	0	0	0	0	0	4	0	0	0	0	2	2	0	8	5	1
Zotu888	Bacteria	Proteobacteria	Gammaproteobacteria	Burkholderiales				0	0	0	0	0	0	0	3	1	0	0	0	166	171	181	0	1	0	0	0	0	0	0	4	0	0	0	1	0	0	0	0	0	0	0	0	0	0	1	0	0	0
Zotu889	Bacteria	Proteobacteria	Alphaproteobacteria	Caulobacterales	Hyphomonadaceae	SWB02		0	6	1	5	0	0	0	0	0	0	6	2	0	0	0	0	0	0	0	0	0	0	0	0	0	0	0	0	0	0	0	1	0	2	0	3	0	0	0	0	15	3
Zotu891	Bacteria	Proteobacteria	Gammaproteobacteria	Burkholderiales	Gallionellaceae	Sideroxydans		0	0	0	0	0	0	0	0	3	0	0	0	1	0	0	0	0	0	0	0	0	0	0	2	3	9	5	3	1	0	5	0	1	0	2	0	1	1	0	0	0	0
Zotu893	Bacteria	Bacteroidota	Bacteroidia	Sphingobacteriales	NS11-12 marine group			0	0	0	0	0	0	1	2	0	0	0	0	2	1	1	0	0	0	0	0	0	0	0	0	0	0	0	7	7	12	0	0	0	0	0	0	0	0	0	0	0	0
Zotu894	Bacteria	Proteobacteria	Alphaproteobacteria	Caulobacterales	Caulobacteraceae			1	0	0	0	10	0	0	0	0	2	0	0	0	0	0	0	1	0	0	0	2	18	0	0	0	0	0	0	0	0	0	0	0	0	0	0	0	0	0	11	6	7
Zotu900	Bacteria	Proteobacteria	Gammaproteobacteria	Burkholderiales	Nitrosomonadaceae	oc32		0	0	1	0	0	0	3	0	4	0	0	0	108	122	138	0	0	0	0	0	0	0	0	0	4	12	8	40	21	22	0	0	0	1	0	0	0	1	4	0	0	0
Zotu901	Bacteria	Cyanobacteria	Cyanobacteriia	Cyanobacteriales	Microcystaceae	Microcystis PCC-7914	Radiocystis sp. JJ30-12	0	0	0	0	1	0	6	9	6	0	0	4	0	0	6	0	0	0	0	0	0	0	0	0	0	0	0	0	0	0	0	0	0	0	0	3	1	1	2	0	0	1
Zotu902	Bacteria	Proteobacteria	Gammaproteobacteria	Burkholderiales	Comamonadaceae			0	0	0	0	0	0	2	3	0	0	0	0	0	0	0	0	0	0	0	0	0	0	0	0	0	0	0	1	0	2	0	0	0	0	0	0	0	0	0	0	0	0
Zotu903	Bacteria	Myxococcota	Polyangia	Polyangiales	BIrii41			0	0	0	0	0	0	0	0	0	167	159	152	0	0	0	0	2	0	0	0	1	0	24	0	0	0	0	0	0	0	0	0	0	0	0	0	2	0	0	54	2	3
Zotu905	Bacteria	Proteobacteria	Alphaproteobacteria	Sphingomonadales	Sphingomonadaceae	Porphyrobacter		0	0	0	0	0	0	0	0	2	0	0	2	25	23	38	0	0	0	0	0	1	0	0	2	120	269	83	6	0	0	0	0	0	0	0	0	2	0	2	0	1	0
Zotu906	Bacteria	Actinobacteriota	Acidimicrobiia	Microtrichales				0	0	0	2	0	0	0	0	0	148	170	124	0	0	0	0	0	0	0	0	0	0	4	0	0	0	0	0	0	0	0	0	0	0	0	2	1	0	0	4	9	7
Zotu907	Bacteria	Chloroflexi	Anaerolineae	RBG-13-54-9				0	0	0	0	0	0	0	0	0	0	0	0	0	0	1	0	0	0	0	0	0	0	0	0	21	19	42	119	64	86	0	0	0	0	0	0	0	0	0	0	0	0
Zotu910	Bacteria	Chloroflexi	Anaerolineae	SBR1031	A4b			0	0	0	0	0	0	0	0	0	0	0	5	0	0	0	0	0	0	0	0	0	0	0	0	0	0	0	0	0	0	0	0	0	0	0	0	0	0	2	0	0	1
Zotu913	Bacteria	Bacteroidota	Bacteroidia	Chitinophagales	Chitinophagaceae	Dinghuibacter		0	0	0	0	0	0	0	0	2	0	0	0	36	41	37	0	0	0	0	0	0	0	0	0	4	0	0	0	0	1	0	0	0	0	0	0	6	1	12	0	0	0
Zotu920	Bacteria	Acidobacteriota	Acidobacteriae	Acidobacteriales	Acidobacteriaceae (Subgroup 1)	Edaphobacter		0	0	1	3	214	31	0	0	0	0	0	0	0	0	0	0	0	0	0	0	0	9	1	0	0	0	0	0	0	0	0	1	0	0	2	1	0	0	0	2	0	1
Zotu922	Bacteria							0	0	0	0	0	0	0	0	0	0	0	0	0	0	0	0	0	0	0	0	1	0	0	0	5	2	2	110	121	108	0	0	0	0	0	0	0	0	0	0	0	0
Zotu924	Bacteria	Verrucomicrobiota	Verrucomicrobiae	Methylacidiphilales	Methylacidiphilaceae			0	0	0	0	0	0	1	0	5	0	0	0	0	0	0	0	0	0	0	0	0	0	0	0	1	0	0	0	1	3	0	0	0	0	0	0	0	0	0	0	0	0
Zotu926	Bacteria	Bacteroidota	Bacteroidia	Flavobacteriales	Crocinitomicaceae	Fluviicola		0	0	0	0	0	0	0	1	1	0	0	0	10	6	3	0	0	0	0	0	0	0	0	0	2	0	0	0	0	1	0	0	0	0	0	0	1	1	0	0	0	0
Zotu927	Bacteria	Cyanobacteria	Cyanobacteriia	Leptolyngbyales	Leptolyngbyaceae			4	2	612	0	0	0	0	0	0	0	0	0	0	0	0	0	0	0	0	2	0	0	0	1	0	0	0	0	0	0	5	0	1	0	0	0	0	0	0	0	0	0
Zotu930	Bacteria	Bacteroidota	Kryptonia	Kryptoniales	BSV26			0	0	0	0	1	0	54	34	56	1	2	2	7	1	1	0	0	0	0	0	3	9	2	0	0	0	0	0	0	0	0	0	0	0	1	0	0	0	1	3	0	0
Zotu931	Bacteria	Cyanobacteria	Cyanobacteriia	Synechococcales	Cyanobiaceae	Cyanobium PCC-6307		0	0	0	0	0	0	3	0	2	0	0	0	4	0	1	0	0	0	0	0	0	0	0	0	0	1	0	2	1	3	0	0	0	0	0	0	0	0	0	0	0	0
Zotu938	Bacteria	Acidobacteriota	Blastocatellia	Pyrinomonadales	Pyrinomonadaceae	RB41		0	3	0	0	0	0	0	0	0	0	0	0	0	0	0	0	0	0	0	0	0	0	0	0	0	0	0	0	0	0	0	0	0	1	0	498	0	0	0	31	1	0
Zotu939	Bacteria	Chloroflexi	Chloroflexia	Thermomicrobiales	JG30-KF-CM45			0	0	0	0	0	0	0	0	0	0	0	0	1	0	1	0	0	0	0	0	0	0	0	0	34	18	27	108	67	84	0	0	0	1	0	0	0	0	0	0	0	0
Zotu940	Bacteria	Proteobacteria	Gammaproteobacteria	Pseudomonadales	Pseudomonadaceae	Pseudomonas	Pseudomonas corrugata	315	291	29	0	0	0	0	0	0	0	1	1	0	0	0	2	9	7	5	2	1	0	0	1	0	0	0	0	0	0	1	2	13	0	4	0	1	0	0	0	0	0
Zotu941	Archaea	Thermoplasmatota	Thermoplasmata	Methanomassiliicoccales	Methanomassiliicoccaceae			0	0	0	0	0	0	8	4	16	0	0	0	0	0	1	0	0	0	0	0	0	0	0	0	36	18	15	6	7	8	0	0	0	4	0	0	93	50	12	0	0	0
Zotu944	Bacteria	Bacteroidota	Bacteroidia	Chitinophagales	Chitinophagaceae			1	0	1	85	2	31	0	0	0	0	0	0	0	0	0	0	0	1	1	1	0	0	0	0	1	0	2	0	0	0	17	1	13	15	50	0	0	0	0	0	0	0
Zotu945	Bacteria	Actinobacteriota	Acidimicrobiia	IMCC26256				0	0	0	0	1	0	0	0	0	8	2	2	0	0	0	0	1	0	0	0	0	0	0	0	0	0	0	0	0	0	0	0	0	0	1	192	0	0	0	199	10	26
Zotu946	Bacteria	Proteobacteria	Alphaproteobacteria	Rhizobiales	Hyphomicrobiaceae			0	0	0	0	0	0	2	0	2	0	0	0	1	0	0	0	0	0	0	0	0	0	0	2	0	1	0	0	0	0	0	0	0	0	0	0	1	0	0	0	0	0
Zotu950	Bacteria	Acidobacteriota	Acidobacteriae	Acidobacteriales				0	0	0	0	11	0	0	0	0	0	0	0	0	4	1	0	0	1	7	2	0	0	0	3	1	2	0	0	0	0	0	0	0	0	0	0	0	0	0	0	0	0
Zotu951	Bacteria	Proteobacteria	Alphaproteobacteria	Paracaedibacterales	Paracaedibacteraceae			0	0	0	0	0	0	0	1	0	0	0	0	3	0	0	0	0	0	0	0	0	0	0	0	2	0	3	0	0	1	0	0	0	0	0	0	0	0	0	0	0	0
Zotu953	Bacteria	Chloroflexi	Anaerolineae	Anaerolineales	Anaerolineaceae			0	0	0	0	1	0	3	5	6	1	0	1	0	1	0	0	0	0	0	0	0	0	0	0	0	0	0	0	0	0	0	0	0	0	3	0	32	10	31	0	0	0
Zotu954	Bacteria	Bdellovibrionota	Oligoflexia	0319-6G20	bacterium enrichment culture clone B126(2011)			0	0	0	0	0	0	5	0	0	0	0	0	0	0	0	0	0	0	0	0	0	0	0	0	1	0	0	2	2	1	0	0	0	0	0	0	0	0	0	0	0	0
Zotu955	Bacteria	Cyanobacteria	Sericytochromatia					0	0	0	0	0	0	1	2	1	0	0	0	0	0	0	0	0	0	0	0	0	0	0	0	2	1	0	0	0	0	0	0	0	0	0	0	0	0	0	0	0	0
Zotu956	Bacteria	Patescibacteria	Saccharimonadia	Saccharimonadales				0	0	0	0	0	0	0	0	0	0	0	0	0	0	0	0	0	0	0	0	5	15	208	0	0	0	0	0	0	0	0	0	0	0	0	0	0	0	3	0	0	0
Zotu958	Bacteria	Dependentiae	Babeliae	Babeliales	UBA12411			0	1	0	0	0	0	0	0	2	0	0	0	4	1	1	0	0	0	0	0	0	0	1	216	0	0	0	0	0	0	0	0	0	0	0	0	0	0	0	0	0	0
Zotu959	Bacteria	Proteobacteria	Alphaproteobacteria	Acetobacterales	Acetobacteraceae	Roseomonas		0	0	0	0	0	0	0	0	0	0	0	0	0	0	0	0	0	0	0	0	3	7	0	0	216	263	28	3	1	2	0	0	0	0	0	0	1	4	3	0	0	0
Zotu960	Bacteria	Bacteroidota	Bacteroidia	Chitinophagales	Chitinophagaceae			2	1	2	3	1	1	0	0	0	0	0	0	0	0	0	0	0	0	1	0	1	0	0	0	0	0	0	0	0	0	4	1	103	12	199	0	0	0	0	0	0	0
Zotu963	Bacteria	Acidobacteriota	Acidobacteriae	Acidobacteriales				0	0	0	1	60	9	0	0	0	0	0	0	0	6	1	0	0	1	1	0	0	4	0	1	0	3	0	0	0	0	0	0	2	0	0	0	0	0	0	0	0	0
Zotu964	Bacteria	Acidobacteriota	Acidobacteriae	Bryobacterales	Bryobacteraceae	Bryobacter		0	0	0	0	0	0	0	0	0	0	0	0	0	0	0	0	2	0	0	0	1	8	0	1	0	0	0	0	0	0	0	0	0	0	0	0	3	2	0	5	8	2
Zotu965	Bacteria	Proteobacteria	Alphaproteobacteria	Rhizobiales	Beijerinckiaceae	Methylobacterium-Methylorubrum		14	30	13	0	1	1	0	0	0	6	6	11	0	0	0	1	28	1	2	3	10	3	5	10	0	1	0	0	1	0	5	24	5	1	2	3	1	0	1	12	10	23
Zotu966	Bacteria	Proteobacteria	Gammaproteobacteria	Burkholderiales	Burkholderiaceae	Burkholderia-Caballeronia-Paraburkholderia		0	0	0	3	466	14	0	0	0	0	0	0	0	0	0	0	0	0	0	0	1	0	0	0	0	0	0	0	0	0	0	0	0	0	5	0	0	0	0	0	0	0
Zotu967	Bacteria	Bacteroidota	Bacteroidia	Chitinophagales	Saprospiraceae	Phaeodactylibacter		0	0	0	0	0	0	7	7	7	6	0	3	1	1	2	0	0	0	0	0	4	7	4	0	9	4	0	0	0	0	0	0	0	0	0	0	0	1	0	4	0	0
Zotu969	Bacteria	Cyanobacteria	Cyanobacteriia	Synechococcales	Cyanobiaceae	Cyanobium PCC-6307	Synechococcus sp. WH 5701	0	0	0	0	0	1	0	0	0	0	2	1	1	0	0	0	0	0	0	0	0	0	0	0	0	0	0	0	0	0	0	0	0	0	0	0	4	3	5	0	0	0
Zotu971	Bacteria	Actinobacteriota	Acidimicrobiia	IMCC26256				0	0	1	0	11	0	0	0	0	0	0	0	0	0	0	0	4	1	0	0	5	18	0	0	0	0	0	0	0	0	0	0	0	0	0	0	1	0	1	5	8	6
Zotu974	Bacteria	Bacteroidota	Bacteroidia	Bacteroidales	Barnesiellaceae			0	0	0	0	0	0	2	0	0	0	0	0	24	31	16	0	0	0	0	0	0	0	0	0	17	37	45	193	68	118	0	0	0	0	0	0	0	0	0	0	0	0
Zotu976	Bacteria	Bacteroidota	Bacteroidia	Sphingobacteriales	env.OPS 17			0	0	0	0	0	0	1	2	0	0	0	0	2	2	1	0	0	0	0	0	0	0	0	0	1	4	4	40	71	89	0	0	0	0	0	0	0	0	0	0	0	0
Zotu977	Bacteria	Verrucomicrobiota	Verrucomicrobiae	Chthoniobacterales	Terrimicrobiaceae	Terrimicrobium		0	0	0	0	0	0	2	0	2	1	0	0	1	0	0	0	0	0	0	0	0	0	0	0	1	3	0	2	0	1	0	0	0	0	0	0	0	0	0	0	0	0
Zotu978	Bacteria	Proteobacteria	Gammaproteobacteria	Burkholderiales	Comamonadaceae	Rubrivivax		0	0	0	0	0	0	3	5	3	0	1	0	166	134	172	0	0	0	0	0	0	0	0	1	4	2	0	3	1	2	0	0	1	0	0	0	1	0	0	0	0	0
Zotu979	Bacteria	Proteobacteria	Alphaproteobacteria	Acetobacterales	Acetobacteraceae	Roseomonas	metagenome	0	0	0	0	0	0	2	0	1	0	0	0	67	65	57	0	0	0	0	0	0	0	0	2	1	1	1	0	0	1	0	0	0	0	0	0	0	1	3	0	0	0
Zotu984	Bacteria	Myxococcota	Polyangia	Polyangiales	Sandaracinaceae		metagenome	0	0	0	0	0	0	0	0	0	0	0	10	0	0	0	0	0	0	0	0	0	0	0	0	0	0	0	0	0	0	0	0	0	0	0	0	0	0	0	0	125	147
Zotu987	Bacteria	Bacteroidota	Kapabacteria	Kapabacteriales	metagenome			0	0	0	0	0	0	0	0	0	0	0	0	0	0	2	0	0	0	0	0	0	0	0	0	6	5	11	168	119	98	0	0	0	0	0	0	0	0	0	0	0	0
Zotu990	Bacteria	Proteobacteria	Gammaproteobacteria	Burkholderiales	MWH-UniP1 aquatic group			0	0	0	0	0	0	1	2	3	0	0	0	26	27	29	0	0	0	0	0	0	0	0	0	2	1	1	53	48	58	0	0	0	0	0	0	0	0	0	0	0	0
Zotu993	Bacteria	Actinobacteriota	Acidimicrobiia	IMCC26256				0	0	2	0	0	0	0	0	0	0	0	0	0	0	0	0	1	0	0	0	3	17	0	0	0	0	0	0	0	0	0	0	0	0	0	0	0	3	0	7	5	5
Zotu994	Bacteria	Bacteroidota	Bacteroidia	Cytophagales	Cytophagaceae	Siphonobacter		1	3	0	0	0	0	0	0	0	3	4	8	0	0	1	0	237	0	0	0	3	0	0	0	0	0	0	0	0	0	0	0	5	0	0	2	2	0	0	0	0	1
Zotu995	Bacteria	Gemmatimonadota	Longimicrobia	Longimicrobiales	Longimicrobiaceae	YC-ZSS-LKJ147		0	2	7	0	1	2	0	0	0	0	0	0	0	0	0	0	2	0	1	1	0	2	0	0	0	0	0	0	0	0	2	0	0	1	6	4	0	0	0	0	0	0
Zotu997	Bacteria	Acidobacteriota	Blastocatellia	Pyrinomonadales	Pyrinomonadaceae	RB41		0	0	0	0	0	0	0	0	0	0	0	0	0	1	4	0	0	0	2	0	0	0	0	1	2	0	0	0	0	3	0	0	0	0	0	0	0	0	0	0	0	0
Zotu998	Bacteria	Chloroflexi	Chloroflexia	Chloroflexales	Chloroflexaceae	FFCH7168		0	0	1	0	0	0	0	0	0	0	0	4	0	0	0	0	0	1	0	0	0	0	0	0	0	0	0	0	0	0	0	0	0	0	0	0	0	0	0	2	241	93
Zotu1000	Bacteria	Actinobacteriota	Acidimicrobiia					0	0	0	0	0	0	0	0	0	0	0	0	0	0	0	0	9	0	0	0	14	0	0	0	0	0	0	0	0	0	0	0	0	0	0	0	2	0	0	8	9	4
Zotu1001	Bacteria	Cyanobacteria	Cyanobacteriia	Synechococcales	Cyanobiaceae	Cyanobium PCC-6307		0	0	0	0	0	0	0	0	0	2	1	1	0	0	0	0	0	0	0	0	0	3	1	0	1	32	4	0	0	0	0	0	0	2	0	0	8	7	16	1	0	0
Zotu1002	Bacteria	Cyanobacteria	Cyanobacteriia	Chloroplast	Planoglabratella opercularis			4	1	2	0	2	1	0	0	0	0	0	0	0	0	0	0	3	1	0	2	0	0	0	0	0	0	0	0	0	0	159	0	21	11	3	3	0	0	0	0	0	0
Zotu1003	Bacteria	Actinobacteriota	Actinobacteria	Pseudonocardiales	Pseudonocardiaceae	Actinomycetospora		3	4	14	0	0	2	0	0	0	21	22	25	0	0	0	1	5	4	6	4	20	6	14	15	0	0	0	0	0	0	19	5	12	6	0	7	0	0	3	43	12	17
Zotu1007	Bacteria	Cyanobacteria	Cyanobacteriia	Chloroplast	Hariotina sp. MMOGRB0030F			0	0	0	0	0	0	5	0	1	0	0	0	180	214	206	0	0	0	0	0	0	0	0	3	0	0	0	2	1	0	0	0	0	0	0	0	0	0	1	0	0	0
Zotu1008	Bacteria	Proteobacteria	Alphaproteobacteria	Caulobacterales	Hyphomonadaceae	Hirschia	metagenome	0	0	0	0	0	0	0	0	0	6	8	5	0	0	0	0	2	0	0	0	97	5	5	2	0	0	0	0	0	0	0	0	0	1	1	19	0	0	0	5	12	8
Zotu1009	Bacteria	Verrucomicrobiota	Verrucomicrobiae	Pedosphaerales	Pedosphaeraceae	SH3-11		0	0	0	0	0	0	0	0	0	0	0	0	0	0	1	0	0	0	0	0	0	0	0	0	5	3	2	40	152	184	0	0	0	0	0	0	0	0	0	0	0	0
Zotu1010	Bacteria	Cyanobacteria	Cyanobacteriia	Chloroplast				26	273	6	1	0	0	0	0	0	0	0	0	0	0	0	0	1	0	0	1	0	0	0	1	0	0	0	0	0	0	0	1	1	0	0	0	0	0	0	0	0	0
Zotu1016	Bacteria							0	0	0	0	0	0	7	0	0	0	0	0	4	8	2	0	0	0	0	0	0	1	0	0	0	0	3	2	0	0	0	0	0	0	0	0	0	0	0	0	0	0
Zotu1017	Bacteria	Cyanobacteria	Cyanobacteriia	Cyanobacteriales	Nostocaceae	Scytonema UTEX 2349		0	0	0	0	0	0	0	0	0	0	0	9	0	0	0	0	0	0	0	0	0	0	0	0	0	0	0	0	0	0	0	0	0	0	0	2	0	0	0	1	156	153
Zotu1020	Bacteria	Bacteroidota	Bacteroidia	Chitinophagales	Chitinophagaceae	Aurantisolimonas		0	0	0	0	0	0	0	0	0	0	0	1	0	0	0	0	0	0	0	0	1	3	2	0	68	248	29	5	2	4	0	0	0	0	0	0	55	44	74	0	0	0
Zotu1021	Bacteria	Cyanobacteria	Cyanobacteriia	Chloroplast	Tetradesmus obliquus			1	0	0	0	0	0	1	1	0	1	0	2	9	11	4	0	0	0	0	0	0	1	0	0	4	7	10	43	23	18	0	0	0	0	0	0	1	0	0	0	0	0
Zotu1022	Bacteria	Proteobacteria	Gammaproteobacteria	Burkholderiales	Nitrosomonadaceae	MND1		0	0	0	1	0	0	0	0	0	1	1	0	0	0	0	0	0	0	0	0	0	0	2	0	0	0	0	0	0	0	0	0	0	0	0	0	0	0	0	1	4	1
Zotu1025	Bacteria	Bacteroidota	Bacteroidia	Chitinophagales	Chitinophagaceae	Dinghuibacter		0	0	0	0	0	0	0	0	2	0	0	0	176	178	175	0	0	0	0	0	0	0	0	1	0	0	0	2	1	1	0	0	0	1	0	0	0	0	0	0	0	0
Zotu1026	Bacteria	Bacteroidota	Bacteroidia	Chitinophagales	Saprospiraceae			0	0	0	0	0	0	0	0	0	0	0	0	0	0	2	0	0	0	0	0	0	1	0	0	102	167	158	4	0	2	0	0	0	0	0	0	0	0	0	0	0	0
Zotu1027	Bacteria	Cyanobacteria	Cyanobacteriia	Synechococcales	Prochlorotrichaceae	Prochlorothrix PCC-9006		0	0	0	0	0	0	0	0	0	0	0	0	1	1	0	0	0	0	0	0	0	0	0	0	0	0	2	1	1	0	0	0	0	0	0	0	1	0	0	1	0	0
Zotu1029	Bacteria	Cyanobacteria	Cyanobacteriia	Synechococcales	Cyanobiaceae	Cyanobium PCC-6307		0	0	0	0	0	0	22	5	3	0	3	0	0	1	0	0	0	0	0	0	0	0	0	0	0	0	0	0	0	1	0	0	0	2	0	0	1	0	4	0	0	1
Zotu1032	Bacteria	Bacteroidota	Bacteroidia	Sphingobacteriales	NS11-12 marine group			0	0	0	0	0	0	0	0	0	0	0	0	181	218	120	0	0	0	0	0	0	0	0	4	0	0	1	4	14	14	0	0	0	0	0	0	0	0	0	0	0	0
Zotu1034	Bacteria	MBNT15						0	0	0	0	0	0	0	0	2	0	0	0	1	0	0	0	0	0	0	0	0	0	0	1	4	6	3	0	1	0	0	0	0	0	0	0	0	1	0	0	0	0
Zotu1035	Bacteria	Chloroflexi	AD3					0	0	0	0	0	1	0	0	0	0	0	0	0	0	0	0	0	0	0	0	0	0	0	1	1	8	1	0	0	0	0	0	1	0	0	0	0	0	0	0	0	0
Zotu1036	Bacteria	Cyanobacteria	Cyanobacteriia	Limnotrichales	Limnotrichaceae	Limnothrix		0	0	0	0	0	0	0	0	0	0	1	0	0	0	0	0	0	0	0	0	0	0	0	0	28	2	417	6	5	4	0	0	0	0	0	0	0	0	0	0	0	0
Zotu1037	Bacteria	Verrucomicrobiota	Verrucomicrobiae					0	0	0	0	0	0	0	0	0	0	0	0	0	0	0	0	0	0	0	0	0	0	0	0	0	0	0	4	0	1	0	0	0	0	0	0	0	0	0	0	0	0
Zotu1039	Bacteria	Actinobacteriota	Thermoleophilia	Gaiellales	Gaiellaceae	Gaiella		0	1	0	53	5	21	0	0	0	0	0	0	0	0	0	1	0	0	0	1	0	0	0	0	0	0	0	0	0	0	9	2	4	41	29	4	0	0	0	1	2	2
Zotu1040	Bacteria	Myxococcota	Myxococcia	Myxococcales	Anaeromyxobacteraceae	Anaeromyxobacter		0	0	0	0	0	0	3	1	0	0	0	0	0	0	2	0	0	0	0	0	0	0	0	0	8	5	2	103	131	123	0	0	0	0	0	0	0	0	0	0	0	0
Zotu1042	Bacteria	Chloroflexi	Chloroflexia	Chloroflexales	Roseiflexaceae			0	0	0	0	0	0	1	0	0	0	0	0	32	22	20	0	0	0	0	0	0	0	0	1	0	3	3	70	107	64	0	0	0	0	0	0	0	0	0	0	0	0
Zotu1046	Bacteria	Chloroflexi	Chloroflexia	Chloroflexales	Roseiflexaceae			0	0	0	0	0	1	0	0	0	0	0	0	0	0	0	0	0	0	3	1	0	0	0	0	0	0	0	0	0	0	0	0	0	0	0	0	0	0	0	0	0	0
Zotu1049	Bacteria	Acidobacteriota	Acidobacteriae	Bryobacterales	Bryobacteraceae	Bryobacter		1	1	8	1	0	1	0	0	0	0	1	0	0	0	0	82	0	1	0	2	0	0	0	2	0	0	0	0	0	0	624	1	5	2	0	0	0	0	0	0	0	0
Zotu1053	Bacteria	Cyanobacteria	Cyanobacteriia	Cyanobacteriales	Microcystaceae	Microcystis PCC-7914		0	0	0	0	0	0	97	115	109	0	0	0	5	10	10	0	0	0	0	0	0	0	0	0	0	0	0	1	1	0	0	0	0	0	0	0	0	0	0	0	0	0
Zotu1054	Bacteria	Bacteroidota	Bacteroidia	Sphingobacteriales	env.OPS 17			1	0	0	0	0	0	1	1	0	0	0	0	0	0	2	0	0	0	0	0	0	0	0	0	2	4	2	70	107	107	0	0	0	0	0	0	0	0	0	0	0	0
Zotu1055	Bacteria	Cyanobacteria	Cyanobacteriia	Chloroplast				10	5	0	6	0	1	0	0	0	4	3	3	0	0	0	0	77	0	0	0	6	1	0	1	0	0	3	0	0	0	2	0	8	0	0	2	4	1	0	0	0	0
Zotu1058	Bacteria	Bacteroidota	Bacteroidia	Cytophagales	Spirosomaceae	Spirosoma		0	0	0	0	0	0	0	0	0	5	1	5	0	0	0	0	12	0	0	0	0	0	0	0	0	0	0	0	0	0	0	0	1	0	0	0	0	0	4	0	0	0
Zotu1059	Bacteria	Bacteroidota	Bacteroidia	Sphingobacteriales	LiUU-11-161			0	0	0	0	0	0	3	2	1	0	0	0	183	185	160	0	0	0	0	0	0	0	0	3	0	0	0	1	0	0	0	0	0	0	0	0	0	1	3	0	0	0
Zotu1060	Bacteria	Proteobacteria	Gammaproteobacteria	Enterobacterales	Erwiniaceae	Pantoea		14	34	6	2	1	0	0	0	0	1	0	0	0	0	0	1	0	0	2	0	0	0	0	0	0	0	0	0	0	0	1	167	29	0	0	0	0	0	0	0	0	0
Zotu1068	Bacteria	Bacteroidota	Bacteroidia	Flavobacteriales	Cryomorphaceae			0	0	0	0	0	0	0	1	1	0	0	0	78	66	33	0	0	0	0	0	0	0	0	0	0	0	2	1	3	0	0	0	0	0	0	0	0	0	0	0	0	0
Zotu1069	Bacteria	Chloroflexi	Anaerolineae	SJA-15				0	0	0	0	0	0	0	0	0	0	0	0	1	0	0	0	0	0	0	0	0	0	0	0	444	52	19	0	1	3	0	0	0	0	0	0	0	0	0	0	0	0
Zotu1072	Bacteria	Chloroflexi	Chloroflexia	Chloroflexales	Roseiflexaceae			0	0	2	0	0	0	0	0	0	0	0	0	0	0	0	0	1	90	72	82	0	0	0	8	0	0	0	0	0	0	9	1	0	1	0	16	0	0	0	0	1	2
Zotu1073	Bacteria	Cyanobacteria	Cyanobacteriia	Cyanobacteriales	Nostocaceae	Nostoc PCC-7107	Scytonema sp. Coccocarpia sp. kj30 cyanobiont	0	0	0	3	3	0	0	0	0	0	0	8	0	0	0	1	0	0	0	0	0	0	0	0	0	0	0	0	0	0	0	62	0	0	0	0	0	0	0	0	60	128
Zotu1076	Bacteria	Proteobacteria	Alphaproteobacteria	Rhizobiales	Rhizobiaceae	Aliihoeflea		0	0	0	0	0	0	0	0	0	7	34	10	0	0	0	0	0	0	0	1	4	7	297	0	1	0	0	0	0	0	0	0	0	0	0	0	0	0	5	1	1	0
Zotu1077	Bacteria	Gemmatimonadota	Longimicrobia	Longimicrobiales	Longimicrobiaceae	YC-ZSS-LKJ147		0	0	0	0	0	0	0	0	0	2	9	18	0	0	0	0	190	0	0	0	3	1	0	3	0	0	0	0	0	0	0	0	0	0	0	0	3	0	0	0	0	0
Zotu1079	Bacteria	Chloroflexi	Chloroflexia	Chloroflexales	Roseiflexaceae			0	44	3	0	0	0	0	0	0	0	0	8	0	0	0	0	0	0	0	0	0	0	0	2	0	0	0	0	0	0	0	0	5	0	0	0	0	0	0	1	90	90
Zotu1080	Bacteria	Proteobacteria	Gammaproteobacteria	Burkholderiales	Sutterellaceae			0	0	0	0	0	1	2	1	4	0	0	4	1	0	1	0	0	0	0	0	0	0	0	0	0	0	0	0	0	0	0	0	0	0	3	1	1	2	4	0	0	0
Zotu1081	Bacteria	Bacteroidota	Bacteroidia	Cytophagales				0	0	0	0	0	0	0	3	1	0	0	0	14	10	10	0	0	0	0	0	0	0	0	1	1	7	4	30	50	37	0	0	0	0	0	0	0	0	0	0	0	0
Zotu1082	Bacteria	Bacteroidota	Bacteroidia	Chitinophagales	Saprospiraceae	Phaeodactylibacter		0	0	0	0	0	0	0	0	0	1	0	7	0	0	0	0	0	0	0	0	5	8	3	0	22	0	6	0	0	0	0	0	0	0	0	0	1	0	0	0	1	0
Zotu1083	Bacteria	Actinobacteriota	Actinobacteria	Propionibacteriales	Propionibacteriaceae		metagenome	0	0	0	0	0	0	0	0	0	0	4	2	0	0	0	0	0	0	0	0	3	6	1	0	0	0	0	0	0	0	0	0	0	0	0	1	10	24	9	0	0	0
Zotu1086	Bacteria	Actinobacteriota	Actinobacteria	Frankiales	Sporichthyaceae	hgcI clade		0	0	0	0	0	1	7	5	2	1	0	0	23	13	12	0	0	0	0	0	0	0	0	0	5	1	5	51	72	66	0	0	0	0	0	1	0	0	0	0	2	0
Zotu1088	Bacteria	WPS-2						0	0	0	0	0	0	0	0	0	0	0	0	0	2	4	0	0	0	0	0	0	0	0	2	1	0	0	0	0	0	0	0	0	0	0	0	0	0	0	0	0	0
Zotu1092	Bacteria	Cyanobacteria	Cyanobacteriia	Synechococcales	Cyanobiaceae	Cyanobium PCC-6307		0	0	0	0	0	0	0	0	0	0	3	2	0	0	0	0	0	0	1	0	0	0	0	0	0	0	0	0	0	0	0	0	0	2	0	2	0	0	0	0	0	0
Zotu1093	Bacteria	Myxococcota	Myxococcia	Myxococcales	Anaeromyxobacteraceae	Anaeromyxobacter		0	0	0	0	1	1	0	0	0	0	0	8	0	0	0	0	0	2	0	1	1	0	0	0	0	1	1	0	0	0	0	0	0	0	4	4	3	7	5	0	0	0
Zotu1096	Bacteria	Gemmatimonadota	Longimicrobia	Longimicrobiales	Longimicrobiaceae	YC-ZSS-LKJ147		0	0	3	0	0	0	0	0	0	0	0	0	0	0	0	0	3	1	0	0	0	0	0	0	0	0	0	0	0	0	0	0	0	0	2	1	0	0	0	0	0	0
Zotu1098	Bacteria	Actinobacteriota	Actinobacteria					0	0	0	0	0	0	1	0	1	0	0	0	1	0	2	0	4	0	0	0	0	0	0	0	1	2	0	0	0	0	0	0	0	0	0	0	2	0	0	0	1	0
Zotu1101	Bacteria	Proteobacteria	Gammaproteobacteria	Burkholderiales	Comamonadaceae	Azohydromonas	Azohydromonas australica	0	0	0	0	0	0	0	0	0	4	0	0	0	0	0	0	1	0	0	0	0	0	0	0	0	0	0	0	0	0	0	0	0	0	0	91	0	0	2	257	6	2
Zotu1102	Archaea	Halobacterota	Methanosarcinia	Methanosarciniales	Methanosaetaceae	Methanosaeta		0	0	0	0	0	0	0	1	5	0	0	0	0	0	0	0	0	0	0	0	0	1	0	0	60	82	20	20	5	3	0	0	0	1	0	0	161	127	14	0	0	0
Zotu1103	Bacteria	Cyanobacteria	Cyanobacteriia	Cyanobacteriales	Phormidiaceae	Phormidium IAM M-71		0	0	0	0	0	0	0	0	0	1	2	24	0	0	0	0	0	0	0	0	0	0	0	0	1	1	0	0	0	0	0	0	0	0	0	0	0	0	0	1	110	170
Zotu1106	Bacteria	Proteobacteria	Gammaproteobacteria					0	0	0	0	0	0	0	1	0	0	0	0	0	3	1	0	0	0	0	0	0	0	0	0	4	1	1	57	93	97	0	0	0	0	0	0	0	0	0	0	0	0
Zotu1107	Bacteria	Proteobacteria	Alphaproteobacteria	Rhodobacterales	Rhodobacteraceae	Amaricoccus		0	0	0	0	0	0	0	0	0	99	476	91	0	0	0	0	5	0	0	0	0	0	0	0	0	0	0	0	0	0	0	0	0	0	0	0	1	0	0	0	14	0
Zotu1108	Bacteria	Actinobacteriota	Actinobacteria	Euzebyales	Euzebyaceae			0	0	0	0	0	0	0	0	0	0	1	0	0	0	0	0	0	0	0	0	3	10	276	0	0	0	0	0	0	0	0	0	0	0	0	0	0	0	1	0	0	0
Zotu1113	Bacteria	Proteobacteria	Alphaproteobacteria					0	3	2	0	1	0	0	0	0	0	0	0	0	0	0	0	0	76	80	79	0	0	0	0	0	0	0	0	0	0	5	6	5	0	11	0	0	0	0	0	0	0
Zotu1116	Bacteria	Cyanobacteria	Cyanobacteriia	Chloroplast				0	0	0	0	0	0	1	0	0	7	1	4	0	0	0	0	0	0	0	0	3	9	1	0	0	0	0	0	0	0	0	0	0	0	0	0	1	0	0	6	1	0
Zotu1117	Bacteria	Proteobacteria	Gammaproteobacteria	Burkholderiales	Nitrosomonadaceae	Ellin6067		0	0	1	0	0	0	0	0	0	0	0	0	0	0	0	1	0	79	84	81	0	0	0	0	0	0	0	0	0	0	5	0	2	0	4	0	0	0	0	0	0	0
Zotu1122	Bacteria	Proteobacteria	Gammaproteobacteria	Pseudomonadales	Pseudomonadaceae	Pseudomonas	Pseudomonas oryzihabitans	0	3	0	7	6	4	0	0	0	0	0	0	0	0	0	2	0	0	5	0	0	0	0	0	0	0	0	0	0	0	0	216	0	0	0	0	0	0	0	0	0	0
Zotu1124	Bacteria	Myxococcota	Polyangia	Polyangiales	BIrii41			0	0	0	0	0	0	0	0	0	2	1	2	0	0	0	0	0	0	0	0	1	0	1	0	0	0	0	0	0	0	0	0	0	0	0	0	0	0	1	5	1	0
Zotu1125	Bacteria	Proteobacteria	Gammaproteobacteria	Xanthomonadales	Rhodanobacteraceae			4	8	323	0	0	0	0	0	0	0	1	0	0	0	0	0	0	0	0	15	0	5	1	4	0	0	0	0	0	0	25	0	6	31	0	1	0	0	0	3	3	0
Zotu1128	Bacteria	Proteobacteria	Gammaproteobacteria	Burkholderiales	Nitrosomonadaceae	Ellin6067		0	0	0	1	0	0	0	0	0	0	0	0	0	0	0	0	0	74	60	101	0	0	0	0	1	0	0	0	0	0	9	1	0	7	5	0	0	0	0	0	0	0
Zotu1129	Bacteria	Cyanobacteria	Cyanobacteriia	Cyanobacteriales				0	0	0	0	0	0	1	0	0	12	1	2	0	0	0	0	0	0	0	0	6	2	2	0	0	0	0	0	0	0	0	0	0	0	0	0	0	0	0	2	0	0
Zotu1134	Bacteria	Actinobacteriota	Actinobacteria	Frankiales	Sporichthyaceae	hgcI clade		0	0	0	0	0	1	3	7	0	0	0	0	7	7	12	0	0	0	1	0	0	0	0	0	1	0	1	46	70	71	0	0	0	0	0	0	0	0	0	0	0	0
Zotu1135	Bacteria	Actinobacteriota	Actinobacteria	Micrococcales	Cellulomonadaceae	Pseudactinotalea		0	0	1	0	0	0	0	0	0	76	85	56	0	0	0	0	0	0	0	0	18	20	146	0	0	0	0	0	0	0	0	0	0	0	0	2	1	0	4	23	5	2
Zotu1137	Bacteria	Myxococcota	Polyangia	Polyangiales	Polyangiaceae			0	0	0	0	0	0	0	0	0	0	0	0	0	0	0	0	0	0	0	0	0	0	0	0	99	6	316	0	2	0	0	0	0	0	0	0	0	0	0	0	0	0
Zotu1141	Bacteria	Bacteroidota	Bacteroidia	Flavobacteriales	Crocinitomicaceae	Fluviicola		0	0	0	0	0	0	3	1	0	1	0	0	3	1	0	0	0	0	0	0	0	0	0	0	0	3	3	64	59	46	0	0	0	1	0	0	0	0	0	0	0	0
Zotu1142	Bacteria	Acidobacteriota	Vicinamibacteria	Vicinamibacterales		uncultivated soil bacterium clone C028		0	0	0	2	0	0	0	0	0	1	0	0	0	0	0	0	0	0	0	0	0	0	0	0	0	0	0	0	0	0	0	0	0	0	0	1	0	0	0	2	0	0
Zotu1143	Bacteria	Proteobacteria	Gammaproteobacteria	Burkholderiales	Oxalobacteraceae	Massilia		0	2	1	0	0	0	0	0	0	0	0	0	0	0	0	0	0	115	135	37	0	0	0	0	0	0	0	0	0	0	2	0	0	0	0	0	0	0	0	0	0	0
Zotu1148	Bacteria	Acidobacteriota	Blastocatellia	Pyrinomonadales	Pyrinomonadaceae	RB41		0	0	0	2	1	3	0	0	0	0	0	0	0	2	0	0	0	0	0	1	0	0	0	2	0	0	0	0	0	0	1	0	0	0	0	0	0	0	0	0	0	0
Zotu1149	Bacteria	Proteobacteria	Gammaproteobacteria	Burkholderiales				0	0	0	2	0	0	0	0	0	0	7	7	0	0	0	0	0	0	0	0	0	0	0	0	0	0	0	0	0	0	0	0	0	1	0	1	0	0	0	9	348	113
Zotu1151	Bacteria	Bdellovibrionota	Oligoflexia	Oligoflexales	Oligoflexaceae			0	0	0	0	0	0	0	4	0	0	0	0	0	1	2	0	1	0	0	0	0	0	0	0	5	8	5	75	128	138	0	0	0	0	0	0	0	0	0	0	0	0
Zotu1154	Bacteria	Nitrospirota	Thermodesulfovibrionia					0	0	0	0	0	0	2	3	4	1	0	3	0	0	0	0	0	0	0	0	3	7	3	0	0	0	0	0	0	0	0	0	0	0	1	0	1	0	0	0	0	0
Zotu1155	Bacteria	Cyanobacteria	Cyanobacteriia					0	0	0	0	0	0	1	0	0	0	0	0	1	0	2	0	0	0	0	0	0	0	0	0	0	1	1	28	59	69	0	0	0	0	0	0	0	0	0	0	0	0
Zotu1156	Bacteria	Proteobacteria	Gammaproteobacteria	Burkholderiales	Sutterellaceae			0	0	0	0	0	2	0	0	0	0	1	0	0	0	0	0	0	1	2	1	0	0	0	0	0	0	0	0	0	0	0	0	0	0	5	4	1	2	1	0	0	1
Zotu1157	Bacteria	Cyanobacteria	Cyanobacteriia	Limnotrichales	Limnotrichaceae	Limnothrix		0	0	0	0	0	0	0	0	0	0	0	0	5	6	5	0	0	0	0	0	0	0	0	0	44	4	30	3	1	1	0	0	0	0	0	0	0	0	0	0	0	0
Zotu1158	Bacteria	Cyanobacteria	Cyanobacteriia	Chloroplast				352	37	6	2	1	2	0	0	0	0	0	1	0	0	0	1	26	2	1	0	0	0	0	0	0	0	0	0	0	0	0	1	2	0	1	0	0	0	0	0	0	0
Zotu1161	Bacteria	Cyanobacteria	Cyanobacteriia	Synechococcales	Cyanobiaceae	Cyanobium PCC-6307		0	0	0	0	0	0	0	0	1	8	14	0	0	0	0	0	0	0	0	0	0	1	0	0	1	1	0	0	0	2	0	0	0	0	0	0	11	3	10	0	4	0
Zotu1162	Bacteria	Chloroflexi	Chloroflexia	Chloroflexales	Roseiflexaceae		freshwater metagenome	0	0	0	0	0	0	0	0	0	0	0	0	0	0	1	0	0	0	0	0	0	0	0	0	0	0	0	6	9	4	0	0	0	0	0	0	0	0	0	0	0	0
Zotu1164	Bacteria	Proteobacteria	Alphaproteobacteria	Azospirillales				4	1	0	0	18	42	0	0	0	0	0	0	0	0	0	1	0	4	2	0	0	0	0	0	0	0	0	0	0	0	25	2	26	39	35	6	0	0	0	0	0	0
Zotu1165	Bacteria	Gemmatimonadota	Longimicrobia	Longimicrobiales	Longimicrobiaceae			2	4	5	0	0	0	0	0	0	0	0	0	0	0	0	0	2	0	3	1	0	0	0	1	0	0	0	0	0	0	1	0	0	1	5	4	0	0	0	0	0	0
Zotu1169	Bacteria	Bacteroidota	Bacteroidia	Chitinophagales	Chitinophagaceae	Edaphobaculum		0	0	0	0	0	0	0	0	0	5	1	5	0	0	0	0	1	0	0	0	2	0	2	0	0	0	0	0	0	0	0	0	0	0	0	1	0	0	0	0	0	1
Zotu1170	Bacteria	Proteobacteria	Gammaproteobacteria	Enterobacterales				7	8	4	0	3	1	0	0	0	0	0	4	0	0	0	1	2	0	0	0	0	3	0	1	0	0	0	0	0	0	83	240	47	0	0	0	0	1	0	0	0	2
Zotu1172	Bacteria	Actinobacteriota	Acidimicrobiia	IMCC26256				0	0	0	0	0	0	0	0	0	0	0	0	0	0	0	0	0	0	0	0	0	0	5	0	0	0	0	0	0	0	0	0	0	0	0	0	0	0	2	0	0	0
Zotu1174	Archaea	Halobacterota	Methanosarcinia	Methanosarciniales	Methanosaetaceae	Methanosaeta	metagenome	0	0	0	0	0	0	60	65	154	0	0	0	0	0	0	0	0	0	0	0	0	0	0	0	6	0	0	0	0	0	0	0	0	0	0	0	5	13	0	0	0	0
Zotu1175	Bacteria	Proteobacteria	Gammaproteobacteria	Burkholderiales	Burkholderiaceae	Polynucleobacter		0	0	0	0	0	0	1	0	3	0	0	0	26	23	19	0	0	0	0	0	0	0	0	1	2	3	3	2	3	5	0	0	0	1	0	0	0	0	0	0	0	0
Zotu1176	Bacteria	Acidobacteriota	Blastocatellia	Pyrinomonadales	Pyrinomonadaceae	RB41		0	0	0	2	0	0	0	0	0	0	0	0	0	0	1	0	0	7	10	3	0	0	0	0	3	0	0	0	0	1	0	0	1	0	1	0	0	0	0	0	0	0
Zotu1178	Bacteria	Chloroflexi	AD3					0	0	0	0	0	0	0	0	0	0	0	0	0	1	1	0	0	0	0	0	0	3	0	1	0	1	1	0	0	0	0	0	0	0	0	0	0	0	0	0	0	0
Zotu1180	Bacteria	Proteobacteria	Alphaproteobacteria	Rhizobiales	Rhizobiaceae			0	0	0	0	1	0	0	0	0	15	10	6	0	0	0	0	0	0	0	0	3	5	259	0	0	0	0	0	0	0	0	0	0	0	0	0	0	0	2	3	5	0
Zotu1181	Bacteria	Bacteroidota	Bacteroidia	Chitinophagales	Chitinophagaceae	Terrimonas		0	0	0	0	0	0	0	0	0	5	0	2	0	0	0	0	0	0	0	0	0	0	0	0	0	0	0	0	0	0	2	0	0	2	1	0	0	0	0	4	2	0
Zotu1186	Bacteria	Actinobacteriota	Thermoleophilia	Solirubrobacterales	67-14			0	0	0	1	0	0	0	0	0	9	15	13	0	0	0	0	0	0	0	0	1	0	0	1	0	0	0	0	0	0	0	0	0	2	0	2	0	0	0	0	16	1
Zotu1187	Bacteria	Proteobacteria	Alphaproteobacteria	Rhizobiales				0	0	0	0	0	0	0	0	0	1	6	0	0	0	0	0	0	0	0	0	0	0	1	0	0	0	0	0	0	0	0	0	0	2	0	0	0	0	0	0	12	0
Zotu1190	Bacteria	Proteobacteria	Alphaproteobacteria	Reyranellales	Reyranellaceae	Reyranella		0	0	1	14	2	2	0	0	0	100	76	98	0	0	0	0	0	0	0	0	0	1	0	0	0	0	0	0	0	0	3	0	0	3	0	4	0	0	0	0	11	3
Zotu1191	Bacteria	Bdellovibrionota	Oligoflexia	0319-6G20	bacterium enrichment culture clone B126(2011)			0	0	0	0	0	0	3	1	4	0	0	0	2	0	0	0	0	0	0	0	0	0	0	0	0	2	0	14	31	17	0	0	0	0	0	0	0	0	0	0	0	0
Zotu1192	Bacteria	Acidobacteriota	Acidobacteriae					0	2	1	0	0	0	0	0	0	1	0	9	0	0	0	0	1	0	0	0	0	0	0	0	0	0	0	0	0	0	0	0	2	0	0	0	0	0	0	3	67	127
Zotu1193	Bacteria	Acidobacteriota	Acidobacteriae	Acidobacteriales	Acidobacteriaceae (Subgroup 1)	Occallatibacter		0	0	0	0	0	0	0	0	0	0	0	0	0	0	0	0	0	0	0	0	4	21	1	0	0	0	0	0	0	0	0	0	0	0	0	0	2	2	0	5	5	1
Zotu1199	Bacteria	Bacteroidota	Bacteroidia	Chitinophagales	Chitinophagaceae	Terrimonas		0	0	0	0	0	0	0	0	0	2	0	0	0	0	0	0	0	0	0	0	9	6	3	0	0	0	0	0	0	0	1	0	0	0	1	0	1	0	0	4	0	0
Zotu1200	Bacteria	Myxococcota	Myxococcia	Myxococcales	Anaeromyxobacteraceae	Anaeromyxobacter		0	0	0	0	0	0	0	0	0	0	0	0	0	0	0	0	0	0	0	0	1	0	0	0	120	108	158	1	2	1	0	0	0	0	0	0	0	0	0	0	0	0
Zotu1203	Bacteria	Chloroflexi	Chloroflexia	Thermomicrobiales	JG30-KF-CM45			0	0	0	36	1	1	0	0	0	19	24	8	0	0	0	0	1	0	0	0	0	0	0	0	0	0	0	0	0	0	8	0	0	3	1	1	0	0	1	2	4	0
Zotu1204	Bacteria	Cyanobacteria	Cyanobacteriia	Chloroplast	Klebsormidium nitens			1	3	130	0	0	0	0	0	0	0	0	0	2	1	0	0	0	0	0	0	0	2	0	151	0	0	0	0	0	0	2	0	1	1	0	0	0	0	0	0	1	3
Zotu1210	Bacteria	Proteobacteria	Gammaproteobacteria	Burkholderiales	Nitrosomonadaceae	Ellin6067		0	0	0	0	0	0	0	0	0	2	0	5	0	0	0	0	0	0	0	0	5	9	2	0	15	4	70	0	1	0	0	0	1	0	0	0	1	0	0	0	0	1
Zotu1212	Bacteria	Proteobacteria	Gammaproteobacteria	Burkholderiales	Comamonadaceae			0	0	0	0	0	0	2	1	1	0	0	0	100	88	102	0	0	0	0	0	0	0	0	3	0	0	0	2	0	1	0	0	0	0	0	0	0	0	0	0	0	0
Zotu1218	Bacteria	Chloroflexi	Chloroflexia	Chloroflexales	Roseiflexaceae			0	0	0	0	0	1	0	0	0	0	0	0	0	0	0	0	4	31	23	32	0	0	0	0	0	0	0	0	0	0	1	0	2	0	0	0	0	0	0	0	0	0
Zotu1219	Bacteria	Cyanobacteria	Cyanobacteriia	Cyanobacteriales	Microcystaceae	Microcystis PCC-7914	Radiocystis sp. JJ30-12	0	0	0	0	0	0	1	0	0	0	0	3	0	2	0	0	0	0	0	0	0	0	0	0	0	0	0	0	0	0	0	0	0	0	0	0	0	1	2	0	0	2
Zotu1220	Bacteria	Actinobacteriota	Acidimicrobiia	Microtrichales	Ilumatobacteraceae	CL500-29 marine group		0	0	0	0	0	0	2	2	0	0	0	0	1	2	0	0	0	0	0	0	0	1	0	0	1	0	5	9	8	8	0	0	0	1	0	0	0	0	0	0	0	0
Zotu1225	Bacteria	Cyanobacteria	Cyanobacteriia	Cyanobacteriales				0	0	0	0	0	0	0	0	0	0	0	6	0	0	0	0	0	0	0	0	0	0	0	0	0	0	0	0	0	0	0	0	0	0	0	0	0	0	0	1	79	137
Zotu1226	Bacteria	Proteobacteria	Alphaproteobacteria					0	0	0	0	0	0	1	0	0	0	0	0	2	2	5	0	0	0	0	0	0	0	0	0	1	1	4	52	56	81	0	0	0	0	0	0	0	0	0	0	0	0
Zotu1231	Bacteria	Cyanobacteria	Cyanobacteriia	Synechococcales	Cyanobiaceae	Cyanobium PCC-6307		0	0	0	0	0	0	4	2	0	0	1	0	2	2	3	0	6	0	0	0	0	0	0	0	1	0	1	2	1	0	0	0	0	0	0	0	0	0	1	0	0	0
Zotu1232	Bacteria	Bacteroidota	Bacteroidia	Flavobacteriales	NS9 marine group			0	0	0	0	0	0	1	1	1	0	0	0	1	0	0	0	0	0	0	0	0	0	0	0	0	0	0	2	3	3	0	0	0	0	0	0	0	0	0	0	0	0
Zotu1233	Bacteria	Proteobacteria	Alphaproteobacteria	Rhizobiales	Beijerinckiaceae	FukuN57		0	0	0	0	0	0	0	1	1	0	0	0	96	103	90	0	0	0	0	0	0	0	0	1	0	1	0	0	0	1	0	0	0	0	0	0	0	0	0	0	0	0
Zotu1234	Bacteria	Proteobacteria	Gammaproteobacteria	Burkholderiales	Methylophilaceae			0	0	0	0	0	0	1	0	0	0	0	0	3	0	0	0	0	0	0	0	0	0	0	0	0	0	3	0	1	0	0	0	0	0	0	0	0	0	2	0	0	0
Zotu1238	Bacteria	Cyanobacteria	Cyanobacteriia	Chloroplast	Planoglabratella opercularis			0	0	0	0	0	1	2	6	7	2	0	2	0	0	0	0	0	0	0	0	2	11	0	0	0	0	0	0	0	0	0	0	0	0	1	1	4	0	0	9	0	0
Zotu1240	Bacteria	Acidobacteriota	Acidobacteriae	Bryobacterales	Bryobacteraceae	Bryobacter		0	0	0	0	0	0	0	0	0	0	2	0	0	0	0	0	1	0	0	0	3	14	187	0	0	0	0	0	0	0	0	0	0	0	0	0	0	0	2	0	4	0
Zotu1243	Bacteria	Proteobacteria	Gammaproteobacteria	Xanthomonadales	Rhodanobacteraceae	Chujaibacter		0	0	0	0	0	0	0	0	0	0	0	0	0	0	0	0	0	0	0	0	0	0	3	0	0	0	0	0	0	0	0	0	0	1	1	0	0	0	3	5	3	0
Zotu1244	Bacteria	Actinobacteriota	Actinobacteria	Frankiales	Nakamurellaceae	Nakamurella		0	0	3	0	0	2	0	0	0	0	0	1	0	0	0	0	3	0	0	0	9	6	0	0	0	0	0	0	0	0	5	0	3	2	0	6	1	0	0	7	0	0
Zotu1245	Bacteria	Proteobacteria	Alphaproteobacteria	Acetobacterales	Acetobacteraceae			0	0	1	0	0	0	0	0	0	0	0	0	0	0	0	0	2	0	0	0	5	6	0	0	0	0	0	0	0	0	0	0	0	0	0	0	5	1	0	5	6	2
Zotu1247	Archaea	Halobacterota	Methanosarcinia	Methanosarciniales	Methanosaetaceae	Methanosaeta		0	0	0	0	0	0	5	6	2	0	0	0	0	0	0	0	0	0	0	0	0	0	0	0	48	52	15	5	0	0	0	0	0	0	0	0	35	39	3	0	0	0
Zotu1248	Bacteria	Bacteroidota	Bacteroidia	Cytophagales	Cyclobacteriaceae	Algoriphagus		0	0	0	0	0	0	1	0	0	0	0	0	2	1	3	0	0	0	0	0	0	0	0	0	0	0	1	40	50	57	0	0	0	0	0	0	0	0	0	0	0	0
Zotu1254	Bacteria	Bacteroidota	Ignavibacteria	Ignavibacteriales	Ignavibacteriaceae	Ignavibacterium		0	0	0	0	2	1	7	6	11	0	0	2	1	2	0	0	0	0	0	0	0	0	0	0	0	0	0	0	0	0	0	0	0	1	0	1	21	8	6	0	0	0
Zotu1255	Bacteria	Nitrospirota	Thermodesulfovibrionia					0	0	0	0	0	0	8	10	6	1	0	1	0	0	0	0	0	0	0	0	0	9	0	0	0	0	0	0	2	0	0	0	0	0	0	0	0	0	0	3	0	0
Zotu1257	Bacteria	Proteobacteria	Alphaproteobacteria	Rhizobiales	Rhizobiales Incertae Sedis	Nordella		0	0	0	0	0	0	0	0	0	0	0	0	0	0	0	0	0	0	0	0	0	0	0	0	0	1	0	0	1	2	0	0	0	0	0	0	2	0	0	0	0	0
Zotu1258	Bacteria	Proteobacteria	Gammaproteobacteria	Xanthomonadales	Rhodanobacteraceae			0	0	0	0	0	0	0	0	0	138	97	158	0	0	0	0	0	0	0	0	0	0	0	0	0	0	0	0	0	0	2	0	0	4	0	1	0	0	0	1	10	0
Zotu1260	Bacteria	Cyanobacteria	Cyanobacteriia	Chloroplast				353	256	8	0	0	0	0	0	0	0	0	1	0	0	0	0	4	0	0	0	0	0	0	0	0	0	0	0	0	0	0	5	2	0	0	0	0	0	0	0	0	1
Zotu1261	Bacteria	Proteobacteria	Gammaproteobacteria	Pseudomonadales	Moraxellaceae	Acinetobacter	Acinetobacter venetianus	22	278	9	0	0	0	0	0	0	0	0	0	0	0	0	0	0	0	0	1	2	0	0	3	0	0	0	0	1	1	1	2	1	0	0	0	0	0	0	0	0	0
Zotu1262	Bacteria	Acidobacteriota	Vicinamibacteria	Vicinamibacterales	Vicinamibacteraceae			0	1	1	39	6	29	0	0	0	0	1	0	0	0	0	0	0	1	0	0	0	0	0	0	0	0	0	0	0	0	7	0	41	82	57	2	0	0	0	0	0	0
Zotu1265	Bacteria	Bacteroidota	Bacteroidia	Chitinophagales	Chitinophagaceae			0	0	0	0	0	0	1	0	0	0	0	0	167	138	131	0	0	0	0	0	0	0	0	1	0	0	0	0	1	0	0	0	0	0	0	0	0	0	0	0	0	0
Zotu1266	Bacteria	Proteobacteria	Alphaproteobacteria	Rhizobiales	Amb-16S-1323			0	0	0	4	0	0	0	0	0	6	19	1	0	0	0	0	1	0	0	0	0	0	4	0	0	0	0	0	0	0	0	0	0	0	0	1	1	0	1	2	6	0
Zotu1267	Bacteria	Cyanobacteria	Cyanobacteriia	Cyanobacteriales	Chroococcidiopsaceae			0	1	0	4	2	2	0	0	0	0	0	1	0	0	0	0	0	0	2	0	0	0	0	0	0	0	0	0	0	0	0	166	0	0	0	0	0	0	0	0	22	24
Zotu1268	Bacteria	Actinobacteriota	Thermoleophilia	Solirubrobacterales	Solirubrobacteraceae	Conexibacter		0	0	0	0	0	0	0	0	0	0	0	1	0	0	0	0	7	0	0	0	5	2	0	0	0	0	0	0	0	0	0	0	0	0	0	0	2	2	0	11	16	8
Zotu1270	Bacteria	Myxococcota	Polyangia	Blfdi19				0	0	0	0	0	0	0	0	6	0	0	0	1	0	0	0	0	0	0	0	0	0	0	0	1	1	1	0	0	2	0	0	0	0	0	0	0	0	0	0	0	0
Zotu1271	Bacteria	Actinobacteriota	Actinobacteria					0	0	0	0	0	0	0	4	1	0	0	0	2	3	0	0	4	0	0	0	0	0	0	0	8	7	8	30	41	35	0	0	0	0	0	0	3	0	0	0	0	0
Zotu1275	Bacteria	Actinobacteriota	Actinobacteria	Micrococcales	Promicromonosporaceae	Promicromonospora		0	0	0	6	0	1	0	0	0	285	227	185	0	0	0	0	0	0	0	0	0	2	1	0	0	0	0	0	0	0	0	0	0	0	0	1	4	0	0	6	1	2
Zotu1277	Bacteria	Cyanobacteria	Cyanobacteriia	Chloroplast	metagenome			0	0	0	0	0	0	3	1	0	0	0	0	3	1	0	0	0	0	0	0	0	0	0	2	4	3	0	6	14	12	0	0	0	0	0	0	0	0	0	0	0	0
Zotu1284	Bacteria	Proteobacteria	Gammaproteobacteria	Burkholderiales	Comamonadaceae	Leptothrix		0	0	0	0	0	0	2	0	1	0	0	0	151	169	143	0	0	0	0	0	0	0	0	1	0	0	0	1	3	3	0	0	0	0	0	0	3	0	0	0	0	0
Zotu1285	Bacteria	Patescibacteria	Saccharimonadia	Saccharimonadales				0	0	0	0	0	0	0	0	0	0	0	0	0	2	0	0	0	0	0	0	0	0	0	0	0	0	1	0	0	0	0	0	0	0	0	0	0	0	0	0	0	1
Zotu1290	Bacteria	Proteobacteria	Alphaproteobacteria	Rhizobiales	A0839			0	0	1	9	0	0	2	0	0	0	4	4	0	0	0	0	0	0	0	0	0	0	1	0	0	0	0	0	0	0	0	0	3	0	6	1	2	1	2	1	8	1
Zotu1292	Bacteria	Bacteroidota	Bacteroidia	Chitinophagales	Chitinophagaceae			0	0	0	0	0	0	2	1	0	0	1	0	14	17	12	0	0	0	0	0	0	0	0	0	0	1	2	0	0	0	0	0	0	0	0	0	0	0	0	0	0	0
Zotu1293	Bacteria	Chloroflexi	Chloroflexia	Kallotenuales	AKIW781			0	1	4	0	0	0	0	0	0	0	0	0	0	0	0	0	0	51	43	80	0	0	0	0	0	0	0	0	0	0	3	0	0	0	1	0	0	0	0	0	0	0
Zotu1294	Bacteria	Actinobacteriota	Actinobacteria	Frankiales	Nakamurellaceae	Nakamurella	Nakamurella multipartita DSM 44233	0	1	1	0	1	0	0	0	0	0	1	0	0	0	0	0	8	0	0	0	12	2	0	4	0	0	0	0	0	0	3	0	0	2	0	3	2	0	0	1	1	0
Zotu1296	Bacteria	Proteobacteria	Gammaproteobacteria	Burkholderiales	Nitrosomonadaceae	Ellin6067		0	1	1	0	0	0	0	0	0	0	0	0	0	0	0	0	0	36	44	36	0	0	0	0	0	0	0	0	0	0	0	0	24	3	36	0	0	0	0	0	0	0
Zotu1297	Bacteria	Proteobacteria	Gammaproteobacteria	Burkholderiales	Burkholderiaceae	Burkholderia-Caballeronia-Paraburkholderia		0	0	0	32	319	35	0	0	0	0	0	0	0	0	0	3	0	0	0	0	0	0	0	0	0	0	0	0	0	0	0	1	0	0	1	0	0	0	0	0	0	0
Zotu1298	Bacteria	Bacteroidota	Kapabacteria	Kapabacteriales				0	0	0	0	0	0	1	0	0	0	0	0	0	1	0	0	0	0	0	0	0	0	0	0	8	1	9	107	150	128	1	0	0	0	0	0	0	0	0	0	0	0
Zotu1299	Bacteria	Proteobacteria	Gammaproteobacteria	Xanthomonadales	Rhodanobacteraceae	Pseudofulvimonas		0	0	0	0	0	0	0	0	0	3	1	1	0	0	0	0	0	0	0	0	3	13	192	0	0	0	0	0	0	0	0	0	0	0	0	0	0	0	2	0	0	0
Zotu1303	Bacteria	Chloroflexi	Chloroflexia	Chloroflexales	Roseiflexaceae			0	0	1	0	0	0	0	0	0	0	0	0	0	0	0	0	0	73	59	90	0	0	0	0	0	1	0	0	0	0	2	0	0	0	0	0	0	0	0	0	0	0
Zotu1305	Bacteria	Proteobacteria	Gammaproteobacteria	Burkholderiales	Comamonadaceae			0	0	0	0	0	0	1	1	0	0	0	0	0	0	0	0	0	0	0	0	0	0	0	0	1	3	0	0	0	0	0	0	0	0	0	0	1	1	0	0	0	0
Zotu1309	Bacteria	Actinobacteriota	Thermoleophilia	Gaiellales				0	2	1	24	21	77	0	0	0	0	0	0	0	0	0	0	0	1	1	3	0	0	0	0	0	0	0	0	0	0	17	2	9	76	48	3	0	0	0	0	0	0
Zotu1311	Bacteria	Bacteroidota	Bacteroidia	Sphingobacteriales	NS11-12 marine group			0	0	0	0	0	0	0	1	1	0	0	0	1	0	0	0	0	1	0	0	0	0	0	0	1	1	0	1	1	2	0	0	0	0	0	0	24	4	21	0	0	0
Zotu1313	Bacteria	Actinobacteriota	Actinobacteria	Micrococcales	Microbacteriaceae	Rhodoluna		0	0	0	0	0	0	0	0	0	0	2	0	0	3	2	0	0	0	0	0	0	0	0	0	0	0	0	0	0	1	0	0	0	0	0	0	0	0	0	0	0	0
Zotu1314	Bacteria	Bacteroidota	Bacteroidia	Chitinophagales	Chitinophagaceae			0	0	0	0	0	0	1	3	0	0	0	0	26	26	19	0	0	0	0	0	0	0	0	0	0	0	1	0	0	2	0	0	0	0	0	0	0	0	0	0	0	0
Zotu1315	Bacteria	Proteobacteria	Alphaproteobacteria	Rhizobiales	Xanthobacteraceae			0	2	86	0	1	0	0	0	0	0	0	0	0	0	1	0	0	0	0	2	0	0	0	125	0	0	0	0	0	0	0	0	0	3	2	0	0	0	0	0	0	0
Zotu1318	Bacteria	Proteobacteria	Gammaproteobacteria	Burkholderiales	Comamonadaceae			0	0	0	0	0	0	0	0	0	0	0	0	0	0	0	0	0	0	0	0	0	0	0	0	0	0	0	0	2	2	0	0	0	0	0	0	0	0	0	0	0	0
Zotu1319	Bacteria	Proteobacteria	Gammaproteobacteria	Enterobacterales	Morganellaceae	Providencia		0	0	0	0	1	0	0	0	0	0	0	0	0	0	0	0	0	0	0	0	9	701	1	0	0	0	0	0	0	0	0	0	0	0	0	0	0	2	0	0	0	0
Zotu1321	Bacteria	Firmicutes	Bacilli	Bacillales	Bacillaceae	Bacillus		4	22	0	2	1	0	0	0	0	2	0	0	0	0	0	71	8	0	0	0	0	0	0	0	0	0	0	0	0	0	0	0	0	0	0	1	0	2	0	0	0	0
Zotu1323	Bacteria	Bacteroidota	Bacteroidia	Sphingobacteriales	NS11-12 marine group			0	0	0	0	0	0	1	0	3	0	0	0	1	0	0	0	0	0	0	0	0	0	0	0	0	0	0	0	0	0	0	0	0	0	0	0	0	0	0	0	0	0
Zotu1324	Bacteria	Actinobacteriota	Actinobacteria	Micrococcales	Cellulomonadaceae	Cellulomonas		0	0	0	0	0	0	0	0	0	1	0	0	0	0	0	0	0	0	0	0	0	0	8	2	0	0	0	0	0	0	0	0	0	0	0	0	0	0	1	4	4	1
Zotu1328	Bacteria	Chloroflexi	Chloroflexia	Chloroflexales	Roseiflexaceae			1	0	0	15	5	77	0	0	0	0	0	0	0	0	0	1	0	0	0	0	0	0	0	0	0	0	0	0	0	0	10	0	2	13	13	1	0	0	0	0	0	0
Zotu1329	Bacteria	Actinobacteriota	Actinobacteria	Streptomycetales	Streptomycetaceae	Streptomyces		0	0	1	0	0	0	0	0	0	52	52	49	0	0	0	0	1	0	0	0	12	10	143	0	0	0	0	0	0	0	0	0	0	0	0	1	1	0	1	0	0	0
Zotu1331	Bacteria	Bacteroidota	Bacteroidia	Sphingobacteriales	NS11-12 marine group			0	0	0	0	0	0	1	4	3	0	0	0	2	0	0	0	0	0	0	0	0	0	0	2	0	0	1	1	2	0	0	0	0	0	0	0	0	0	0	0	0	0
Zotu1332	Bacteria	Proteobacteria	Gammaproteobacteria	Steroidobacterales	Steroidobacteraceae			0	0	0	0	0	0	0	2	1	0	0	0	0	0	0	0	0	0	0	0	2	9	2	0	1	0	0	0	0	0	0	0	0	0	2	1	200	174	178	0	0	0
Zotu1333	Bacteria	Actinobacteriota	Actinobacteria	Micrococcales	Microbacteriaceae			0	0	0	0	0	0	0	0	0	0	0	0	0	0	0	0	5	0	0	0	5	0	0	0	0	0	0	0	0	0	0	0	0	0	0	0	4	0	0	0	0	0
Zotu1334	Archaea	Crenarchaeota	Nitrososphaeria	Nitrososphaerales	Nitrososphaeraceae	Candidatus Nitrocosmicus		294	30	41	0	0	0	0	0	0	0	0	2	0	0	0	0	0	0	0	0	0	20	0	0	0	0	0	0	0	0	0	4	1	0	0	0	0	0	1	0	1	0
Zotu1337	Bacteria	Acidobacteriota	Acidobacteriae	Bryobacterales	Bryobacteraceae	Bryobacter		0	0	1	0	5	0	0	0	0	0	0	0	0	0	0	0	4	2	0	0	1	10	0	0	0	1	0	0	0	0	0	0	0	0	1	0	0	0	0	7	3	1
Zotu1338	Bacteria	Desulfobacterota	Desulfobulbia	Desulfobulbales	Desulfobulbaceae	Desulfobulbus		0	0	0	0	0	0	2	2	1	0	2	2	0	0	3	0	0	0	0	0	2	3	0	0	167	116	38	3	3	0	0	0	0	0	0	0	1	0	2	2	0	0
Zotu1341	Bacteria	Firmicutes	Bacilli	Bacillales	Bacillaceae	Bacillus		101	49	6	1	1	0	0	0	0	0	2	2	0	0	0	109	0	1	0	0	0	0	0	0	0	0	0	0	0	0	7	0	1	1	0	1	0	0	0	1	0	0
Zotu1343	Bacteria	Proteobacteria	Gammaproteobacteria	Enterobacterales				2	6	1	0	1	0	0	0	0	0	0	0	0	0	0	0	0	0	1	0	0	1	0	3	0	0	0	0	0	0	1	167	43	0	0	0	0	0	0	0	0	0
Zotu1345	Bacteria	Gemmatimonadota	Gemmatimonadetes	Gemmatimonadales	Gemmatimonadaceae			0	0	0	0	0	0	0	0	0	0	0	0	0	0	0	0	0	0	0	0	0	0	2	0	0	0	0	0	0	0	0	0	0	0	0	0	0	0	2	2	7	4
Zotu1349	Bacteria	Firmicutes	Bacilli	Bacillales	Bacillaceae	Bacillus		21	60	0	1	1	0	0	0	0	4	2	4	0	0	0	153	25	0	0	0	0	0	0	0	0	0	0	0	0	0	1	0	1	0	0	0	0	0	0	0	0	0
Zotu1351	Bacteria	Bacteroidota	Kryptonia	Kryptoniales	BSV26			0	0	0	0	0	0	4	3	9	0	0	1	0	0	1	0	0	0	0	0	0	1	0	0	0	0	0	0	0	0	0	0	0	0	0	1	7	7	9	0	0	1
Zotu1352	Archaea	Halobacterota	Methanosarcinia	Methanosarciniales	Methanosaetaceae	Methanosaeta		0	0	0	0	0	0	0	1	2	0	0	0	0	0	0	0	0	0	0	0	0	3	1	0	0	0	1	0	0	0	0	0	0	5	0	0	39	146	408	0	0	0
Zotu1354	Bacteria	Bacteroidota	Bacteroidia	Chitinophagales	Chitinophagaceae	Flavisolibacter		0	0	0	0	0	0	0	0	0	0	0	0	0	1	2	0	0	0	0	1	0	0	0	1	0	0	1	0	0	0	0	0	0	0	0	0	0	0	0	0	0	0
Zotu1355	Bacteria	Acidobacteriota	Acidobacteriae	Acidobacteriales				0	0	0	0	0	0	0	0	0	0	0	0	0	2	3	0	0	0	2	1	0	0	0	2	0	0	1	0	0	0	0	0	0	0	0	0	0	0	0	0	0	0
Zotu1357	Bacteria	Cyanobacteria	Cyanobacteriia	Chloroplast	Virgulinella fragilis			0	1	0	0	0	0	0	0	4	0	0	0	1	0	0	0	0	0	0	0	0	0	0	1	0	1	1	0	2	2	1	0	0	0	0	0	0	0	0	0	0	0
Zotu1358	Bacteria	Proteobacteria	Alphaproteobacteria	Rhizobiales	Methyloligellaceae			0	0	0	0	0	0	0	0	0	197	122	157	0	0	0	0	1	0	0	0	0	0	0	0	0	0	0	0	0	0	0	0	0	1	0	0	0	0	0	0	0	0
Zotu1362	Bacteria	Actinobacteriota	Rubrobacteria	Rubrobacterales	Rubrobacteriaceae	Rubrobacter		0	129	4	0	1	0	0	0	0	0	0	3	0	0	0	0	11	0	1	0	0	0	0	0	0	0	0	0	0	0	2	2	6	0	0	3	0	1	0	0	0	0
Zotu1363	Bacteria	Firmicutes	Bacilli	Bacillales	Bacillaceae	Bacillus		0	41	0	0	0	0	0	0	0	0	0	1	0	0	0	138	14	1	0	0	1	0	0	0	0	0	0	0	0	0	0	0	1	2	0	2	1	0	0	0	0	0
Zotu1368	Bacteria	Actinobacteriota	Acidimicrobiia	Microtrichales				0	0	0	0	0	0	0	0	3	0	0	0	5	0	0	0	0	0	0	0	0	0	0	0	1	1	0	0	0	0	0	0	0	0	0	0	1	0	0	0	0	0
Zotu1370	Bacteria	Acidobacteriota	Acidobacteriae	Bryobacterales	Bryobacteraceae	Bryobacter		0	0	0	0	0	0	0	0	0	0	0	0	0	0	0	0	0	0	0	0	0	11	0	0	0	0	0	0	0	0	0	0	0	0	0	0	0	5	0	1	1	0
Zotu1375	Bacteria	Cyanobacteria	Cyanobacteriia	Chloroplast				0	0	0	0	0	0	1	0	0	0	0	0	2	3	2	0	0	0	0	0	0	0	0	0	0	0	0	0	0	0	0	0	0	0	0	0	0	0	0	0	0	0
Zotu1376	Bacteria	Proteobacteria	Alphaproteobacteria	Caulobacterales	Hyphomonadaceae	SWB02		0	0	0	0	0	0	2	2	4	0	0	0	85	55	104	0	0	0	0	0	0	0	0	0	0	0	0	1	0	0	0	0	0	0	0	0	0	0	0	0	0	0
Zotu1377	Bacteria	Acidobacteriota	Acidobacteriae	Acidobacteriales				0	0	0	0	0	0	0	0	2	0	0	0	2	1	0	0	0	0	0	0	0	1	0	1	3	3	1	1	1	0	0	0	0	0	0	0	0	0	0	0	0	0
Zotu1378	Bacteria	Actinobacteriota	Acidimicrobiia	Microtrichales	Iamiaceae	Iamia		0	0	0	0	0	0	0	0	0	0	0	0	0	0	0	0	0	0	0	0	3	13	217	0	0	0	0	0	0	0	0	0	0	0	0	0	0	0	3	1	0	0
Zotu1380	Bacteria	Proteobacteria	Gammaproteobacteria	Enterobacterales	Erwiniaceae			3	7	3	2	1	1	0	0	0	0	0	0	0	0	0	0	0	0	0	0	2	5	0	0	0	0	0	0	0	0	0	139	33	0	0	0	0	0	0	0	0	0
Zotu1383	Bacteria	Proteobacteria	Alphaproteobacteria	Caulobacterales	Caulobacteraceae			0	0	0	0	0	0	0	0	0	0	0	0	0	0	0	0	0	0	0	0	0	8	2	0	0	0	0	0	0	0	0	0	0	0	0	0	1	5	0	4	6	4
Zotu1387	Bacteria	Bacteroidota	Bacteroidia	Cytophagales	Microscillaceae			0	0	0	0	0	0	0	0	0	196	85	160	0	0	0	0	0	0	0	0	0	0	0	0	0	0	0	0	0	0	0	0	0	5	0	0	1	0	0	0	13	0
Zotu1393	Bacteria	Acidobacteriota	Acidobacteriae	Solibacterales	Solibacteraceae	Candidatus Solibacter		0	0	0	0	0	0	0	0	7	0	0	0	3	0	0	0	0	0	0	0	0	0	0	2	2	1	3	0	3	0	0	0	0	0	0	0	0	0	0	0	0	0
Zotu1397	Bacteria	Acidobacteriota	Acidobacteriae	Bryobacterales	Bryobacteraceae	Bryobacter		0	0	0	0	0	0	0	0	0	0	0	0	0	0	0	0	0	0	0	0	0	0	3	0	0	0	0	0	0	0	0	0	0	0	0	0	0	0	2	2	2	0
Zotu1400	Bacteria	Proteobacteria	Gammaproteobacteria	Burkholderiales	Comamonadaceae	Sphaerotilus		0	0	0	0	0	0	0	2	0	0	0	0	1	4	6	0	0	1	0	0	0	0	0	0	8	1	9	180	142	122	0	0	0	0	0	0	0	0	0	0	0	0
Zotu1401	Bacteria	Myxococcota	Polyangia	Polyangiales	Sandaracinaceae		metagenome	0	0	0	0	0	0	0	0	0	0	0	10	0	0	0	0	0	0	0	0	0	0	0	0	0	0	0	0	0	0	0	0	0	0	0	0	0	0	0	1	87	106
Zotu1402	Bacteria	Proteobacteria	Gammaproteobacteria	R7C24				0	0	0	0	0	0	0	0	0	1	16	1	0	0	0	0	0	0	0	0	0	0	3	0	0	0	0	0	0	0	0	0	0	0	0	0	0	0	0	0	0	0
Zotu1406	Bacteria	Cyanobacteria	Cyanobacteriia	Chloroplast	Guillardia theta			1	0	0	0	0	0	1	0	0	0	0	0	1	2	2	0	0	0	0	0	0	0	0	0	0	4	1	47	76	127	0	0	0	0	0	0	0	0	1	0	0	0
Zotu1410	Archaea	Halobacterota	Methanosarcinia	Methanosarciniales	Methanosaetaceae	Methanosaeta	metagenome	0	0	0	0	0	0	10	6	18	0	0	0	0	0	0	0	0	0	0	0	0	1	0	0	35	18	13	3	0	0	0	0	0	0	0	0	20	272	65	0	0	0
Zotu1414	Bacteria	Proteobacteria	Alphaproteobacteria	Rhizobiales	Beijerinckiaceae			7	7	6	3	1	1	0	0	0	11	3	8	0	0	0	3	18	5	5	3	2	5	5	5	0	0	0	0	0	0	2	6	5	0	1	4	0	0	0	11	17	28
Zotu1417	Bacteria	Chloroflexi	Ktedonobacteria	Ktedonobacterales	Ktedonobacteraceae	HSB OF53-F07		0	0	0	0	10	4	0	0	0	0	0	0	0	1	0	0	0	0	0	0	0	7	0	3	0	0	0	0	0	0	0	0	0	0	0	0	0	0	0	0	0	0
Zotu1418	Bacteria	Cyanobacteria	Cyanobacteriia	Cyanobacteriales				0	5	0	0	0	0	0	0	0	0	0	14	0	0	0	0	0	0	2	0	0	0	0	1	0	0	0	0	0	0	0	55	0	0	0	1	0	0	0	2	80	122
Zotu1420	Bacteria	Actinobacteriota	Thermoleophilia	Solirubrobacterales	Solirubrobacteraceae			0	0	0	0	0	0	0	0	0	0	0	0	0	0	0	0	0	0	0	0	0	19	0	0	0	0	0	0	0	0	0	0	0	0	1	0	0	2	0	5	6	4
Zotu1424	Bacteria	Bacteroidota	Bacteroidia	Chitinophagales	Chitinophagaceae	Parafilimonas		9	3	0	0	0	0	0	0	0	0	0	0	0	0	0	0	0	0	0	0	0	0	0	0	0	0	0	0	0	0	0	1	0	0	0	0	0	0	1	2	0	4
Zotu1429	Bacteria	Actinobacteriota	Acidimicrobiia	Microtrichales				0	1	4	6	13	8	0	0	0	1	4	2	0	0	0	2	1	23	18	17	0	5	0	3	0	0	0	0	0	0	6	2	1	5	4	27	1	0	0	5	8	12
Zotu1432	Bacteria	Patescibacteria	Saccharimonadia	Saccharimonadales				0	0	0	0	0	0	0	1	0	0	0	0	0	0	0	0	0	0	0	0	0	0	0	0	29	59	50	56	36	49	0	0	0	0	0	0	0	0	0	0	0	0
Zotu1433	Bacteria	Verrucomicrobiota	Verrucomicrobiae	Verrucomicrobiales	Verrucomicrobiaceae	Brevifollis		0	0	0	0	0	0	0	1	1	0	0	0	67	117	131	0	0	0	0	0	0	0	0	1	0	0	0	0	0	1	0	0	0	0	0	0	0	0	0	0	0	0
Zotu1437	Bacteria	Actinobacteriota	Acidimicrobiia	Actinomarinales				0	0	0	0	0	0	0	0	0	0	5	0	0	0	0	0	0	0	0	0	5	7	187	0	0	0	0	0	0	0	0	0	0	0	0	0	0	0	1	0	0	0
Zotu1438	Bacteria	Cyanobacteria	Cyanobacteriia	Synechococcales	Cyanobiaceae	Cyanobium PCC-6307		0	0	0	0	0	0	0	0	0	0	0	1	0	0	0	0	0	0	0	0	0	0	0	0	0	0	0	0	0	0	0	0	0	0	0	1	1	0	2	0	1	0
Zotu1444	Bacteria	Proteobacteria	Gammaproteobacteria	Burkholderiales	Rhodocyclaceae			0	0	0	0	0	0	0	0	6	0	0	0	1	0	0	0	0	0	0	0	0	0	0	3	3	3	9	2	2	0	0	0	0	0	0	0	0	0	0	0	0	0
Zotu1445	Bacteria	Nitrospirota	Thermodesulfovibrionia					0	0	0	0	0	0	0	0	2	0	0	0	0	0	0	0	0	0	0	0	0	0	0	1	4	3	0	1	0	0	0	0	0	0	0	0	1	0	0	0	0	0
Zotu1447	Bacteria	Chloroflexi	TK10	bacterium Ellin6519				0	0	0	0	2	0	0	0	0	0	0	0	0	3	0	0	0	1	3	1	0	0	0	12	0	1	0	0	0	0	0	0	0	0	0	0	0	0	0	0	0	0
Zotu1448	Bacteria	Actinobacteriota	Actinobacteria	Propionibacteriales	Propionibacteriaceae	Phytoactinopolyspora		0	0	0	0	0	0	0	0	0	0	0	0	0	0	0	0	0	0	0	0	3	9	206	0	0	0	0	0	0	0	0	0	0	0	0	0	0	0	2	0	0	0
Zotu1457	Bacteria	Chloroflexi	Ktedonobacteria	Ktedonobacterales	Ktedonobacteraceae	G12-WMSP1		0	0	0	0	0	0	0	0	0	0	0	0	0	0	0	0	0	0	0	0	0	0	0	0	0	0	0	0	0	0	0	0	0	0	0	0	0	0	0	0	0	0
Zotu1461	Bacteria	Actinobacteriota	Thermoleophilia	Solirubrobacterales	Solirubrobacteraceae	Conexibacter		0	0	0	0	0	6	0	0	0	1	0	9	0	0	0	0	0	0	0	0	0	0	0	0	0	0	0	0	0	0	0	0	0	1	1	0	0	0	0	5	57	149
Zotu1464	Bacteria	Acidobacteriota	Acidobacteriae	Acidobacteriales				0	0	0	0	2	1	1	0	0	0	0	0	1	0	2	0	0	0	0	0	0	0	0	2	0	7	3	0	1	0	0	0	0	0	0	0	0	0	0	0	0	0
Zotu1468	Bacteria	Cyanobacteria	Cyanobacteriia	Chloroplast	Cercis gigantea			0	0	0	0	0	0	0	0	0	0	0	0	0	1	2	0	0	0	0	0	0	0	0	1	0	0	0	0	0	0	0	0	0	0	0	0	0	0	0	0	0	0
Zotu1469	Bacteria	Acidobacteriota	Acidobacteriae	Solibacterales	Solibacteraceae	Candidatus Solibacter		0	9	29	9	1	3	0	0	0	10	4	3	0	0	2	0	0	9	8	9	2	16	0	2	0	0	0	0	0	0	12	0	10	5	13	0	1	0	1	14	4	11
Zotu1472	Bacteria	Verrucomicrobiota	Verrucomicrobiae	Chthoniobacterales	Chthoniobacteraceae	Candidatus Udaeobacter		4	5	1	0	0	2	0	0	0	0	0	0	0	0	0	1	0	0	0	0	0	0	0	0	0	0	0	0	0	0	1	2	0	0	0	0	0	0	0	0	0	0
Zotu1474	Bacteria	Actinobacteriota	Acidimicrobiia	Microtrichales	Ilumatobacteraceae			0	0	0	0	0	0	1	0	1	1	1	0	0	0	0	0	0	0	0	0	0	0	0	0	0	0	0	0	0	0	0	0	0	0	0	0	1	1	0	0	1	0
Zotu1475	Bacteria	Bacteroidota	Bacteroidia	Chitinophagales	Chitinophagaceae	Sediminibacterium		0	0	0	0	0	0	0	2	1	1	0	0	144	169	129	0	0	0	0	0	1	0	0	1	0	1	1	0	0	0	0	0	0	0	0	0	0	0	0	0	0	0
Zotu1476	Bacteria	Bacteroidota	Bacteroidia	Chitinophagales	Chitinophagaceae	Ferruginibacter		0	0	0	0	0	0	0	0	0	0	0	0	0	0	0	0	0	0	0	0	0	0	0	0	28	131	255	3	2	1	0	0	0	0	0	0	0	0	0	0	0	0
Zotu1481	Bacteria	Chloroflexi	Anaerolineae	SJA-15				0	0	0	0	0	0	0	0	0	0	0	0	0	0	0	0	0	0	0	0	0	0	0	0	286	25	11	1	2	2	0	0	0	0	0	0	0	0	0	0	0	0
Zotu1482	Bacteria	Proteobacteria	Gammaproteobacteria	Burkholderiales	Comamonadaceae			0	0	0	0	0	0	0	0	0	0	0	0	0	0	1	0	0	0	0	0	0	0	0	0	0	0	1	1	0	1	0	0	0	0	0	0	0	0	0	0	0	0
Zotu1484	Bacteria	Actinobacteriota	Acidimicrobiia	Actinomarinales				0	4	1	150	4	8	0	0	0	0	0	0	0	0	0	0	0	0	4	0	0	0	0	0	0	0	0	0	0	0	4	2	2	0	0	4	0	0	0	0	0	0
Zotu1491	Bacteria	Chloroflexi	Chloroflexia	Chloroflexales	Roseiflexaceae			0	0	3	0	0	0	0	0	0	0	0	0	0	0	0	0	0	1	2	6	0	19	1	13	0	0	1	0	0	0	0	0	0	0	0	1	0	0	0	0	0	0
Zotu1493	Bacteria	Patescibacteria	WWE3	bacterium enrichment culture clone EBa3				0	0	0	0	0	0	8	2	2	0	0	0	118	53	101	0	0	0	0	0	0	0	0	0	0	0	0	0	1	0	0	0	0	0	0	0	0	0	0	0	0	0
Zotu1494	Bacteria	Actinobacteriota	Actinobacteria	PeM15				0	0	0	0	0	0	2	1	1	1	0	0	2	0	0	0	0	0	0	0	0	0	0	0	1	2	3	0	0	3	0	0	0	0	0	0	0	1	7	0	0	0
Zotu1495	Bacteria	Spirochaetota	Spirochaetia	Spirochaetales	Spirochaetaceae	Spirochaeta		0	0	0	0	0	0	0	0	0	0	3	2	0	0	0	0	0	0	0	0	2	4	1	0	0	0	0	0	0	0	0	0	0	0	0	0	2	0	0	1	0	0
Zotu1497	Bacteria	Proteobacteria	Gammaproteobacteria	Enterobacterales	Enterobacteriaceae			0	2	0	0	0	0	0	0	0	2	5	2	0	0	0	0	1	0	0	0	3	3	0	11	0	0	0	0	0	0	0	1	0	0	0	0	0	0	0	0	0	0
Zotu1506	Bacteria	Bacteroidota	Bacteroidia	Chitinophagales	Saprospiraceae	Lewinella		0	0	0	0	0	0	2	0	1	0	0	0	1	0	0	0	0	0	0	0	0	0	0	0	1	0	2	0	0	0	0	0	0	0	0	0	1	0	4	0	0	0
Zotu1510	Bacteria	Acidobacteriota	Thermoanaerobaculia	Thermoanaerobaculales	Thermoanaerobaculaceae	Subgroup 10		0	0	11	12	0	1	0	0	0	6	0	4	0	0	0	0	0	0	0	4	0	1	0	0	0	0	0	0	0	0	481	0	0	3	5	0	0	0	0	0	0	0
Zotu1512	Bacteria	Cyanobacteria	Cyanobacteriia	Synechococcales	Cyanobiaceae	Cyanobium PCC-6307		0	0	0	0	0	0	3	0	0	0	0	0	0	0	2	0	0	0	0	0	0	0	0	0	0	2	3	77	116	96	0	0	0	0	0	0	0	0	0	0	0	0
Zotu1513	Bacteria	Actinobacteriota	Actinobacteria	Frankiales	Acidothermaceae	Acidothermus		0	0	0	0	0	0	0	0	0	0	0	0	0	0	0	0	2	0	0	0	4	6	0	0	0	0	0	0	0	0	0	0	0	0	0	0	1	3	0	8	5	2
Zotu1514	Bacteria	Cyanobacteria	Cyanobacteriia	Chloroplast				0	0	0	0	0	0	0	0	0	0	0	0	1	0	0	0	0	0	0	0	0	0	0	0	1	1	0	0	0	1	0	0	0	0	0	0	1	0	1	0	0	0
Zotu1517	Bacteria	Actinobacteriota	Thermoleophilia	Solirubrobacterales	Solirubrobacteraceae	Solirubrobacter		0	1	7	8	4	25	0	0	0	1	0	2	0	0	0	2	1	7	10	10	1	1	0	9	0	0	0	0	0	1	6	0	2	12	0	4	0	0	0	27	7	7
Zotu1518	Bacteria	Myxococcota	Polyangia	Polyangiales	Sandaracinaceae			0	0	0	0	0	0	0	0	0	2	0	0	0	0	0	0	0	0	0	0	0	0	0	0	0	0	0	0	0	0	0	0	0	0	0	0	0	0	0	2	0	0
Zotu1519	Bacteria	Proteobacteria	Gammaproteobacteria	R7C24				0	0	0	0	0	0	0	0	0	32	27	34	0	0	0	0	0	0	0	0	0	0	0	0	0	0	0	0	0	0	0	0	0	0	0	0	1	0	0	0	0	0
Zotu1521	Bacteria	Chloroflexi	Chloroflexia	Chloroflexales	Roseiflexaceae			0	0	0	0	0	0	0	0	0	1	0	7	0	0	0	0	0	0	0	0	0	0	0	0	0	0	0	0	0	0	0	0	0	0	0	0	0	0	0	1	94	80
Zotu1525	Bacteria	Cyanobacteria	Cyanobacteriia					0	0	0	0	0	0	0	1	1	4	0	2	0	0	0	0	0	0	0	0	6	3	1	0	0	0	0	0	0	0	0	0	0	0	0	0	1	0	13	2	0	0
Zotu1527	Bacteria	Cyanobacteria	Cyanobacteriia	Cyanobacteriales				0	0	0	0	0	0	0	0	0	2	4	12	0	0	0	0	160	0	0	0	1	0	0	2	0	0	0	0	0	0	0	0	0	0	0	0	0	0	0	0	0	0
Zotu1528	Bacteria	Actinobacteriota	Actinobacteria	Propionibacteriales	Nocardioidaceae	Mumia		0	0	0	0	0	0	0	0	0	2	20	1	0	0	0	0	0	0	0	0	6	9	143	0	0	0	0	0	0	0	0	0	0	1	0	0	0	0	1	0	0	0
Zotu1533	Bacteria	Proteobacteria	Alphaproteobacteria	Rhizobiales	Xanthobacteraceae	Pseudolabrys		0	3	0	1	0	0	0	0	0	0	0	1	0	0	0	0	0	0	0	0	0	1	0	0	0	0	0	0	0	0	0	0	0	2	0	344	0	0	0	28	3	2
Zotu1534	Bacteria	Proteobacteria	Gammaproteobacteria	Burkholderiales	Comamonadaceae			0	0	0	0	0	0	2	0	2	0	0	0	0	0	0	0	0	0	0	0	0	0	0	0	0	0	0	0	0	0	0	0	0	0	0	0	0	0	0	0	0	0
Zotu1535	Bacteria	Actinobacteriota	Actinobacteria	Corynebacteriales	Mycobacteriaceae	Mycobacterium		0	0	0	0	0	0	0	0	0	2	1	0	0	0	0	0	0	0	0	0	0	0	0	0	17	15	13	101	73	53	0	0	0	0	1	0	1	0	0	0	2	0
Zotu1540	Bacteria	Proteobacteria	Alphaproteobacteria	Rhizobiales	Amb-16S-1323			0	0	0	0	0	0	0	0	0	10	18	7	0	0	0	0	0	0	0	0	6	12	257	0	0	0	0	0	0	0	0	0	0	0	0	0	0	0	2	1	37	0
Zotu1541	Bacteria	Actinobacteriota	Acidimicrobiia					0	0	0	0	0	0	0	0	0	0	0	0	0	0	0	0	0	0	0	0	0	7	0	0	0	0	0	0	0	0	0	0	0	0	0	0	0	6	0	3	2	3
Zotu1543	Bacteria	Actinobacteriota	Rubrobacteria	Rubrobacterales	Rubrobacteriaceae	Rubrobacter		0	1	1	0	1	0	0	0	0	0	0	0	0	0	0	0	0	0	0	1	0	0	0	0	0	0	0	0	0	0	0	0	0	2	1	0	0	0	0	0	0	0
Zotu1545	Bacteria	Cyanobacteria	Cyanobacteriia	Cyanobacteriales				0	3	0	2	1	2	0	0	0	0	0	4	0	0	0	0	0	0	1	0	0	0	0	0	0	0	0	0	0	0	0	80	1	0	0	0	0	0	0	0	40	56
Zotu1549	Bacteria	Bacteroidota	Bacteroidia	Chitinophagales	Chitinophagaceae	Terrimonas		0	0	0	4	0	1	0	0	0	0	0	1	0	0	0	0	0	0	0	0	0	0	0	0	0	0	0	0	0	0	0	0	0	0	2	0	0	0	0	0	0	0
Zotu1550	Bacteria	Acidobacteriota	Acidobacteriae					1	0	0	0	0	0	0	0	0	0	0	10	0	0	0	0	0	0	0	0	0	0	0	0	0	0	0	0	0	0	0	0	0	0	0	0	0	0	0	1	54	94
Zotu1551	Bacteria	Cyanobacteria	Cyanobacteriia	Cyanobacteriales	Chroococcidiopsaceae			6	13	5	4	0	0	0	0	0	0	0	0	0	0	0	0	0	0	0	0	0	0	0	0	0	0	0	0	0	0	0	1	120	0	0	0	0	0	0	0	0	0
Zotu1552	Bacteria	Firmicutes	Bacilli	Staphylococcales	Staphylococcaceae	Staphylococcus		0	16	0	0	71	18	0	0	0	115	75	104	0	0	0	0	3	0	0	0	0	0	0	0	0	0	0	0	0	0	0	1	0	0	0	0	0	0	0	1	0	2
Zotu1555	Bacteria	Chloroflexi	Ktedonobacteria	C0119				0	1	2	0	0	0	0	0	0	0	0	0	0	0	0	0	0	46	81	18	0	6	0	0	0	0	0	0	0	0	1	0	0	0	0	0	0	0	0	0	0	0
Zotu1557	Bacteria	Actinobacteriota	Actinobacteria	Micrococcales	Micrococcaceae	Glutamicibacter	Glutamicibacter arilaitensis	0	1	2	7	5	2	0	0	0	204	124	135	0	0	0	0	0	0	0	0	22	0	1	0	0	0	0	0	0	0	2	0	0	0	0	0	1	0	0	7	0	0
Zotu1559	Bacteria	Patescibacteria	Saccharimonadia	Saccharimonadales				0	0	0	0	0	0	3	3	0	0	0	0	0	0	0	0	0	0	0	0	0	0	0	0	3	1	5	91	89	76	0	0	0	0	0	0	0	0	0	0	0	0
Zotu1561	Bacteria	Nitrospirota	Nitrospiria	Nitrospirales	Nitrospiraceae	Nitrospira		0	0	0	0	0	0	0	0	0	0	0	1	0	0	0	0	0	0	0	0	0	0	0	0	9	4	240	0	2	0	0	0	0	0	0	0	2	0	0	0	0	0
Zotu1563	Bacteria	Bacteroidota	Bacteroidia	Chitinophagales	Saprospiraceae	Lewinella		0	0	0	0	0	0	0	0	1	0	0	0	0	0	0	0	0	0	0	0	0	0	0	0	2	0	0	0	0	1	0	0	0	0	0	0	0	1	7	0	0	0
Zotu1564	Bacteria	Bacteroidota	Bacteroidia	Chitinophagales	Chitinophagaceae	Dinghuibacter	metagenome	0	0	0	0	0	0	0	1	1	0	0	0	13	9	11	0	0	0	0	0	0	0	0	0	0	0	0	1	1	2	0	0	0	0	0	0	0	0	0	0	0	0
Zotu1565	Bacteria	Cyanobacteria	Cyanobacteriia	Chloroplast				360	79	16	0	0	1	0	0	0	0	0	1	0	0	0	0	2	0	0	0	0	0	0	1	0	0	0	0	0	0	2	4	0	0	0	0	0	0	0	0	0	0
Zotu1569	Bacteria	Chloroflexi	Chloroflexia	Kallotenuales	AKIW781			0	0	0	0	0	0	0	0	0	0	0	0	0	0	0	0	0	0	0	0	2	10	129	0	1	0	0	0	0	0	0	0	3	18	0	0	0	0	2	1	0	0
Zotu1570	Bacteria	Cyanobacteria	Cyanobacteriia	Chloroplast				0	0	0	0	0	0	1	0	0	0	0	0	0	0	0	0	1	0	0	0	2	2	0	0	0	0	0	0	0	0	0	0	0	1	0	0	299	72	72	0	0	0
Zotu1571	Archaea	Thermoplasmatota	Thermoplasmata	Methanomassiliicoccales				0	0	0	0	0	0	0	0	0	0	0	0	0	0	0	0	0	0	0	0	0	0	0	0	3	3	1	0	0	0	0	0	0	0	0	0	5	1	1	0	0	0
Zotu1573	Bacteria	Bacteroidota	Bacteroidia	Cytophagales	Spirosomaceae	Spirosoma		0	0	0	0	1	2	0	0	0	1	0	0	0	0	0	0	9	0	0	0	0	0	0	0	0	0	0	0	0	0	0	182	0	0	0	0	0	0	0	0	0	0
Zotu1576	Bacteria	Cyanobacteria	Cyanobacteriia	Chloroplast	Cymbella subturgidula			0	0	0	0	0	0	0	0	1	0	0	0	0	0	0	0	0	0	0	0	0	0	0	1	0	4	1	1	2	0	0	0	0	0	0	0	0	0	0	0	0	0
Zotu1577	Bacteria	Patescibacteria	Parcubacteria	Candidatus Nomurabacteria	Candidatus Nomurabacteria bacterium RIFCSPHIGHO2 02 FULL 38 15			0	0	0	0	0	0	0	0	0	0	0	0	2	0	0	0	0	0	0	0	0	0	0	0	0	0	0	0	0	1	0	0	0	0	0	0	0	0	0	0	0	0
Zotu1582	Bacteria	Gemmatimonadota	Gemmatimonadetes	Gemmatimonadales	Gemmatimonadaceae			0	0	3	0	1	3	0	0	0	0	0	0	0	0	0	0	1	0	1	0	0	2	0	0	0	0	0	0	0	0	1	1	0	0	2	0	0	0	0	0	0	0
Zotu1586	Bacteria	Acidobacteriota	Acidobacteriae	Acidobacteriales	Acidobacteriaceae (Subgroup 1)	Acidipila-Silvibacterium		0	0	0	0	0	0	0	0	0	0	0	0	0	0	0	0	0	0	0	0	0	11	0	0	0	0	0	0	0	0	0	0	0	0	0	0	0	2	0	2	1	1
Zotu1587	Bacteria	Actinobacteriota	Acidimicrobiia	Microtrichales	Ilumatobacteraceae	CL500-29 marine group		0	0	0	0	0	0	0	0	0	0	0	0	0	0	2	0	0	0	0	0	0	0	0	0	0	0	1	0	3	1	0	0	0	0	0	0	0	0	0	0	0	0
Zotu1592	Bacteria	Chloroflexi	Ktedonobacteria	Ktedonobacterales	Ktedonobacteraceae	7731		0	0	5	0	0	0	0	0	0	0	0	0	0	3	0	0	0	0	0	2	0	0	0	1	0	0	0	0	0	0	1	0	0	0	0	0	0	0	0	0	0	0
Zotu1593	Bacteria	Proteobacteria	Gammaproteobacteria	Burkholderiales	Comamonadaceae			0	0	0	0	0	0	0	2	0	0	0	0	0	0	0	0	0	0	0	0	0	0	0	0	0	0	1	1	1	1	0	0	0	0	0	0	0	0	0	0	0	0
Zotu1599	Bacteria	Acidobacteriota	Acidobacteriae	Acidobacteriales				0	0	0	0	20	0	0	0	0	0	0	0	0	0	4	0	0	0	0	0	0	0	0	0	3	4	1	0	0	0	0	1	1	0	1	0	0	0	0	0	0	0
Zotu1600	Bacteria	Proteobacteria	Gammaproteobacteria	Steroidobacterales	Steroidobacteraceae			0	0	0	0	0	0	0	1	0	0	0	1	0	0	0	0	2	0	2	0	0	4	1	0	0	0	0	0	0	0	0	0	0	1	0	1	111	61	85	0	0	0
Zotu1601	Bacteria	Cyanobacteria	Cyanobacteriia	Synechococcales	Cyanobiaceae			0	0	0	0	0	1	0	0	0	0	3	0	0	0	0	0	0	0	0	0	0	0	0	0	0	0	0	0	0	0	0	0	0	1	0	0	3	0	0	0	0	0
Zotu1604	Bacteria	Actinobacteriota	Actinobacteria	Micromonosporales	Micromonosporaceae			2	5	15	6	0	0	0	0	0	3	2	4	0	0	0	2	19	13	10	5	17	7	1	6	0	0	0	0	0	0	7	0	7	34	6	5	1	1	1	16	2	4
Zotu1606	Bacteria	Actinobacteriota	Thermoleophilia	Solirubrobacterales	Solirubrobacteraceae	Conexibacter		0	0	0	0	36	15	0	0	0	0	0	0	0	1	2	0	1	0	1	1	0	87	6	1	0	0	0	0	0	0	0	0	0	0	1	0	0	0	4	0	2	0
Zotu1607	Bacteria	Proteobacteria	Gammaproteobacteria	Burkholderiales	Sutterellaceae			0	0	0	0	0	0	5	4	4	0	0	0	136	115	129	0	0	0	0	0	0	0	0	2	0	0	0	1	0	0	0	0	0	0	0	0	3	1	5	0	0	0
Zotu1608	Bacteria	Patescibacteria	Parcubacteria					0	0	0	0	0	0	1	0	0	3	0	1	0	0	2	0	0	0	0	0	3	3	3	0	0	0	0	0	0	0	0	0	0	0	0	0	0	0	0	0	0	0
Zotu1609	Bacteria	Actinobacteriota	Actinobacteria	Corynebacteriales	Nocardiaceae			0	0	0	0	0	0	0	0	0	0	0	1	0	0	0	0	3	0	0	0	7	0	0	0	0	0	0	0	0	0	0	0	0	0	0	0	3	0	0	0	3	0
Zotu1610	Bacteria	Myxococcota	Polyangia	Polyangiales	Sandaracinaceae		metagenome	0	0	0	0	0	0	0	0	0	0	0	5	0	0	0	0	0	0	0	0	0	0	0	0	0	0	0	0	0	0	0	0	0	0	0	1	0	0	0	0	60	102
Zotu1615	Bacteria	Patescibacteria	Saccharimonadia	Saccharimonadales	LWQ8			1	3	0	0	0	0	0	0	0	0	0	0	0	0	0	0	0	1	0	0	1	0	1	0	0	0	0	0	0	0	3	0	0	1	0	0	0	0	12	10	4	4
Zotu1618	Bacteria	Cyanobacteria	Cyanobacteriia	Leptolyngbyales	Leptolyngbyaceae	Calothrix KVSF5		0	0	0	0	0	0	1	0	1	0	4	2	1	0	0	0	0	0	0	0	4	5	2	0	1	0	4	0	0	0	0	0	0	0	0	0	0	0	0	4	0	0
Zotu1619	Bacteria	Cyanobacteria	Cyanobacteriia	Cyanobacteriales	Oscillatoriaceae	Phormidium ETS-05		0	0	0	0	0	0	0	0	0	0	0	0	0	0	0	0	0	0	0	0	0	0	0	0	51	32	230	0	0	2	0	0	0	0	0	0	0	0	0	0	0	0
Zotu1620	Bacteria	Cyanobacteria	Cyanobacteriia					3	9	3	5	1	0	0	0	0	0	0	0	0	0	0	0	0	0	0	0	0	0	0	0	0	0	0	0	0	0	0	0	105	0	0	0	0	0	0	0	0	0
Zotu1628	Bacteria	Cyanobacteria	Vampirivibrionia	Vampirovibrionales				0	0	0	0	0	0	0	1	0	0	0	0	0	1	0	0	0	0	0	0	0	0	0	0	9	9	6	67	73	68	0	0	0	0	0	0	0	0	0	0	0	0
Zotu1630	Bacteria	Acidobacteriota	Vicinamibacteria	Vicinamibacterales	Vicinamibacteraceae			1	0	0	1	0	1	0	0	0	0	0	0	0	1	1	0	0	0	0	0	0	0	0	1	0	0	0	0	0	0	0	0	8	1	16	0	0	0	0	0	0	0
Zotu1632	Bacteria	Proteobacteria	Alphaproteobacteria	Caulobacterales	Caulobacteraceae	Phenylobacterium	metagenome	0	0	4	4	15	9	0	0	0	3	2	1	0	0	0	0	1	16	17	18	10	13	2	6	2	0	0	0	0	0	3	0	2	0	3	6	0	0	0	5	5	9
Zotu1635	Bacteria	Proteobacteria	Alphaproteobacteria	Sphingomonadales	Sphingomonadaceae	Novosphingobium		0	0	0	0	0	0	0	0	0	0	1	0	4	0	0	0	0	0	0	1	0	0	0	1	1	0	0	0	0	0	0	0	0	0	0	0	0	0	0	0	0	0
Zotu1636	Bacteria	Bacteroidota	Bacteroidia	Chitinophagales	Chitinophagaceae	Sediminibacterium		0	0	0	0	0	0	0	0	0	0	1	0	0	0	0	0	2	0	0	0	0	0	0	0	0	0	0	0	0	0	0	0	0	0	0	0	0	0	1	18	0	0
Zotu1638	Bacteria	Acidobacteriota	Holophagae	Subgroup 7				0	0	0	201	5	0	0	0	0	0	0	0	0	0	0	0	0	0	0	0	0	0	0	0	0	0	0	0	0	0	2	0	0	0	1	0	0	0	0	0	0	0
Zotu1640	Bacteria	Actinobacteriota	Actinobacteria	Pseudonocardiales	Pseudonocardiaceae			0	0	3	0	0	0	0	0	0	0	0	0	0	0	0	0	0	39	25	146	0	0	0	0	0	0	0	0	0	0	4	0	0	0	0	0	0	0	0	0	0	0
Zotu1645	Bacteria	Proteobacteria	Alphaproteobacteria					0	0	0	0	0	0	3	1	0	0	0	0	82	83	76	0	0	0	0	0	0	0	0	2	0	0	0	0	0	0	0	0	0	0	0	0	0	0	0	0	0	0
Zotu1646	Bacteria	Actinobacteriota	Actinobacteria	Frankiales	Acidothermaceae	Acidothermus		0	0	0	0	10	0	0	0	0	0	0	0	0	0	0	0	0	0	0	0	0	21	3	2	0	0	0	0	0	0	0	0	0	0	0	0	0	0	3	6	4	1
Zotu1650	Bacteria	Proteobacteria	Alphaproteobacteria	Sphingomonadales	Sphingomonadaceae	Altererythrobacter	metagenome	0	0	0	0	0	0	0	0	0	35	17	34	0	0	0	0	0	0	1	1	2	0	0	0	0	0	0	0	0	0	0	0	0	1	0	0	0	0	0	2	0	0
Zotu1651	Bacteria	Firmicutes	Bacilli	Bacillales	Bacillaceae	Bacillus	Bacillus mycoides	1	36	1	1	1	1	0	0	0	1	1	2	0	0	0	77	47	0	0	0	1	0	0	0	0	0	0	0	0	0	2	0	1	0	1	1	0	0	0	0	0	0
Zotu1652	Bacteria	Proteobacteria	Alphaproteobacteria	Rhizobiales	Beijerinckiaceae	Microvirga		0	1	2	0	0	3	0	0	0	0	0	0	0	0	0	0	1	0	0	0	0	0	0	0	0	0	0	0	0	0	36	0	15	46	28	1	0	0	0	0	0	0
Zotu1653	Bacteria	Chloroflexi	Chloroflexia	Chloroflexales	Roseiflexaceae			0	0	4	0	0	0	0	0	0	0	0	0	0	0	0	0	1	1	0	2	0	0	0	0	0	0	0	0	0	0	0	0	0	0	1	1	0	0	0	0	0	0
Zotu1657	Bacteria	Proteobacteria	Gammaproteobacteria	Burkholderiales	Comamonadaceae			0	0	0	0	0	0	0	0	0	0	0	0	3	0	2	0	0	0	0	0	0	0	0	0	0	5	4	52	47	55	0	0	0	0	0	0	0	0	0	0	0	0
Zotu1660	Bacteria	Myxococcota	Polyangia	mle1-27				0	0	0	0	0	0	0	1	3	0	0	0	0	0	0	0	0	0	0	0	0	0	0	1	0	0	0	5	5	2	0	0	0	0	0	0	0	0	0	0	0	0
Zotu1661	Bacteria	Actinobacteriota	Actinobacteria	Micromonosporales	Micromonosporaceae			0	0	0	0	0	0	0	0	0	0	0	0	0	0	0	0	0	0	0	0	5	5	209	0	0	0	0	0	0	0	0	0	0	0	0	0	0	0	3	0	0	0
Zotu1663	Bacteria	Chloroflexi	KD4-96					0	0	1	88	1	19	0	0	0	0	0	0	0	1	0	0	0	0	0	2	0	0	0	0	0	0	0	0	0	0	2	0	1	22	3	3	0	0	0	0	0	0
Zotu1664	Bacteria	Actinobacteriota	Actinobacteria	Catenulisporales	Catenulisporaceae	Catenulispora	Catenulispora sp.	0	0	0	0	1	0	0	0	2	0	0	0	5	2	1	0	0	0	2	0	0	19	0	4	5	7	3	1	2	1	0	0	1	0	0	0	0	0	0	0	0	0
Zotu1665	Bacteria	Acidobacteriota	Acidobacteriae	Acidobacteriales				0	0	0	0	3	1	0	0	0	0	0	0	0	5	2	0	0	0	0	0	0	0	0	2	1	0	0	0	0	0	0	0	0	0	0	0	0	0	0	0	0	0
Zotu1666	Bacteria	Cyanobacteria	Cyanobacteriia	Chloroplast	Planoglabratella opercularis			0	0	0	0	0	0	0	1	1	4	1	2	0	0	0	0	0	0	0	0	5	8	6	0	1	0	11	0	0	0	0	0	0	0	0	0	4	0	0	4	0	2
Zotu1667	Bacteria	Bacteroidota	Bacteroidia	Chitinophagales	Saprospiraceae			0	0	0	0	0	0	0	0	0	0	0	0	0	0	0	0	0	0	0	0	0	1	0	0	61	314	94	0	2	0	0	0	0	0	0	0	1	0	0	0	0	0
Zotu1671	Bacteria	Chloroflexi	Ktedonobacteria	Ktedonobacterales	Ktedonobacteraceae	7703		0	0	0	0	0	0	0	0	0	0	0	0	0	2	3	0	0	0	0	0	0	0	0	0	0	1	1	0	0	0	0	0	0	0	0	0	0	0	0	0	0	0
Zotu1677	Bacteria	Myxococcota	Myxococcia	Myxococcales	Anaeromyxobacteraceae	Anaeromyxobacter		0	0	0	0	0	0	0	0	4	0	0	0	2	0	0	0	0	0	0	0	0	0	0	1	3	0	1	1	1	0	0	0	1	0	0	0	0	0	0	0	0	0
Zotu1680	Bacteria	Cyanobacteria	Cyanobacteriia	Chloroplast	Epipyxis sp. PR26KG			0	0	0	0	0	0	1	0	3	0	0	0	0	0	0	0	0	0	0	0	0	0	0	0	2	0	0	44	34	90	0	0	0	0	0	0	0	0	0	0	0	0
Zotu1683	Bacteria	Proteobacteria	Gammaproteobacteria	Pseudomonadales	Pseudomonadaceae	Pseudomonas	Pseudomonas oryzihabitans	0	2	0	4	4	6	0	0	0	0	0	0	0	0	0	2	0	0	3	0	0	0	0	0	0	0	0	0	0	0	1	151	0	0	0	0	0	0	0	0	0	0
Zotu1684	Bacteria	Proteobacteria	Gammaproteobacteria	Burkholderiales	Nitrosomonadaceae	MND1		0	0	1	96	3	1	0	0	0	0	0	0	0	0	0	0	0	0	0	1	0	0	0	0	0	0	0	0	0	0	5	0	29	4	65	0	0	0	0	0	0	0
Zotu1685	Bacteria	Chloroflexi	Ktedonobacteria	Ktedonobacterales	Ktedonobacteraceae	7703		0	0	0	0	0	0	0	0	0	0	0	0	0	3	1	0	0	0	0	0	0	0	0	1	0	3	0	0	0	0	0	0	0	0	0	0	0	0	0	0	0	0
Zotu1686	Bacteria	Proteobacteria	Alphaproteobacteria	Caulobacterales	Caulobacteraceae	Phenylobacterium		0	2	4	7	1	2	0	0	0	22	24	9	0	0	0	0	0	9	4	10	9	22	1	18	0	1	0	0	0	0	6	1	2	14	0	7	0	0	1	6	0	4
Zotu1689	Bacteria	Actinobacteriota	Rubrobacteria	Rubrobacterales	Rubrobacteriaceae	Rubrobacter		0	1	0	0	0	0	0	0	0	0	0	0	0	0	0	0	0	0	0	0	0	0	0	0	0	0	0	0	0	0	0	0	2	1	0	0	0	0	0	0	0	0
Zotu1694	Bacteria	Proteobacteria	Gammaproteobacteria	Burkholderiales	Sutterellaceae			0	0	0	0	0	0	0	2	4	0	0	0	4	2	1	0	0	0	0	0	0	0	0	0	0	0	4	0	0	0	0	0	0	0	0	0	1	2	21	0	0	0
Zotu1695	Bacteria	Verrucomicrobiota	Verrucomicrobiae	Verrucomicrobiales				0	0	0	0	0	0	1	0	0	0	0	0	0	0	0	0	0	0	0	0	0	0	0	1	1	1	0	0	0	2	0	0	0	0	0	0	0	0	0	0	0	0
Zotu1696	Bacteria	WPS-2						0	0	0	0	0	0	0	0	0	0	0	0	0	0	0	0	0	0	0	0	1	5	0	0	0	0	0	0	0	0	0	0	0	0	0	0	0	0	2	1	0	3
Zotu1702	Bacteria	Proteobacteria	Alphaproteobacteria	Caulobacterales	Hyphomonadaceae	SWB02		0	0	0	0	0	0	0	0	0	12	10	10	0	0	0	0	0	0	0	0	0	0	1	0	0	0	0	0	0	0	0	0	0	0	0	1	0	0	0	1	8	1
Zotu1703	Bacteria	Actinobacteriota	Acidimicrobiia	IMCC26256				0	0	0	0	0	0	0	0	0	0	11	0	0	0	0	0	0	0	0	0	2	0	1	0	0	0	0	0	0	0	0	0	0	2	0	0	0	0	1	0	19	0
Zotu1704	Bacteria	Myxococcota	Myxococcia	Myxococcales	Anaeromyxobacteraceae	Anaeromyxobacter		0	0	0	0	1	2	5	5	8	0	0	12	1	0	1	0	0	0	2	0	0	3	1	0	0	4	0	0	0	0	0	0	0	0	1	6	14	22	14	0	1	3
Zotu1706	Bacteria	Bacteroidota	Bacteroidia	Flavobacteriales	Cryomorphaceae			0	0	0	0	0	0	2	2	0	0	0	0	1	1	0	0	0	0	0	0	0	0	0	0	0	0	3	0	1	0	0	0	0	0	0	0	0	0	0	0	0	0
Zotu1708	Bacteria	Chloroflexi	Chloroflexia	Chloroflexales	Chloroflexaceae	FFCH7168		5	2	0	1	0	0	0	0	0	0	0	0	0	0	0	0	2	0	1	0	0	0	0	0	0	0	0	0	0	0	0	72	0	0	0	0	0	0	0	0	0	0
Zotu1713	Bacteria	Actinobacteriota	Actinobacteria	Micrococcales	Promicromonosporaceae			0	0	2	0	2	0	0	0	0	39	78	25	0	0	0	0	3	0	0	0	77	16	144	2	0	0	0	0	0	0	0	0	0	0	0	3	1	0	0	24	11	1
Zotu1720	Bacteria	Proteobacteria	Alphaproteobacteria	Sphingomonadales	Sphingomonadaceae	Ellin6055		0	0	0	0	0	0	0	0	0	0	1	0	0	0	0	0	0	0	0	0	5	14	204	0	0	0	0	0	0	0	0	0	0	0	0	0	0	0	3	1	1	0
Zotu1721	Bacteria	Proteobacteria	Gammaproteobacteria	Burkholderiales	Neisseriaceae			0	0	0	0	0	0	0	1	0	0	0	0	0	0	0	0	0	0	0	0	0	0	0	0	2	5	1	100	89	122	0	0	0	0	0	0	0	0	0	0	0	0
Zotu1728	Bacteria	Myxococcota	Polyangia	Polyangiales	Sandaracinaceae		metagenome	0	1	0	0	0	1	0	0	0	0	0	0	0	0	0	0	0	0	0	0	0	0	0	0	0	0	0	0	0	0	0	0	0	0	1	242	0	0	0	35	1	2
Zotu1729	Bacteria	Myxococcota	Myxococcia	Myxococcales	Myxococcaceae			0	0	0	0	0	0	1	0	2	0	0	0	1	0	0	0	0	0	0	0	0	0	0	0	0	0	0	0	0	4	0	0	0	0	0	0	0	0	0	0	0	0
Zotu1730	Bacteria	Proteobacteria	Gammaproteobacteria	Burkholderiales	Comamonadaceae			0	0	0	0	0	0	1	1	2	0	0	0	69	94	124	0	0	0	0	0	0	0	0	2	1	2	3	0	6	2	0	0	0	0	0	0	0	0	0	0	0	0
Zotu1731	Bacteria	Proteobacteria	Gammaproteobacteria	Burkholderiales	Burkholderiaceae			0	0	0	0	0	0	0	1	0	0	0	0	0	2	1	0	0	0	0	0	0	0	0	0	3	6	0	202	21	36	0	0	0	0	0	0	0	0	0	0	0	0
Zotu1732	Bacteria	Cyanobacteria	Cyanobacteriia	Chloroplast				0	0	0	0	0	0	0	0	0	0	0	0	0	0	0	0	0	0	0	0	0	0	0	0	0	0	9	0	0	0	0	0	0	0	0	0	0	0	0	0	0	0
Zotu1740	Bacteria	Bacteroidota	Bacteroidia					0	0	0	0	0	0	3	3	4	0	0	0	0	0	0	0	0	0	0	0	0	0	0	0	0	0	0	0	0	0	0	0	0	0	0	0	0	0	0	0	0	0
Zotu1741	Bacteria	Proteobacteria	Alphaproteobacteria	Rhizobiales	Beijerinckiaceae	Roseiarcus		0	0	0	0	0	1	0	0	0	0	0	0	0	0	0	0	0	0	0	0	0	0	2	0	0	0	0	0	0	0	0	0	0	0	0	0	0	0	5	3	1	1
Zotu1742	Bacteria	Actinobacteriota	MB-A2-108					0	0	0	0	0	0	0	0	0	2	0	0	0	0	0	0	0	0	0	0	3	0	2	0	0	0	0	0	0	0	0	0	0	0	0	0	0	0	0	3	0	0
Zotu1743	Bacteria	Proteobacteria	Gammaproteobacteria	Burkholderiales	Burkholderiaceae	Burkholderia-Caballeronia-Paraburkholderia		0	0	1	0	2	0	0	0	0	0	0	0	0	1	0	0	0	46	53	99	0	0	0	0	0	0	0	0	0	0	0	0	0	0	0	0	0	0	0	0	0	0
Zotu1746	Bacteria	Actinobacteriota	Acidimicrobiia	Microtrichales	Ilumatobacteraceae	CL500-29 marine group	metagenome	0	0	5	6	0	3	0	0	0	1	1	0	0	0	1	1	0	0	0	0	0	0	0	0	0	0	0	0	0	2	0	1	0	0	0	0	0	3	1	2	0	0
Zotu1750	Archaea	Halobacterota	Methanomicrobia	Methanomicrobiales	Methanoregulaceae	Methanolinea		0	0	0	0	0	0	3	2	4	0	0	0	0	0	2	0	0	0	0	0	0	3	0	0	18	19	4	0	0	0	0	0	0	1	0	1	11	28	2	0	0	0
Zotu1752	Bacteria	Gemmatimonadota	S0134 terrestrial group	metagenome				3	0	3	0	1	3	0	0	0	0	0	0	0	0	0	0	2	1	1	0	0	0	0	0	0	0	0	0	0	0	0	0	0	0	3	5	0	0	0	0	0	0
Zotu1757	Bacteria	Proteobacteria	Gammaproteobacteria	Burkholderiales	Comamonadaceae	Ideonella		0	0	0	0	0	0	1	0	1	3	0	2	0	0	0	0	0	0	0	0	0	6	1	0	18	8	50	0	0	0	0	0	0	1	0	0	0	0	3	5	0	0
Zotu1758	Bacteria	Bacteroidota	Bacteroidia	Chitinophagales	Saprospiraceae			0	0	0	0	0	0	0	0	0	0	0	0	0	0	0	0	0	0	0	0	0	0	0	0	54	192	147	3	1	0	0	0	0	0	0	0	0	0	0	0	0	0
Zotu1764	Bacteria	Proteobacteria	Gammaproteobacteria	Burkholderiales	Rhodocyclaceae			0	0	0	0	0	0	55	58	66	0	0	0	3	0	0	0	0	0	0	0	1	0	0	0	0	0	0	0	0	0	0	0	0	1	0	0	25	14	9	0	0	0
Zotu1766	Bacteria	Bacteroidota	Bacteroidia	Chitinophagales	Saprospiraceae			0	0	0	0	0	0	0	0	0	1	0	0	0	0	0	0	0	0	0	0	0	0	0	1	1	5	0	0	0	0	0	0	0	0	2	2	70	51	68	0	0	0
Zotu1767	Archaea	Thermoplasmatota	Thermoplasmata	Methanomassiliicoccales				0	0	0	0	0	0	0	0	0	0	0	0	2	0	0	0	0	0	0	0	0	0	0	0	0	2	2	2	0	1	0	0	0	0	0	0	0	0	0	0	0	0
Zotu1768	Bacteria	Actinobacteriota	Thermoleophilia	Solirubrobacterales	67-14			0	0	3	0	0	0	0	0	0	0	0	0	0	0	0	0	0	0	0	0	1	0	3	1	0	0	0	0	0	0	0	0	0	0	0	0	0	0	3	4	2	0
Zotu1770	Bacteria	Proteobacteria	Alphaproteobacteria	Rickettsiales	Mitochondria			0	5	61	0	0	0	0	0	1	0	0	0	0	3	0	0	0	1	0	1	0	0	0	75	0	0	0	0	0	0	1	0	0	0	0	0	0	0	0	0	0	0
Zotu1772	Bacteria	Proteobacteria	Alphaproteobacteria	Rhizobiales	Hyphomicrobiaceae	Pedomicrobium		0	0	0	0	0	0	0	0	0	16	70	13	0	0	0	0	1	0	0	0	3	3	134	0	0	0	0	0	0	0	0	0	0	1	0	3	0	0	0	12	9	0
Zotu1774	Bacteria	Bacteroidota	Bacteroidia	Cytophagales	Cytophagaceae	Sporocytophaga		0	0	0	0	0	0	0	0	0	0	0	0	0	0	0	0	0	0	0	0	0	1	0	0	70	44	201	1	0	1	0	0	0	0	0	0	0	0	0	0	0	0
Zotu1777	Bacteria	Actinobacteriota	Rubrobacteria	Rubrobacterales	Rubrobacteriaceae	Rubrobacter		0	4	0	0	0	0	0	0	0	0	0	0	0	0	0	0	0	0	0	0	0	0	0	0	0	0	0	0	0	0	0	0	4	0	0	5	0	0	0	0	0	0
Zotu1778	Bacteria	Bacteroidota	Bacteroidia	Chitinophagales	Chitinophagaceae	Flavisolibacter		0	0	3	0	0	0	0	0	0	0	0	0	0	2	1	0	1	0	0	1	0	0	0	2	0	3	0	0	0	0	0	0	0	1	0	0	0	0	0	0	0	0
Zotu1779	Bacteria	Proteobacteria	Gammaproteobacteria	Burkholderiales	Comamonadaceae			0	0	0	0	0	0	3	0	1	0	0	1	0	1	3	0	2	0	0	0	0	0	0	0	1	1	0	1	0	1	0	0	0	0	0	0	0	0	0	0	1	0
Zotu1781	Bacteria	Cyanobacteria	Cyanobacteriia	Cyanobacteriales	Nostocaceae	Scytonema UTEX 2349		0	0	0	0	0	0	0	0	0	3	0	1	0	0	0	0	0	0	0	0	0	0	0	0	0	0	0	0	0	0	0	0	0	0	0	0	0	0	0	251	5	2
Zotu1782	Bacteria	Bacteroidota	Bacteroidia	Chitinophagales	Chitinophagaceae	Chitinophaga		0	1	3	0	4	0	0	0	0	0	0	0	0	0	0	0	0	0	0	0	0	0	0	0	0	0	0	0	0	0	1	0	76	0	109	0	0	0	0	0	0	0
Zotu1784	Archaea	Crenarchaeota	Bathyarchaeia					0	0	0	0	0	0	5	8	10	0	0	0	0	0	0	0	1	0	0	0	0	1	0	0	4	2	0	0	1	0	0	0	0	3	0	0	226	41	7	0	0	0
Zotu1786	Bacteria	Myxococcota	Polyangia	Polyangiales	Sandaracinaceae		metagenome	0	0	1	0	0	0	0	0	0	2	0	0	0	0	0	0	0	0	0	0	0	1	21	0	0	0	0	0	0	0	0	0	0	0	0	0	0	0	0	5	0	0
Zotu1787	Bacteria	Chloroflexi	Anaerolineae					0	0	0	0	0	0	0	0	0	0	2	0	0	0	0	0	0	0	0	0	1	5	6	0	0	0	0	0	0	0	0	0	0	0	0	0	3	1	0	0	0	0
Zotu1791	Bacteria	Proteobacteria	Gammaproteobacteria	Enterobacterales				0	1	0	7	0	0	0	0	0	0	0	0	0	0	0	0	0	0	0	0	0	0	0	0	0	0	0	0	0	0	1	0	1	0	0	0	0	0	0	0	0	0
Zotu1793	Bacteria	Actinobacteriota	Actinobacteria	Propionibacteriales	Nocardioidaceae	Nocardioides		0	0	0	0	0	0	0	0	0	0	0	0	0	0	0	0	0	0	0	0	3	3	171	0	0	0	0	0	0	0	0	0	0	0	0	0	0	0	1	1	0	0
Zotu1797	Bacteria	Chloroflexi	Chloroflexia	Chloroflexales	Roseiflexaceae			0	1	1	0	0	0	0	0	0	0	0	1	0	0	0	0	0	1	1	0	0	1	0	0	0	0	0	0	0	0	1	0	0	0	0	1	0	0	0	0	0	0
Zotu1800	Bacteria	Proteobacteria	Gammaproteobacteria	Methylococcales	Methylococcaceae			0	0	0	0	0	0	62	54	101	0	0	0	1	5	3	0	0	0	0	0	0	0	0	0	0	0	0	1	0	0	0	0	0	0	1	0	0	1	0	0	0	0
Zotu1801	Bacteria	Cyanobacteria	Cyanobacteriia	Cyanobacteriales	Gloeocapsaceae	Gloeocapsa	Chlorogloea sp. CENA150	0	0	0	0	0	0	14	23	17	2	1	4	0	0	0	0	0	0	0	0	3	0	0	0	0	0	0	1	0	0	0	0	0	0	0	0	5	4	17	5	0	0
Zotu1802	Bacteria	Cyanobacteria	Cyanobacteriia	Cyanobacteriales	Cyanobacteriaceae	Geminocystis PCC-6308		0	0	0	0	0	0	24	37	42	3	2	0	5	1	2	0	0	0	0	0	2	1	2	0	0	1	0	0	0	0	0	0	0	0	0	0	0	0	0	1	0	1
Zotu1805	Bacteria	Bacteroidota	Bacteroidia	Flavobacteriales	Flavobacteriaceae	Flavobacterium		0	5	3	3	0	3	0	0	0	0	0	0	0	1	0	0	0	5	1	0	0	0	0	0	0	0	0	0	0	0	1	0	32	3	44	2	0	0	0	0	0	0
Zotu1811	Bacteria	Fusobacteriota	Fusobacteriia	Fusobacteriales	Fusobacteriaceae	Cetobacterium		0	0	0	0	0	0	0	0	0	0	0	0	0	0	0	0	0	0	0	0	0	0	0	0	68	146	138	12	8	11	0	0	0	0	0	0	0	0	0	0	0	0
Zotu1812	Bacteria	Proteobacteria	Gammaproteobacteria	Burkholderiales	MWH-UniP1 aquatic group			0	0	0	0	0	0	0	0	0	0	0	0	1	1	1	0	0	0	0	0	0	0	0	0	1	1	2	75	53	56	0	0	0	0	0	0	0	0	0	0	0	0
Zotu1814	Bacteria	Actinobacteriota	Actinobacteria	Micromonosporales	Micromonosporaceae			0	0	0	0	4	0	0	0	0	0	0	0	0	4	8	0	0	0	2	0	0	0	0	5	0	4	0	0	0	0	0	0	0	0	0	0	0	0	0	0	0	0
Zotu1815	Bacteria	Myxococcota	Myxococcia	Myxococcales	Anaeromyxobacteraceae	Anaeromyxobacter		0	0	0	0	0	0	0	0	0	0	1	5	0	0	0	0	0	1	2	2	0	0	0	0	9	8	7	0	1	0	0	0	0	0	5	7	3	3	6	0	0	1
Zotu1816	Bacteria	Bdellovibrionota	Bdellovibrionia	Bdellovibrionales	Bdellovibrionaceae	Bdellovibrio	metagenome	0	1	0	0	0	0	0	0	1	0	0	0	60	72	85	0	0	0	0	0	0	0	0	1	0	0	0	0	0	0	0	0	0	0	0	0	0	0	0	0	0	0
Zotu1817	Bacteria	Bacteroidota	Bacteroidia	Chitinophagales	Chitinophagaceae	Aurantisolimonas		0	0	0	0	0	0	0	0	1	0	0	0	2	1	0	0	0	0	0	0	0	0	0	0	5	2	2	1	0	0	0	0	0	0	0	0	12	0	22	0	0	0
Zotu1818	Bacteria	Proteobacteria	Gammaproteobacteria	Burkholderiales	MWH-UniP1 aquatic group			0	0	0	0	0	0	0	0	2	0	0	0	134	95	90	0	0	0	0	0	0	0	0	4	0	0	0	0	0	0	0	0	0	0	0	0	0	0	0	0	0	0
Zotu1823	Bacteria	Proteobacteria	Alphaproteobacteria	Rhizobiales	Hyphomicrobiaceae	Hyphomicrobium		0	0	0	1	0	0	0	0	0	58	40	35	0	0	0	0	0	0	0	0	2	0	8	0	2	0	0	0	0	0	0	0	0	0	1	0	0	1	0	1	3	2
Zotu1824	Bacteria	Cyanobacteria	Cyanobacteriia	Cyanobacteriales	Chroococcidiopsaceae			0	2	0	0	0	0	0	0	0	0	0	24	0	0	0	0	0	0	0	0	0	0	0	0	0	0	0	0	0	0	0	23	0	0	0	0	0	0	0	2	104	130
Zotu1825	Bacteria	Actinobacteriota	Actinobacteria	Micrococcales	Intrasporangiaceae	Ornithinicoccus		0	0	0	0	0	0	0	0	0	0	2	0	0	0	0	0	0	0	0	0	5	4	218	0	0	0	0	0	0	0	0	0	0	0	0	0	0	0	5	0	1	0
Zotu1826	Bacteria	Patescibacteria	Saccharimonadia	Saccharimonadales				0	0	0	0	0	0	0	0	0	0	0	0	0	0	0	0	0	0	0	0	0	0	1	0	0	0	0	0	0	0	0	0	0	0	0	0	0	0	3	2	3	2
Zotu1827	Bacteria	Acidobacteriota	Vicinamibacteria	Vicinamibacterales	Vicinamibacteraceae			0	0	0	0	0	0	0	0	0	0	1	0	0	0	0	0	0	0	0	0	0	0	0	0	0	0	0	0	0	0	0	0	0	2	0	0	0	0	0	0	6	0
Zotu1829	Bacteria	Fusobacteriota	Fusobacteriia	Fusobacteriales	Fusobacteriaceae	Cetobacterium		0	0	0	0	0	0	1	1	0	1	0	0	0	1	0	0	0	0	0	0	0	0	0	0	64	156	127	14	9	6	0	0	0	0	0	0	1	0	0	0	2	0
Zotu1831	Bacteria	Bdellovibrionota	Oligoflexia	Oligoflexales	Oligoflexaceae	Oligoflexus	metagenome	0	0	0	0	0	0	0	0	0	4	1	1	0	0	0	0	0	0	0	0	0	0	0	0	0	0	0	0	0	0	0	0	0	0	0	0	0	0	0	4	0	0
Zotu1832	Bacteria	Proteobacteria	Alphaproteobacteria	Caulobacterales	Hyphomonadaceae	SWB02		0	0	0	0	0	0	0	0	0	0	4	0	0	0	0	0	0	0	0	0	0	0	0	0	0	0	0	0	0	0	0	0	0	1	0	0	0	0	0	0	3	0
Zotu1833	Bacteria	Actinobacteriota	Acidimicrobiia	IMCC26256				0	0	0	0	0	0	0	0	0	0	0	0	0	0	0	0	1	0	0	0	4	8	0	0	0	0	0	0	0	0	0	0	0	0	0	0	2	3	0	6	3	6
Zotu1835	Bacteria	Proteobacteria	Alphaproteobacteria	Sphingomonadales	Sphingomonadaceae	Sphingomonas		0	3	53	0	0	0	0	0	0	0	0	0	0	0	1	0	0	0	0	1	0	1	0	98	0	0	0	0	0	0	1	0	0	0	0	0	0	0	0	0	0	0
Zotu1839	Bacteria	Proteobacteria	Gammaproteobacteria	Burkholderiales	Comamonadaceae			0	0	0	0	0	0	0	0	0	0	0	0	0	0	0	0	0	0	0	0	0	0	0	0	1	1	1	0	0	0	0	0	0	0	1	0	2	0	1	0	0	0
Zotu1842	Bacteria	Actinobacteriota	Acidimicrobiia					0	0	0	0	0	0	0	0	0	0	0	0	0	0	0	0	0	0	0	0	0	11	0	0	0	0	0	0	0	0	0	0	0	0	0	0	0	1	0	7	1	1
Zotu1845	Bacteria	Bacteroidota	Bacteroidia	Cytophagales	Microscillaceae	Chryseolinea		0	3	2	130	1	3	0	0	0	0	1	0	0	0	0	1	1	0	0	0	0	0	0	0	0	0	0	0	0	0	5	0	9	4	7	2	0	0	3	0	5	0
Zotu1849	Bacteria	Proteobacteria	Alphaproteobacteria	Rhizobiales	Devosiaceae			0	0	0	0	0	0	0	0	2	0	0	1	1	0	0	0	0	0	0	0	0	0	1	1	0	0	0	0	0	1	0	0	0	0	0	0	0	0	0	0	1	0
Zotu1850	Bacteria	Verrucomicrobiota	Verrucomicrobiae	Methylacidiphilales	Methylacidiphilaceae		marine metagenome	0	0	0	0	0	0	0	1	1	0	0	0	0	0	0	0	0	0	0	0	0	0	0	0	0	1	0	0	0	2	0	0	0	0	0	0	0	0	0	0	0	0
Zotu1851	Bacteria	Proteobacteria	Alphaproteobacteria	Rhizobiales	Beijerinckiaceae			5	8	11	0	0	0	0	0	0	6	8	11	0	0	0	2	6	7	4	1	13	11	14	2	0	0	0	0	0	0	8	13	1	0	0	1	1	0	0	3	5	6
Zotu1856	Bacteria	Myxococcota	Polyangia	Haliangiales	Haliangiaceae	Haliangium		0	0	0	0	0	0	0	0	0	1	0	3	0	0	0	0	0	0	0	0	0	0	0	0	0	0	0	0	0	0	0	1	0	0	0	19	0	0	0	66	29	63
Zotu1859	Bacteria	Latescibacterota						0	0	0	0	0	0	0	0	0	1	0	0	0	0	0	0	0	0	0	0	0	2	0	0	6	11	16	1	11	4	0	0	0	0	0	0	0	0	0	0	0	0
Zotu1860	Bacteria	Verrucomicrobiota	Verrucomicrobiae	Methylacidiphilales	Methylacidiphilaceae			0	0	0	0	0	0	0	1	0	0	0	0	1	2	0	0	0	0	0	0	0	0	0	0	0	0	1	3	3	0	0	0	0	0	0	0	0	0	0	0	0	0
Zotu1861	Bacteria	Proteobacteria	Alphaproteobacteria	Caulobacterales	Caulobacteraceae			10	8	5	2	0	0	0	0	0	1	2	2	0	0	0	6	6	3	4	2	5	5	2	1	0	0	0	0	0	0	1	17	4	0	0	0	0	0	0	3	8	17
Zotu1862	Bacteria	Proteobacteria	Gammaproteobacteria	Burkholderiales	Oxalobacteraceae	Massilia		17	30	5	0	0	0	0	0	0	0	0	1	0	0	0	0	11	0	0	0	0	1	1	0	0	0	0	0	0	0	2	1	0	0	0	0	0	0	0	4	0	0
Zotu1866	Bacteria	Proteobacteria	Alphaproteobacteria	Rhizobiales	Devosiaceae	Devosia		0	0	0	1	0	0	0	0	0	0	6	0	0	0	0	0	0	0	0	0	0	0	0	0	0	0	0	0	0	0	0	0	0	4	0	1	0	0	0	1	6	0
Zotu1867	Bacteria	Cyanobacteria	Cyanobacteriia	Cyanobacteriales	Coleofasciculaceae			0	0	0	0	0	0	0	0	0	0	0	0	0	0	0	0	0	0	0	0	2	544	0	0	0	0	0	0	0	0	0	0	0	0	0	0	0	2	0	0	3	3
Zotu1868	Bacteria	Actinobacteriota	Actinobacteria	Frankiales	Sporichthyaceae	hgcI clade		0	0	0	0	0	0	0	2	0	0	0	0	3	6	12	0	0	0	0	0	0	0	0	0	2	0	1	90	117	115	0	0	0	0	0	0	0	0	0	0	1	0
Zotu1876	Archaea	Halobacterota	Methanomicrobia	Methanomicrobiales	Methanomicrobiaceae			0	0	0	0	0	0	5	8	15	0	0	0	0	0	0	0	0	0	0	0	1	0	1	0	1	0	0	0	1	0	0	0	0	0	0	0	124	80	9	0	0	0
Zotu1877	Archaea	Halobacterota	Methanosarcinia	Methanosarciniales	Methanosaetaceae	Methanosaeta		0	0	0	0	0	0	4	6	8	0	0	0	0	1	0	0	0	0	0	0	0	0	0	0	3	13	2	1	0	0	0	0	0	1	0	0	183	108	13	0	0	0
Zotu1878	Bacteria	Actinobacteriota	Actinobacteria	Streptomycetales	Streptomycetaceae	Streptomyces		0	0	0	0	0	0	0	0	0	0	0	0	0	0	0	0	0	0	0	0	10	8	219	0	0	0	0	0	0	0	0	0	0	0	0	0	0	0	2	0	0	0
Zotu1879	Bacteria	Chloroflexi	Anaerolineae	SBR1031	A4b			0	0	0	0	0	0	0	0	0	0	0	3	0	0	0	0	0	0	0	0	0	0	0	0	0	0	0	0	0	0	0	0	0	0	0	0	0	0	0	0	21	0
Zotu1883	Bacteria	Myxococcota	Myxococcia	Myxococcales	Anaeromyxobacteraceae	Anaeromyxobacter		0	0	0	0	2	0	0	0	0	0	0	1	0	0	0	0	0	1	0	0	0	0	0	0	0	0	0	0	0	0	0	0	0	0	2	7	1	2	1	0	0	2
Zotu1884	Bacteria	Actinobacteriota	Acidimicrobiia	Actinomarinales				0	0	0	0	0	0	0	0	0	0	3	0	0	0	0	0	0	0	0	0	4	3	182	0	0	0	0	0	0	0	0	0	0	0	0	2	0	0	0	0	1	0
Zotu1885	Bacteria	Proteobacteria	Gammaproteobacteria	Burkholderiales	Oxalobacteraceae			0	0	0	0	0	0	0	1	0	0	0	0	0	0	0	0	0	0	0	0	0	0	0	0	0	0	2	0	1	0	0	0	0	0	0	0	0	0	0	0	0	0
Zotu1889	Bacteria	Acidobacteriota	Blastocatellia	Pyrinomonadales	Pyrinomonadaceae	RB41		0	2	1	0	0	0	0	0	0	0	0	0	0	0	0	0	0	35	55	39	0	2	0	0	0	0	0	0	0	0	2	0	1	0	0	0	0	0	0	0	0	0
Zotu1892	Bacteria	Bacteroidota	Bacteroidia	Chitinophagales	Chitinophagaceae			0	0	0	0	0	0	0	0	0	0	1	1	0	0	0	0	0	0	0	0	0	0	3	0	0	0	0	0	0	0	0	0	0	0	0	0	0	0	0	2	1	0
Zotu1893	Bacteria	Actinobacteriota	Actinobacteria	Frankiales	Sporichthyaceae	hgcI clade		0	0	0	0	0	0	3	1	0	0	0	0	2	0	0	0	0	0	0	0	0	0	0	0	0	0	0	0	0	4	0	0	0	0	0	0	0	0	0	0	0	0
Zotu1894	Bacteria	Proteobacteria	Alphaproteobacteria	Caulobacterales	Caulobacteraceae	Phenylobacterium		1	2	6	0	24	4	0	0	0	4	5	3	0	0	0	1	1	16	20	15	5	6	1	7	2	3	0	0	0	1	2	1	3	2	3	1	0	1	0	6	5	4
Zotu1896	Bacteria	Actinobacteriota	Acidimicrobiia	Actinomarinales				0	0	0	0	0	0	0	0	0	2	437	10	0	0	0	0	4	0	0	0	0	1	6	0	0	0	0	0	0	0	0	0	0	1	0	0	0	0	1	2	63	1
Zotu1897	Bacteria	Proteobacteria	Gammaproteobacteria	Gammaproteobacteria Incertae Sedis		Acidibacter		0	0	0	0	0	0	0	0	0	0	0	0	0	0	0	0	2	0	0	0	0	10	0	0	0	0	0	0	0	0	0	0	0	0	0	0	0	1	0	5	1	1
Zotu1898	Archaea	Crenarchaeota	Nitrososphaeria	Nitrosotaleales	Nitrosotaleaceae	Candidatus Nitrosotalea		0	0	0	0	0	0	0	0	0	0	0	0	0	0	0	0	0	0	0	0	0	0	0	0	4	1	39	1	0	0	0	0	0	0	0	0	0	0	0	0	0	0
Zotu1901	Bacteria	Myxococcota	Polyangia	Polyangiales	BIrii41			0	1	1	0	0	0	0	0	0	0	1	0	0	0	0	0	0	46	41	48	0	0	0	0	0	0	0	0	0	0	1	1	0	0	0	0	0	0	0	0	0	0
Zotu1903	Bacteria	Proteobacteria	Alphaproteobacteria	Micropepsales	Micropepsaceae		metagenome	6	4	5	3	8	1	0	0	0	4	8	14	0	0	0	0	0	15	15	17	6	1	2	0	0	0	0	0	0	0	3	7	1	2	1	0	0	0	1	8	10	18
Zotu1905	Bacteria	Myxococcota	Polyangia	Polyangiales	Sandaracinaceae		metagenome	2	2	5	9	0	4	0	0	0	0	0	0	0	0	0	0	0	52	40	38	0	0	0	0	0	0	0	0	0	0	8	0	0	0	0	0	0	0	0	0	0	0
Zotu1908	Bacteria	Cyanobacteria	Cyanobacteriia	Chloroplast				0	0	0	0	0	0	2	4	1	0	0	0	1	0	0	0	0	0	0	0	0	0	0	2	0	1	0	0	0	2	0	0	0	0	0	0	0	0	0	0	0	0
Zotu1909	Bacteria	Actinobacteriota	Actinobacteria	Propionibacteriales	Nocardioidaceae	Nocardioides	Nocardioides albus	0	0	0	0	1	0	0	0	0	109	77	111	0	0	0	0	0	0	0	0	0	1	0	0	0	0	0	0	0	0	1	0	0	2	0	0	1	0	0	4	1	0
Zotu1911	Bacteria	Actinobacteriota	Actinobacteria	Micromonosporales	Micromonosporaceae	Stackebrandtia	Stackebrandtia nassauensis DSM 44728	0	0	0	0	0	0	0	0	0	0	0	0	0	0	0	0	0	0	0	0	5	5	161	0	0	0	0	0	0	0	0	0	0	0	0	0	0	0	3	0	0	0
Zotu1912	Bacteria	Proteobacteria	Alphaproteobacteria	Sphingomonadales	Sphingomonadaceae	Novosphingobium		0	0	0	0	0	0	0	0	0	0	1	1	0	0	0	0	0	0	0	0	0	0	1	0	115	110	80	4	3	2	0	0	0	0	0	0	1	0	0	1	0	1
Zotu1917	Bacteria	Cyanobacteria	Cyanobacteriia	Synechococcales	Cyanobiaceae	Cyanobium PCC-6307		0	0	0	0	0	0	1	0	0	0	0	0	0	0	0	0	0	0	0	0	0	0	0	0	4	3	11	50	128	94	0	0	0	0	0	0	0	0	0	0	0	0
Zotu1918	Bacteria	Deinococcota	Deinococci	Thermales	Thermaceae	Meiothermus		0	0	0	0	0	0	0	0	0	0	0	0	0	0	0	0	0	0	0	0	0	0	0	0	11	17	24	0	0	0	0	0	0	0	2	0	0	0	0	0	0	0
Zotu1919	Bacteria	Proteobacteria	Alphaproteobacteria	Rhizobiales	Hyphomicrobiaceae	Hyphomicrobium	Hyphomicrobium nitrativorans NL23	0	0	0	0	0	0	0	0	0	0	7	2	0	0	0	0	0	0	0	0	2	8	189	0	0	0	0	0	0	0	0	0	0	0	0	0	0	0	5	1	1	0
Zotu1925	Bacteria	Actinobacteriota	Acidimicrobiia	Microtrichales	Ilumatobacteraceae	CL500-29 marine group		0	0	0	0	0	0	0	1	0	0	1	0	0	1	0	0	0	0	0	0	0	0	0	0	0	0	0	0	1	0	0	0	0	0	0	0	1	0	0	0	0	0
Zotu1926	Bacteria	Cyanobacteria	Cyanobacteriia	Chloroplast				0	0	0	0	0	0	0	1	2	1	0	1	0	0	0	0	1	0	0	0	5	7	0	0	0	0	1	0	1	0	1	0	0	0	0	0	367	91	16	0	0	0
Zotu1927	Bacteria	Bacteroidota	Kapabacteria	Kapabacteriales				0	0	0	0	0	0	0	0	0	0	0	0	0	0	0	0	0	0	0	0	0	3	0	0	0	0	0	0	0	0	0	0	0	0	0	0	0	0	1	0	0	0
Zotu1928	Bacteria	Bacteroidota	Bacteroidia	Chitinophagales	Chitinophagaceae	Aurantisolimonas		0	0	0	0	0	0	0	0	0	0	0	0	0	0	0	0	0	0	1	0	0	0	0	0	40	195	107	6	1	2	0	0	0	0	0	0	17	13	17	0	0	0
Zotu1931	Bacteria	Cyanobacteria	Cyanobacteriia	Cyanobacteriales	Nostocaceae	Nostoc PCC-73102		0	0	4	1	2	1	0	0	0	0	0	2	0	0	0	0	0	0	0	2	0	0	0	1	0	0	0	0	0	0	2	0	0	0	0	0	0	1	0	0	0	10
Zotu1935	Bacteria	Proteobacteria	Gammaproteobacteria	R7C24				0	0	0	0	0	0	0	0	0	2	239	6	0	0	0	0	0	0	0	0	0	0	2	0	0	0	0	0	0	0	0	0	0	2	0	0	0	0	0	0	3	0
Zotu1938	Bacteria	Proteobacteria	Alphaproteobacteria	Sphingomonadales	Sphingomonadaceae			1	13	9	1	0	0	0	0	0	20	7	17	0	0	0	0	13	7	5	9	2	2	9	14	0	0	0	0	0	0	2	5	2	1	1	1	1	0	0	7	2	5
Zotu1940	Bacteria	Actinobacteriota	Actinobacteria	Frankiales	Acidothermaceae	Acidothermus		0	0	0	0	0	0	0	0	0	0	0	0	0	0	0	0	0	0	0	0	0	0	2	1	0	0	0	0	0	0	0	0	0	0	0	0	0	0	1	4	5	5
Zotu1943	Bacteria	Patescibacteria	Parcubacteria					0	0	0	0	0	0	7	8	16	0	0	0	83	69	64	0	0	0	0	0	0	0	0	1	0	0	0	0	0	0	0	0	0	0	0	0	0	0	0	0	0	0
Zotu1944	Bacteria	Proteobacteria	Alphaproteobacteria	Rhizobiales	Rhizobiaceae	Mesorhizobium		0	0	0	0	0	0	0	0	0	6	36	13	0	0	0	0	0	0	0	0	25	3	3	1	0	0	0	0	0	0	0	0	0	0	0	2	0	0	0	4	13	0
Zotu1945	Bacteria	Acidobacteriota	Vicinamibacteria	Vicinamibacterales	Vicinamibacteraceae			0	0	0	0	0	0	0	0	0	0	9	0	0	0	0	0	0	0	0	0	0	0	0	0	0	0	0	0	0	0	0	0	0	0	0	0	0	0	0	0	5	0
Zotu1946	Bacteria	Chloroflexi	Ktedonobacteria	Ktedonobacterales	Ktedonobacteraceae	7731		0	0	0	0	0	0	0	0	0	0	0	0	0	0	0	0	0	0	0	0	0	0	0	2	0	0	1	0	0	1	0	0	0	0	0	0	0	0	0	0	0	0
Zotu1947	Bacteria	Proteobacteria	Gammaproteobacteria	Gammaproteobacteria Incertae Sedis		Acidibacter		0	0	0	0	0	0	0	0	0	0	0	0	0	0	0	0	0	0	0	0	0	0	0	0	0	0	0	0	0	0	0	0	0	4	0	0	0	0	0	2	0	0
Zotu1949	Bacteria	Proteobacteria	Alphaproteobacteria	Rhizobiales	Devosiaceae	Devosia		5	6	2	2	0	3	0	0	0	2	0	7	0	0	1	0	9	0	6	2	16	4	5	4	1	0	0	0	0	0	0	8	2	12	1	9	1	0	2	18	9	18
Zotu1952	Bacteria	Armatimonadota	Fimbriimonadia	Fimbriimonadales	Fimbriimonadaceae			0	0	0	2	0	0	1	0	1	0	0	0	2	0	0	0	0	0	0	0	0	0	0	0	0	1	0	8	5	20	0	0	0	0	0	0	0	0	0	0	0	0
Zotu1955	Bacteria	Cyanobacteria	Cyanobacteriia	Cyanobacteriales	Nostocaceae	Scytonema UTEX 2349		0	0	7	0	0	0	0	0	0	4	0	2	0	0	0	0	0	0	0	0	0	0	0	0	0	0	0	0	0	0	2	3	1	0	0	2	0	0	2	278	6	7
Zotu1956	Bacteria	Acidobacteriota	Acidobacteriae	Acidobacteriales	Acidobacteriaceae (Subgroup 1)	Occallatibacter		0	0	0	0	0	0	0	0	0	0	0	0	0	0	0	0	2	0	0	0	2	17	1	2	0	0	0	0	0	0	0	0	0	0	0	0	0	2	0	5	0	4
Zotu1957	Bacteria	Proteobacteria	Alphaproteobacteria	Sphingomonadales	Sphingomonadaceae			0	0	0	0	0	0	0	0	0	0	0	0	0	0	0	0	0	0	0	0	0	0	3	0	0	0	0	0	0	0	0	0	0	0	0	0	0	0	1	10	2	0
Zotu1958	Bacteria	Acidobacteriota	Acidobacteriae	Acidobacteriales	Acidobacteriaceae (Subgroup 1)			0	0	0	0	0	0	0	0	0	0	0	0	0	0	0	0	0	0	0	0	1	5	0	0	0	0	0	0	0	0	0	0	0	0	0	0	0	4	0	2	1	0
Zotu1960	Bacteria	Proteobacteria	Alphaproteobacteria	Sphingomonadales	Sphingomonadaceae	Novosphingobium	metagenome	1	1	13	0	2	6	0	0	0	3	1	3	0	1	0	0	0	14	17	6	6	17	0	18	0	0	0	0	0	0	3	1	0	0	2	3	1	0	0	1	2	2
Zotu1968	Bacteria	Proteobacteria	Gammaproteobacteria	Methylococcales	Methylomonadaceae	Methyloglobulus		0	0	0	0	0	0	1	0	3	0	0	0	0	0	0	0	0	0	0	0	0	0	0	0	0	0	0	0	1	3	0	0	0	0	0	0	0	0	0	0	0	0
Zotu1969	Archaea	Halobacterota	Methanomicrobia	Methanomicrobiales	Methanoregulaceae	Methanolinea		0	0	0	0	0	0	11	21	30	0	0	0	0	0	1	0	0	0	0	0	0	0	0	0	0	1	0	0	0	0	0	0	0	1	0	0	196	133	12	0	0	0
Zotu1970	Bacteria	Gemmatimonadota	Gemmatimonadetes	Gemmatimonadales	Gemmatimonadaceae		Gemmatimonadetes bacterium SCN 70-22	0	0	0	0	0	0	0	0	0	0	0	3	0	0	0	0	0	0	0	0	1	7	1	0	37	7	39	0	1	0	0	0	0	0	0	1	0	1	2	0	0	0
Zotu1971	Bacteria	Patescibacteria	Saccharimonadia	Saccharimonadales	LWQ8			0	0	0	0	0	0	0	0	0	0	0	0	0	0	0	0	0	0	0	0	0	0	2	0	0	0	0	0	0	0	0	0	0	0	0	0	0	0	6	0	4	0
Zotu1973	Bacteria	Proteobacteria	Alphaproteobacteria	Rhizobiales	Xanthobacteraceae	Pseudorhodoplanes		1	2	3	0	0	0	0	0	0	5	2	2	0	0	0	1	13	17	18	14	0	1	4	3	0	0	0	0	0	0	2	10	0	1	0	3	1	0	0	14	2	3
Zotu1979	Bacteria	Proteobacteria	Gammaproteobacteria	Methylococcales	Methylococcaceae			0	0	0	0	0	0	0	0	0	0	0	0	0	0	1	0	0	0	0	0	0	0	0	0	0	2	1	45	95	60	0	0	0	0	0	0	0	0	0	0	0	0
Zotu1980	Bacteria	Gemmatimonadota	Gemmatimonadetes	Gemmatimonadales	Gemmatimonadaceae	Gemmatimonas		0	0	0	0	0	0	5	0	5	0	0	0	66	57	50	0	0	0	0	0	0	0	0	1	0	0	0	0	0	0	0	0	0	0	0	0	0	0	6	0	0	0
Zotu1981	Bacteria	Proteobacteria	Gammaproteobacteria	Burkholderiales	Comamonadaceae			0	0	0	0	0	0	1	2	0	0	0	1	1	1	0	0	1	0	0	0	0	0	0	0	1	0	3	0	0	0	0	0	0	0	0	1	0	0	0	0	0	0
Zotu1984	Bacteria	Verrucomicrobiota	Verrucomicrobiae	Verrucomicrobiales	Rubritaleaceae	Luteolibacter	Verrucomicrobia bacterium SCGC AAA027-I19	0	0	0	0	0	0	0	0	0	0	0	0	46	69	81	0	0	0	0	0	0	0	0	2	0	0	0	0	1	0	0	0	0	0	0	0	0	0	0	0	0	0
Zotu1985	Bacteria	Proteobacteria	Alphaproteobacteria	Paracaedibacterales	Paracaedibacteraceae		Candidatus Intestinusbacter nucleariae	0	0	0	0	0	0	0	0	0	0	0	0	0	0	2	0	0	0	0	0	0	0	0	0	4	2	1	57	64	54	0	0	0	0	0	0	0	0	0	0	0	0
Zotu1986	Bacteria	Proteobacteria	Alphaproteobacteria	Sphingomonadales	Sphingomonadaceae	Novosphingobium	metagenome	0	1	3	4	6	6	0	0	0	13	26	12	0	0	0	0	2	21	20	17	11	4	2	2	0	0	0	0	0	0	3	2	0	0	1	9	0	0	0	2	8	22
Zotu1992	Bacteria	Chloroflexi	Anaerolineae	Ardenticatenales				0	0	0	2	0	0	0	0	0	0	3	0	0	0	0	0	0	0	0	0	0	0	0	0	0	0	0	0	0	0	0	0	0	1	0	0	0	0	0	0	3	0
Zotu1993	Bacteria	Actinobacteriota	Thermoleophilia	Solirubrobacterales	Solirubrobacteraceae	Solirubrobacter		0	0	0	0	0	0	0	0	0	0	1	0	0	0	0	0	0	0	0	0	0	5	158	0	0	0	0	0	0	0	0	0	0	0	0	0	0	0	1	2	1	0
Zotu1999	Bacteria	Bacteroidota	Bacteroidia	Cytophagales	Spirosomaceae	Pseudarcicella		0	0	0	0	0	0	0	1	0	0	0	0	125	104	85	0	0	0	0	0	0	0	0	2	0	0	0	0	0	0	0	0	0	0	0	0	0	0	0	0	0	0
Zotu2000	Bacteria	Bacteroidota	Bacteroidia	Cytophagales	Microscillaceae	Hassallia		0	0	0	0	0	0	0	0	0	31	6	22	0	0	0	0	0	0	0	0	3	1	22	1	0	0	0	0	0	0	0	0	0	0	0	0	0	0	1	2	0	0
Zotu2001	Bacteria	Chloroflexi	Ktedonobacteria	Ktedonobacterales	Ktedonobacteraceae	FCPS473		0	0	2	0	0	0	0	0	0	0	0	0	0	0	0	0	0	0	0	0	0	0	0	2	0	0	1	0	0	0	0	0	0	0	0	0	0	0	0	0	0	0
Zotu2003	Bacteria	Proteobacteria	Gammaproteobacteria	Burkholderiales	Rhodocyclaceae			0	0	0	0	0	0	0	0	0	0	0	2	0	0	0	0	0	0	0	0	4	10	2	0	4	1	9	0	1	0	0	0	0	0	0	0	3	0	2	0	0	0
Zotu2004	Bacteria	Chloroflexi	Chloroflexia	Chloroflexales	Chloroflexaceae	Candidatus Chloroploca		0	0	0	0	0	0	0	0	0	0	0	0	0	0	0	0	0	0	0	0	0	0	0	0	4	3	1	54	71	52	0	0	0	0	0	0	0	0	0	0	0	0
Zotu2010	Bacteria	Bacteroidota	Bacteroidia	Chitinophagales	Chitinophagaceae	Puia	metagenome	0	0	0	0	3	0	0	0	0	0	0	0	0	0	0	0	0	61	67	80	0	0	0	0	0	0	0	0	0	0	2	0	0	0	1	0	0	0	0	0	0	0
Zotu2011	Bacteria	WPS-2						0	0	1	0	0	0	0	0	0	0	0	0	0	2	0	0	0	1	0	0	0	0	0	37	0	1	1	0	0	0	0	0	0	0	0	0	0	0	0	0	0	0
Zotu2012	Archaea	Halobacterota	Methanosarcinia	Methanosarciniales	Methanosaetaceae	Methanosaeta	metagenome	0	0	0	0	0	0	2	6	7	1	0	0	0	0	0	0	0	0	0	0	0	0	0	0	188	42	10	0	0	1	0	0	0	0	0	0	0	11	3	0	0	0
Zotu2013	Bacteria	Bacteroidota	Bacteroidia	Chitinophagales	37-13			0	0	0	0	0	0	0	1	3	0	0	0	1	0	0	0	0	0	0	0	0	0	0	0	1	0	2	1	0	2	0	0	0	0	0	0	0	0	0	0	0	0
Zotu2014	Bacteria	Proteobacteria	Alphaproteobacteria	Rhizobiales	Rhizobiaceae	Shinella		0	0	0	0	0	0	0	0	0	46	46	27	0	0	0	0	1	0	0	0	9	0	3	0	0	0	0	0	0	0	0	0	0	0	0	0	2	0	0	1	11	0
Zotu2015	Bacteria	Acidobacteriota	Blastocatellia	Pyrinomonadales	Pyrinomonadaceae	RB41		0	0	0	1	0	0	0	0	0	0	0	0	0	1	0	0	0	0	0	0	0	0	0	1	0	0	0	0	0	0	0	0	2	0	1	0	0	0	0	0	0	0
Zotu2020	Bacteria	Bacteroidota	Bacteroidia	Chitinophagales	Saprospiraceae	Phaeodactylibacter	metagenome	0	0	0	0	0	0	0	0	0	0	0	2	0	0	0	0	0	0	0	0	0	6	3	0	0	0	0	0	0	0	0	0	0	0	0	0	0	0	0	0	0	0
Zotu2026	Bacteria	Verrucomicrobiota	Verrucomicrobiae	Verrucomicrobiales	Rubritaleaceae	Luteolibacter		0	0	0	0	0	0	0	0	0	3	4	0	0	0	0	0	0	0	0	0	0	19	0	0	0	0	0	0	0	0	0	0	0	0	0	0	0	0	0	1	0	0
Zotu2027	Bacteria	Bacteroidota	Bacteroidia	Chitinophagales	Chitinophagaceae			0	0	0	0	0	0	0	0	0	0	0	0	0	0	0	0	0	0	0	0	0	0	0	0	82	134	66	0	3	2	0	0	0	0	0	0	0	0	0	0	0	0
Zotu2029	Bacteria	Acidobacteriota	Acidobacteriae	Solibacterales	Solibacteraceae	Candidatus Solibacter		0	0	0	0	0	0	0	0	0	5	0	0	0	0	0	0	0	2	0	1	0	1	0	0	0	0	0	0	0	0	0	0	0	0	0	206	0	0	1	59	0	1
Zotu2030	Bacteria	Bacteroidota	Bacteroidia	Cytophagales	Cyclobacteriaceae	Algoriphagus		0	0	0	0	0	0	0	0	0	0	0	0	2	0	1	0	0	0	0	0	0	0	0	0	1	0	0	0	0	3	0	0	0	0	0	0	0	0	0	0	0	0
Zotu2031	Bacteria	Actinobacteriota	Actinobacteria	Propionibacteriales	Propionibacteriaceae		metagenome	0	0	0	0	0	0	0	0	3	1	0	0	0	0	0	0	0	0	0	0	0	0	0	0	207	70	35	13	8	9	0	0	0	0	0	0	1	0	5	0	0	0
Zotu2032	Bacteria	Chloroflexi	Chloroflexia	Chloroflexales	Roseiflexaceae			0	0	0	0	0	0	0	0	0	0	0	4	0	0	0	0	0	0	0	0	0	0	0	0	0	0	0	0	0	0	0	0	0	0	0	99	0	0	0	15	50	30
Zotu2036	Bacteria	Bacteroidota	Bacteroidia	Flavobacteriales	NS9 marine group			0	0	0	0	0	0	0	1	3	0	0	0	34	38	44	0	0	0	0	0	0	0	0	0	1	0	0	8	6	10	0	0	0	0	0	0	0	0	0	0	0	0
Zotu2037	Bacteria	Actinobacteriota	Actinobacteria	Propionibacteriales	Nocardioidaceae	Nocardioides		0	0	1	0	0	1	0	0	0	116	125	131	0	0	0	1	0	0	0	1	0	1	4	2	0	0	0	0	0	0	10	0	0	1	0	0	1	0	0	0	0	1
Zotu2038	Bacteria	Proteobacteria	Gammaproteobacteria	Burkholderiales	Burkholderiaceae	Limnobacter		0	0	0	0	0	0	0	2	0	0	0	0	7	3	4	0	0	2	0	0	0	0	0	0	1	4	0	53	30	37	0	0	0	0	0	0	0	0	0	0	0	0
Zotu2039	Bacteria	Actinobacteriota	Actinobacteria	Micrococcales	Microbacteriaceae	ML602J-51		0	0	0	0	0	0	2	0	0	0	2	0	0	0	1	0	0	0	0	0	0	0	0	0	0	1	2	0	0	0	0	0	0	0	0	0	1	0	0	0	0	0
Zotu2040	Bacteria	Proteobacteria	Alphaproteobacteria	Tistrellales	Geminicoccaceae	Candidatus Alysiosphaera		3	0	4	2	0	0	0	0	0	2	1	3	0	0	0	4	12	4	7	4	29	8	1	4	1	0	0	0	0	0	2	4	0	3	1	1	0	0	0	2	1	5
Zotu2041	Bacteria	Acidobacteriota	Acidobacteriae	Bryobacterales	Bryobacteraceae	Bryobacter		13	0	0	2	2	2	0	0	0	0	0	0	0	0	0	0	0	1	1	0	0	0	0	0	0	0	0	0	0	0	0	120	0	0	0	0	0	0	0	0	0	2
Zotu2042	Bacteria	Actinobacteriota	Acidimicrobiia	IMCC26256				0	0	2	13	9	14	0	0	0	0	2	4	0	0	0	0	0	9	16	16	0	0	0	1	0	0	0	0	0	0	9	0	1	1	6	0	0	0	0	0	4	10
Zotu2045	Bacteria	Acidobacteriota	Acidobacteriae	Bryobacterales	Bryobacteraceae	Bryobacter		0	0	0	0	22	2	0	0	0	0	0	0	0	1	1	0	0	0	0	0	0	0	0	2	0	1	0	0	0	1	0	0	0	0	0	0	0	0	0	0	0	0
Zotu2046	Bacteria	Cyanobacteria	Cyanobacteriia	Cyanobacteriales				0	0	0	0	0	0	1	0	0	6	0	2	0	0	0	0	0	0	0	0	1	0	1	0	0	0	0	0	0	0	0	0	0	0	0	0	0	0	0	1	0	2
Zotu2047	Bacteria	Cyanobacteria	Cyanobacteriia	Chloroplast				0	0	0	0	0	0	0	0	0	0	1	1	0	0	0	0	1	0	0	0	0	3	0	0	0	0	0	0	0	0	0	0	0	0	0	0	301	54	47	0	0	0
Zotu2051	Bacteria	Acidobacteriota	Acidobacteriae	Solibacterales	Solibacteraceae	Candidatus Solibacter		0	0	0	0	75	48	0	0	0	0	0	0	0	0	0	0	0	2	0	0	0	0	0	1	0	0	0	0	0	0	2	0	1	0	5	2	0	0	0	0	0	0
Zotu2052	Bacteria	Bacteroidota	Bacteroidia	Chitinophagales	Chitinophagaceae	Terrimonas		0	0	0	3	0	1	0	0	0	107	72	71	0	0	3	0	0	0	0	0	0	0	0	0	0	0	1	0	0	0	0	0	0	0	0	1	0	0	1	0	4	0
Zotu2055	Bacteria	Cyanobacteria	Cyanobacteriia	Synechococcales	Cyanobiaceae	Cyanobium PCC-6307		0	0	0	0	0	0	2	0	1	0	0	0	27	22	21	0	0	0	0	0	0	0	0	0	0	3	0	49	43	40	0	0	0	0	0	0	0	0	0	0	0	0
Zotu2056	Bacteria	Bacteroidota	Ignavibacteria	Ignavibacteriales	Ignavibacteriaceae	Ignavibacterium		0	0	0	0	0	0	2	1	2	0	0	0	0	0	0	0	2	0	0	0	1	3	0	0	0	0	0	0	0	0	0	0	0	1	0	0	216	95	46	0	0	0
Zotu2057	Bacteria	Proteobacteria	Alphaproteobacteria	Rhizobiales	Rhodobiaceae	Tepidamorphus		0	0	0	0	0	0	0	0	0	0	0	0	0	0	0	0	0	0	0	0	6	9	236	0	0	0	0	0	0	0	0	0	0	0	0	0	0	0	2	0	0	0
Zotu2058	Bacteria	WPS-2						0	0	0	0	0	0	0	0	0	0	0	0	0	0	0	0	0	0	0	0	0	0	2	0	0	0	0	0	0	0	0	0	0	0	0	0	0	0	5	1	2	0
Zotu2059	Bacteria	Cyanobacteria	Cyanobacteriia	Cyanobacteriales	Coleofasciculaceae	Microcoleus SAG 1449-1a		0	0	0	0	0	0	0	0	0	0	0	0	0	0	0	0	2	2	0	0	0	0	0	0	0	0	0	0	0	0	0	0	2	0	1	1	0	0	0	0	0	0
Zotu2063	Bacteria	Cyanobacteria	Cyanobacteriia	Cyanobacteriales	Nostocaceae	Scytonema VB-61278		0	3	0	0	2	3	0	0	0	1	1	0	0	0	0	1	0	0	0	0	1	101	0	0	0	0	0	0	0	0	0	118	1	0	0	0	0	0	0	0	2	12
Zotu2067	Bacteria	Nitrospirota	Nitrospiria	Nitrospirales	Nitrospiraceae	Nitrospira		0	0	5	0	0	0	0	0	0	0	0	0	0	1	0	0	0	2	0	0	0	0	0	36	0	3	1	0	0	0	0	0	0	0	0	0	0	0	0	0	0	0
Zotu2070	Bacteria	Bacteroidota	Bacteroidia	Cytophagales	Microscillaceae			0	0	0	0	0	0	0	0	0	100	85	90	0	0	0	0	0	0	0	0	0	0	0	0	0	0	0	0	0	0	0	0	0	0	0	0	0	0	0	0	0	0
Zotu2073	Bacteria	Proteobacteria	Alphaproteobacteria	Acetobacterales	Acetobacteraceae			2	13	11	3	0	1	0	0	0	1	2	2	0	0	0	17	5	3	1	2	5	8	0	12	1	0	0	0	0	0	1	0	1	0	0	1	0	0	0	1	0	1
Zotu2075	Bacteria	Actinobacteriota	Actinobacteria	Propionibacteriales	Nocardioidaceae	Marmoricola		0	5	12	8	8	1	0	0	0	5	6	6	0	0	0	0	2	6	5	5	1	9	7	16	0	0	0	0	0	1	8	1	0	10	1	4	0	0	0	17	0	1
Zotu2076	Bacteria	Acidobacteriota	Acidobacteriae	Bryobacterales	Bryobacteraceae	Bryobacter		0	0	1	0	0	0	0	0	0	0	0	0	0	1	0	0	0	0	1	0	0	0	0	0	1	0	1	0	0	0	0	0	0	0	0	0	0	0	0	0	0	0
Zotu2077	Bacteria	Cyanobacteria	Cyanobacteriia	Synechococcales	Cyanobiaceae	Cyanobium PCC-6307		0	0	0	1	0	0	2	0	0	0	0	1	0	0	0	0	0	0	0	0	0	0	0	0	0	0	0	0	1	0	0	0	0	0	2	1	1	0	0	0	0	0
Zotu2078	Bacteria	Proteobacteria	Gammaproteobacteria					0	0	0	0	0	0	59	52	81	0	0	0	2	3	2	0	0	0	0	0	0	1	0	1	0	0	0	0	0	0	0	0	0	0	0	0	13	8	3	0	0	0
Zotu2079	Bacteria	Proteobacteria	Gammaproteobacteria	R7C24				0	0	0	0	0	0	0	0	0	1	15	6	0	0	0	0	0	0	0	0	0	0	0	0	0	0	0	0	0	0	0	0	0	0	0	0	0	0	0	0	6	1
Zotu2080	Bacteria	Bacteroidota	Bacteroidia	Cytophagales	Spirosomaceae	Pseudarcicella		0	0	0	0	0	0	2	0	0	0	0	0	0	0	0	0	0	0	0	0	0	0	0	0	0	0	3	0	0	1	0	0	0	0	0	0	0	0	0	0	0	0
Zotu2081	Bacteria	Proteobacteria	Gammaproteobacteria	Burkholderiales				0	0	0	0	0	0	0	0	0	0	0	0	0	0	0	0	0	0	0	0	0	0	0	0	21	424	3	3	4	2	0	0	0	0	0	0	0	0	0	0	0	0
Zotu2089	Archaea	Halobacterota	Methanosarcinia	Methanosarciniales	Methanosaetaceae	Methanosaeta	metagenome	0	0	0	0	0	0	13	9	27	0	0	0	3	0	4	0	0	0	0	0	0	0	0	0	1	3	0	0	0	0	0	0	0	0	0	0	19	45	3	0	0	0
Zotu2090	Bacteria	Actinobacteriota	Actinobacteria	Micrococcales	Intrasporangiaceae			0	0	0	0	0	0	0	0	0	1	10	0	0	0	0	0	0	0	0	0	0	0	0	1	0	0	0	0	0	0	0	0	0	0	0	56	0	0	0	69	4	0
Zotu2091	Bacteria	Proteobacteria	Alphaproteobacteria	Rhizobiales				0	0	0	0	0	0	0	0	2	0	0	0	0	0	0	0	0	0	0	0	0	0	0	1	0	0	0	0	0	0	0	0	0	0	0	0	0	0	0	0	0	0
Zotu2093	Bacteria	Chloroflexi	Anaerolineae	Anaerolineales	Anaerolineaceae	Anaerolinea		0	0	0	0	0	0	0	0	0	1	0	0	0	0	0	0	0	0	0	0	0	0	0	0	0	0	0	0	0	1	0	0	0	0	0	0	0	0	0	0	0	0
Zotu2095	Bacteria	Cyanobacteria	Cyanobacteriia	Cyanobacteriales	Coleofasciculaceae			0	0	0	0	0	0	0	0	0	2	3	22	0	0	0	0	192	0	0	0	2	0	0	0	0	0	0	0	0	0	0	0	0	0	0	0	2	0	0	0	0	0
Zotu2100	Bacteria	Proteobacteria	Alphaproteobacteria	Rhizobiales	Xanthobacteraceae			0	0	0	3	124	63	0	0	0	0	0	0	0	0	0	1	0	0	0	0	0	0	0	0	0	0	0	0	0	0	0	2	0	0	1	1	0	0	0	0	0	0
Zotu2101	Bacteria	Cyanobacteria	Cyanobacteriia	Synechococcales	Cyanobiaceae	Cyanobium PCC-6307		0	0	0	0	0	0	7	2	3	0	0	0	0	1	0	0	0	1	0	0	0	1	0	0	0	0	0	0	0	0	0	0	0	0	0	0	3	1	7	0	0	0
Zotu2103	Bacteria	Proteobacteria	Alphaproteobacteria	Rhizobiales	Beijerinckiaceae	Roseiarcus		0	0	2	0	0	0	0	0	0	0	0	0	0	0	0	0	2	0	0	0	0	7	0	0	0	0	0	0	0	0	0	0	0	0	1	0	0	0	0	1	1	0
Zotu2105	Bacteria	Nitrospirota	Nitrospiria	Nitrospirales	Nitrospiraceae	Nitrospira		0	0	0	25	113	26	0	0	0	0	0	0	0	0	0	2	0	0	0	0	0	0	0	0	0	0	0	0	0	0	0	2	0	0	0	2	4	2	2	0	0	0
Zotu2110	Bacteria	Cyanobacteria	Cyanobacteriia	Chloroplast				0	0	0	1	0	0	2	0	0	0	0	0	0	0	0	0	0	0	0	0	0	0	0	0	1	1	0	1	1	0	0	0	1	0	2	0	0	0	0	0	0	0
Zotu2123	Bacteria	Bacteroidota	Bacteroidia	Cytophagales	Microscillaceae			0	0	0	0	0	0	70	19	59	0	0	0	26	23	30	0	0	0	0	0	0	0	0	1	0	0	0	1	0	0	0	0	0	0	0	0	0	0	0	0	0	0
Zotu2124	Bacteria	Chloroflexi	Anaerolineae	RBG-13-54-9	hot springs metagenome			0	0	0	0	0	0	0	0	1	0	0	0	0	0	0	0	0	0	0	0	0	0	0	0	80	4	90	1	0	0	1	0	0	0	0	0	0	0	0	0	0	0
Zotu2131	Bacteria	Actinobacteriota	Actinobacteria	Propionibacteriales	Nocardioidaceae	Marmoricola		0	3	7	3	9	14	0	0	0	7	3	7	1	0	0	0	0	4	3	1	3	6	7	11	1	0	0	0	0	0	2	0	2	7	0	6	0	0	1	12	5	0
Zotu2133	Bacteria	Proteobacteria	Gammaproteobacteria	Burkholderiales	Sutterellaceae	AAP99	Piscinibacterium candidicorallinum	0	0	0	0	0	0	2	0	2	0	0	0	68	69	111	0	0	0	0	0	0	0	0	0	0	1	0	0	2	0	0	0	0	0	0	0	2	0	2	0	0	0
Zotu2134	Bacteria	Proteobacteria	Gammaproteobacteria	Burkholderiales	Comamonadaceae	Azohydromonas		0	0	0	0	0	0	0	0	0	3	0	0	0	0	0	0	1	0	0	0	3	0	0	0	0	0	0	0	0	0	0	0	0	0	0	21	0	0	0	231	4	2
Zotu2135	Bacteria	Patescibacteria	Saccharimonadia	Saccharimonadales	YM S32 TM7 50 20			0	0	0	0	0	0	0	0	0	0	0	0	0	4	0	0	0	0	0	0	0	0	0	2	0	0	0	0	0	0	0	0	1	0	2	0	0	0	0	0	0	0
Zotu2136	Bacteria	Proteobacteria	Alphaproteobacteria	Sphingomonadales	Sphingomonadaceae	Altererythrobacter	alpha proteobacterium USH5	0	0	0	0	0	0	1	0	0	0	0	0	0	0	0	0	0	0	0	0	0	0	0	0	0	0	1	0	0	0	0	0	0	0	0	0	0	0	0	0	0	0
Zotu2137	Bacteria	WPS-2						0	0	0	0	1	0	0	0	0	0	0	0	0	0	0	0	0	0	0	0	0	2	0	1	0	0	0	0	0	0	0	0	0	0	0	0	0	0	4	1	1	1
Zotu2139	Bacteria	Acidobacteriota	Vicinamibacteria	Vicinamibacterales				0	1	0	0	0	3	0	0	0	0	0	0	0	0	0	1	0	1	0	0	0	0	0	0	0	0	0	0	0	0	10	0	20	69	45	0	0	0	0	0	0	0
Zotu2141	Bacteria	Acidobacteriota	Vicinamibacteria	Subgroup 17				0	1	1	8	0	0	0	0	0	0	3	5	0	0	0	0	0	0	0	0	0	0	0	0	0	0	0	0	0	0	4	0	0	1	0	0	0	0	0	0	9	0
Zotu2146	Bacteria	Acidobacteriota	Acidobacteriae	Bryobacterales	Bryobacteraceae	Bryobacter		0	0	0	0	0	0	0	0	0	0	0	0	0	5	1	0	0	0	0	0	0	0	0	0	1	0	0	0	0	0	0	0	0	0	0	0	0	0	0	0	0	0
Zotu2147	Bacteria	Cyanobacteria	Cyanobacteriia	Synechococcales	Prochlorotrichaceae	Prochlorothrix PCC-9006		0	0	0	0	0	0	0	0	0	0	0	0	0	0	1	0	0	0	0	0	0	0	0	0	0	0	1	0	0	0	0	0	0	0	0	0	0	0	0	0	0	0
Zotu2153	Bacteria	Acidobacteriota	Acidobacteriae	Acidobacteriales				0	0	0	0	2	0	0	0	1	0	0	0	0	0	0	0	0	0	0	0	0	0	0	4	0	0	3	2	0	0	0	0	0	0	0	0	0	0	0	0	0	0
Zotu2155	Bacteria	Proteobacteria	Alphaproteobacteria	Sphingomonadales	Sphingomonadaceae	Sandarakinorhabdus	metagenome	0	0	0	0	0	0	0	3	1	0	0	0	0	0	0	0	0	0	0	0	0	0	0	0	0	1	0	0	0	0	0	0	0	0	0	0	0	0	0	0	0	0
Zotu2156	Bacteria	Proteobacteria	Gammaproteobacteria	Burkholderiales	Comamonadaceae			0	0	0	0	0	0	2	0	0	0	0	0	3	0	1	0	0	0	0	0	0	0	0	0	3	3	0	0	0	0	0	0	0	0	0	0	0	0	0	0	0	0
Zotu2157	Bacteria	Myxococcota	Polyangia	mle1-27				0	0	0	0	0	0	0	0	0	0	0	0	0	0	0	0	0	0	0	0	0	0	0	0	68	65	122	0	1	1	0	0	0	0	0	0	0	0	0	0	0	0
Zotu2158	Bacteria	Proteobacteria	Alphaproteobacteria	Caulobacterales	Hyphomonadaceae	Hirschia	metagenome	0	0	0	0	0	0	0	0	0	1	4	0	0	0	0	0	0	0	0	0	11	6	114	0	0	0	0	0	0	0	0	0	0	0	0	0	0	0	2	0	5	3
Zotu2159	Bacteria	Verrucomicrobiota	Verrucomicrobiae	Verrucomicrobiales	Verrucomicrobiaceae			0	0	0	0	0	0	0	1	0	0	0	0	0	0	0	0	0	0	0	0	0	0	0	0	0	0	0	0	0	1	0	0	0	0	0	0	0	0	0	0	0	0
Zotu2166	Bacteria	Proteobacteria	Gammaproteobacteria	Burkholderiales	Nitrosomonadaceae	Ellin6067		0	0	0	0	1	0	0	0	0	0	0	2	0	0	0	0	0	0	1	2	0	2	0	0	0	0	0	0	0	0	0	0	0	1	0	0	0	1	0	0	0	0
Zotu2168	Bacteria	Proteobacteria	Gammaproteobacteria	Burkholderiales	Sutterellaceae	AAP99		0	0	0	0	0	0	0	0	0	0	0	0	0	0	0	0	0	0	0	0	0	0	0	0	128	5	196	1	3	0	0	0	0	0	0	0	0	0	0	0	0	0
Zotu2169	Bacteria	Cyanobacteria	Cyanobacteriia	Cyanobacteriales				1	4	5	2	0	0	0	0	0	0	0	0	0	0	0	0	0	0	0	0	0	0	0	0	0	0	0	0	0	0	0	0	82	0	0	0	0	0	0	0	0	0
Zotu2172	Bacteria	Proteobacteria	Alphaproteobacteria	Rhizobiales	Xanthobacteraceae			0	0	0	2	128	55	0	0	0	0	0	0	0	0	0	1	0	0	0	0	0	0	0	0	0	0	0	0	0	0	0	0	0	1	1	1	0	0	0	0	0	0
Zotu2174	Bacteria	Actinobacteriota	Thermoleophilia	Solirubrobacterales	67-14			0	0	0	0	0	0	0	0	0	0	0	0	0	0	0	0	6	1	0	0	3	4	0	0	0	0	0	0	0	0	0	0	0	2	0	0	1	0	0	0	0	0
Zotu2175	Bacteria	Chloroflexi	Anaerolineae	SBR1031				0	0	0	0	0	0	0	0	0	0	0	0	0	0	0	0	0	0	0	0	0	0	1	0	0	0	0	0	0	0	0	0	0	0	0	0	0	0	0	0	0	0
Zotu2176	Bacteria	Verrucomicrobiota	Verrucomicrobiae	Chthoniobacterales	Terrimicrobiaceae	Terrimicrobium		0	0	0	0	0	0	0	0	0	0	0	0	0	0	0	0	2	0	0	0	0	0	0	0	5	13	4	69	41	52	0	0	0	0	0	0	0	0	0	0	0	0
Zotu2177	Bacteria	Proteobacteria	Alphaproteobacteria	Rhizobiales	Beijerinckiaceae	Methylobacterium-Methylorubrum		6	19	8	0	0	0	0	0	0	0	0	0	0	0	0	0	0	1	0	0	0	0	0	1	0	0	0	0	0	0	0	1	0	0	0	0	0	0	0	0	0	0
Zotu2179	Bacteria	Chloroflexi	Chloroflexia	Chloroflexales	Chloroflexaceae	FFCH7168		3	0	0	0	0	0	0	0	0	0	0	0	0	0	0	0	0	0	0	0	236	6	0	0	0	0	0	0	0	0	0	0	0	0	0	1	0	0	0	2	0	0
Zotu2188	Bacteria	Proteobacteria	Alphaproteobacteria	Sphingomonadales	Sphingomonadaceae	Sphingomonas		3	12	6	0	1	2	0	0	0	10	8	3	0	0	0	0	3	6	9	8	20	9	0	1	0	0	0	0	0	0	3	1	0	16	1	3	1	0	0	4	3	4
Zotu2196	Bacteria	Myxococcota	Myxococcia	Myxococcales	Anaeromyxobacteraceae	Anaeromyxobacter		0	0	0	0	0	0	0	0	0	0	2	5	0	0	0	0	0	0	1	0	0	1	0	0	3	14	5	0	1	0	0	0	0	0	5	0	2	3	1	0	1	0
Zotu2197	Bacteria	Acidobacteriota	Acidobacteriae	Acidobacteriales	Acidobacteriaceae (Subgroup 1)	Granulicella		0	0	0	0	0	0	0	0	0	0	0	0	0	0	0	0	0	0	0	0	0	0	0	1	0	1	1	0	0	0	0	0	0	0	0	0	0	0	0	0	0	0
Zotu2198	Bacteria	Patescibacteria	Saccharimonadia	Saccharimonadales				0	0	0	0	0	0	0	0	0	0	0	0	0	0	0	0	0	0	0	0	0	0	0	0	0	0	0	0	0	0	0	0	0	0	0	0	0	0	0	0	0	0
Zotu2200	Bacteria	Proteobacteria	Gammaproteobacteria	Pseudomonadales	Pseudomonadaceae	Pseudomonas	Pseudomonas umsongensis	116	146	16	0	0	0	0	0	0	0	0	2	0	0	0	2	5	2	2	0	0	0	0	0	0	0	0	0	0	0	0	3	3	0	2	0	0	0	0	0	0	0
Zotu2205	Bacteria	Actinobacteriota	Acidimicrobiia	Microtrichales	Ilumatobacteraceae	Ilumatobacter		1	1	1	30	0	1	0	0	0	0	0	0	0	0	0	0	0	0	2	0	0	0	0	0	0	0	0	0	0	0	4	3	1	0	1	1	0	0	0	0	0	0
Zotu2207	Bacteria	Proteobacteria	Gammaproteobacteria	Burkholderiales	Methylophilaceae			0	0	0	0	0	0	0	0	3	0	0	0	0	0	0	0	0	0	0	0	0	0	0	0	0	0	1	0	0	0	0	0	0	0	0	0	1	0	0	0	0	0
Zotu2209	Bacteria	Chloroflexi	Chloroflexia	Chloroflexales	Roseiflexaceae			0	0	0	0	0	0	0	0	0	0	0	0	0	1	0	0	0	0	0	0	0	0	0	0	0	1	0	27	48	28	0	0	0	0	0	0	0	0	0	0	0	0
Zotu2213	Bacteria	Proteobacteria	Alphaproteobacteria	Rhizobiales	Beijerinckiaceae	Microvirga		1	0	1	2	0	0	0	0	0	0	0	0	0	0	0	0	0	0	0	3	0	0	0	0	0	0	0	0	0	0	18	0	17	18	11	3	0	0	0	0	0	0
Zotu2217	Archaea	Halobacterota	Methanomicrobia	Methanomicrobiales	Methanoregulaceae	Methanoregula		0	0	0	0	0	0	27	18	52	0	0	0	0	0	3	0	0	0	0	0	0	0	0	0	0	3	0	0	0	0	0	0	0	0	0	0	58	39	1	0	0	0
Zotu2219	Bacteria	Proteobacteria	Alphaproteobacteria	Acetobacterales	Acetobacteraceae	Roseomonas		0	0	0	0	0	0	0	2	4	0	0	0	0	0	0	0	0	0	0	0	0	0	0	0	0	0	0	0	0	0	0	0	0	0	0	0	0	0	0	0	0	0
Zotu2220	Bacteria	Chloroflexi	Anaerolineae	Anaerolineales	Anaerolineaceae			0	0	0	0	0	0	1	0	0	0	0	0	0	0	1	0	0	0	0	0	0	0	0	0	3	3	18	0	0	1	0	0	0	0	0	0	3	0	1	0	0	0
Zotu2221	Bacteria	Patescibacteria	Saccharimonadia	Saccharimonadales	Saccharimonadaceae	TM7a		0	0	0	0	0	0	0	0	0	0	0	0	0	0	0	0	0	0	0	0	1	8	94	0	0	0	0	0	0	0	0	0	0	0	0	0	0	0	5	0	0	0
Zotu2222	Bacteria	Actinobacteriota	Actinobacteria	Corynebacteriales	Mycobacteriaceae	Mycobacterium		2	0	4	1	1	0	0	0	0	14	13	16	0	0	1	3	5	12	13	22	5	5	3	1	2	2	0	0	0	0	8	0	2	1	1	11	1	0	0	11	29	33
Zotu2225	Bacteria	Bacteroidota	Bacteroidia	Cytophagales	Spirosomaceae	Pseudarcicella		0	0	0	0	0	0	1	0	0	0	0	0	0	0	0	0	0	0	0	0	0	0	0	0	0	0	1	0	1	2	0	0	0	0	0	0	0	0	0	0	0	0
Zotu2228	Bacteria	Bacteroidota	Bacteroidia	Cytophagales	Microscillaceae		metagenome	0	0	0	28	1	2	0	0	0	0	1	0	0	0	0	0	0	1	0	0	0	0	0	0	0	0	0	0	0	0	2	1	3	0	6	0	0	0	0	0	0	0
Zotu2231	Bacteria	Planctomycetota	Phycisphaerae	Phycisphaerales	Phycisphaeraceae	SM1A02	metagenome	0	0	0	0	0	0	1	0	2	0	0	0	0	0	0	0	0	0	0	0	0	0	0	0	1	0	1	0	0	2	0	0	0	0	0	0	0	0	0	0	0	0
Zotu2232	Bacteria	Cyanobacteria	Cyanobacteriia	Chloroplast	Planoglabratella opercularis			0	0	0	0	0	0	2	0	0	4	0	3	0	0	0	0	1	0	0	0	3	4	2	0	0	0	1	0	0	0	3	0	1	0	0	0	0	0	0	0	0	1
Zotu2234	Bacteria	Chloroflexi	Chloroflexia	Chloroflexales	Roseiflexaceae			0	0	0	0	0	0	1	0	0	0	0	0	15	13	21	0	0	0	0	0	0	0	0	0	0	0	2	35	54	18	0	0	0	0	0	0	0	0	0	0	0	0
Zotu2235	Bacteria	Actinobacteriota	Actinobacteria	Micromonosporales	Micromonosporaceae			0	0	0	3	2	0	0	0	0	0	0	0	0	0	0	1	0	54	65	45	2	0	0	0	0	0	0	0	0	0	1	0	0	0	0	1	0	0	0	0	0	0
Zotu2236	Bacteria	Proteobacteria	Gammaproteobacteria	Burkholderiales	Rhodocyclaceae			0	0	0	0	0	0	1	0	0	1	1	1	0	0	0	0	0	0	0	0	4	3	4	0	0	0	0	0	0	0	0	0	0	0	0	0	0	2	0	1	0	0
Zotu2237	Bacteria	Bacteroidota	Bacteroidia	Flavobacteriales	Blattabacteriaceae	Candidatus Brownia	Candidatus Brownia rhizoecola	0	0	0	0	0	0	0	0	0	0	0	0	0	1	1	0	0	0	0	0	0	0	0	0	0	0	1	0	0	0	0	0	0	0	0	0	0	0	0	0	0	0
Zotu2241	Bacteria	Proteobacteria	Gammaproteobacteria	Burkholderiales	Oxalobacteraceae	Massilia		0	1	5	0	0	0	0	0	0	0	0	0	0	0	0	0	0	70	73	26	0	0	0	0	0	0	0	0	0	0	0	0	0	0	0	0	0	0	0	0	0	0
Zotu2247	Bacteria	Proteobacteria	Gammaproteobacteria	Burkholderiales				0	0	0	0	0	0	0	0	0	0	0	0	69	62	77	0	0	0	0	0	0	0	0	4	0	0	0	0	0	0	0	0	0	0	0	0	1	0	0	0	0	0
Zotu2249	Bacteria	Bacteroidota	Bacteroidia	Sphingobacteriales	LiUU-11-161			0	0	0	0	0	0	0	1	0	0	0	0	0	0	0	0	0	0	0	0	0	0	0	1	0	2	1	11	19	5	0	0	0	0	0	0	0	0	0	0	0	0
Zotu2251	Bacteria	Chloroflexi	Chloroflexia	Thermomicrobiales	JG30-KF-CM45			0	0	0	2	0	0	0	0	0	0	1	0	0	0	0	0	0	0	0	0	0	0	0	0	0	0	0	0	0	0	0	0	0	0	0	0	0	0	0	0	3	0
Zotu2252	Bacteria	Cyanobacteria	Cyanobacteriia	Chloroplast	Oscillatoriales cyanobacterium HF1			0	0	0	0	0	0	0	0	0	0	1	0	0	0	0	0	0	0	0	0	0	0	0	0	83	107	11	45	29	34	0	0	0	0	0	0	0	0	0	0	0	0
Zotu2253	Bacteria	Cyanobacteria	Cyanobacteriia	Chloroplast				10	187	9	0	0	0	0	0	0	0	0	0	0	0	0	0	0	0	1	0	0	0	0	0	0	0	0	0	0	0	0	0	0	0	0	0	0	0	0	0	0	0
Zotu2260	Bacteria	Cyanobacteria	Cyanobacteriia	Cyanobacteriales	Nostocaceae	Mastigocladopsis PCC-10914		0	0	0	0	0	0	0	0	0	0	0	15	0	0	0	0	0	0	0	0	0	0	0	0	0	0	0	0	0	0	0	0	0	0	0	0	0	0	0	0	49	87
Zotu2267	Bacteria	Proteobacteria	Alphaproteobacteria					0	0	0	0	0	0	2	0	1	0	0	0	0	0	1	0	0	0	0	0	0	0	0	0	0	1	0	0	0	0	0	0	0	0	0	0	0	0	0	0	0	0
Zotu2268	Bacteria	Chloroflexi	Anaerolineae	Anaerolineales	Anaerolineaceae			0	0	0	0	0	0	7	3	0	0	0	0	0	0	0	0	0	0	0	0	2	3	1	0	1	0	0	0	0	0	0	0	0	0	0	0	0	0	0	1	0	0
Zotu2269	Bacteria	Cyanobacteria	Vampirivibrionia	Caenarcaniphilales				0	0	0	0	0	0	0	0	0	0	0	0	0	0	0	0	0	0	0	0	0	0	0	0	2	0	3	34	54	65	0	0	0	0	0	0	0	0	0	0	0	0
Zotu2270	Bacteria	Cyanobacteria	Cyanobacteriia	Synechococcales	Cyanobiaceae	Cyanobium PCC-6307		0	0	0	0	0	0	0	0	0	0	0	0	0	0	0	0	0	0	0	0	0	0	0	0	0	0	0	0	0	0	0	0	0	0	1	0	0	0	0	0	0	1
Zotu2272	Bacteria	Proteobacteria	Gammaproteobacteria	Burkholderiales	Comamonadaceae			0	0	0	0	0	0	0	0	0	0	0	0	73	52	67	0	0	0	0	0	0	0	0	1	0	0	0	0	0	0	0	0	0	0	0	0	0	0	0	0	0	0
Zotu2279	Bacteria	Planctomycetota	Phycisphaerae	Phycisphaerales	Phycisphaeraceae	CL500-3		0	0	0	0	0	0	1	0	0	0	0	2	0	0	0	0	0	0	0	0	0	0	0	0	0	0	0	0	1	1	0	0	0	0	0	0	0	0	0	0	0	0
Zotu2281	Bacteria	Acidobacteriota	Acidobacteriae	Bryobacterales	Bryobacteraceae	Bryobacter		0	0	0	0	0	0	0	0	0	0	2	0	0	0	0	0	0	0	0	0	0	0	0	0	0	0	0	0	0	0	0	0	0	2	0	0	0	0	0	0	4	10
Zotu2283	Bacteria	Cyanobacteria	Cyanobacteriia	Cyanobacteriales	Coleofasciculaceae			0	0	3	0	0	1	0	0	0	0	0	0	0	0	0	0	0	0	0	1	0	0	0	0	0	0	0	0	0	0	2	1	0	0	0	0	0	0	0	0	0	0
Zotu2287	Archaea	Halobacterota	Methanomicrobia	Methanomicrobiales	Methanomicrobiaceae			0	0	0	0	0	0	13	10	20	0	0	0	1	0	1	0	0	0	0	0	0	0	0	0	0	0	0	0	1	1	0	0	0	1	0	0	67	65	6	0	0	0
Zotu2288	Bacteria	Proteobacteria	Gammaproteobacteria	Burkholderiales	Rhodocyclaceae		metagenome	0	0	0	0	0	0	0	0	0	0	0	0	98	95	79	0	0	0	0	0	0	0	0	1	0	0	0	2	0	0	0	0	0	0	0	0	0	0	0	0	0	0
Zotu2291	Bacteria	Verrucomicrobiota	Verrucomicrobiae	Verrucomicrobiales	Verrucomicrobiaceae			0	0	0	0	0	0	0	0	1	0	0	0	0	0	0	0	0	0	0	0	0	0	0	0	2	0	0	0	0	0	0	0	0	0	0	0	0	1	0	0	0	0
Zotu2293	Bacteria	Proteobacteria	Alphaproteobacteria	Caulobacterales	Caulobacteraceae			0	0	0	0	0	0	0	1	1	0	0	0	0	0	0	0	0	0	0	0	0	0	1	0	0	0	1	0	0	0	0	0	0	2	0	0	2	5	66	0	0	0
Zotu2295	Bacteria	Verrucomicrobiota	Verrucomicrobiae	Chthoniobacterales	Chthoniobacteraceae	Candidatus Udaeobacter		0	0	1	0	11	16	0	0	0	0	0	0	0	1	0	0	0	0	0	0	0	0	0	1	0	0	0	0	0	1	0	0	1	0	3	0	0	0	0	0	0	0
Zotu2296	Bacteria	Acidobacteriota	Acidobacteriae	Bryobacterales	Bryobacteraceae	Bryobacter		0	0	0	0	1	0	0	0	0	0	0	0	0	0	0	0	2	0	0	0	2	6	0	1	0	0	0	0	0	0	0	0	0	0	0	0	2	3	0	0	3	0
Zotu2297	Bacteria	Actinobacteriota	Actinobacteria	Frankiales	Nakamurellaceae	Nakamurella		0	0	0	0	0	0	0	0	0	0	0	0	0	0	0	0	2	0	0	0	9	0	0	0	0	0	0	0	0	0	0	0	0	0	0	0	3	0	0	0	0	0
Zotu2301	Bacteria	Proteobacteria	Alphaproteobacteria	Rhizobiales	Beijerinckiaceae	Methylobacterium-Methylorubrum		0	2	29	0	0	1	0	0	0	0	0	0	1	1	0	0	1	0	0	0	0	0	0	73	0	0	0	0	0	0	2	0	1	0	0	0	0	0	0	0	0	0
Zotu2304	Bacteria	Bacteroidota	Bacteroidia	Sphingobacteriales	NS11-12 marine group			0	0	0	0	0	0	0	0	0	0	0	0	0	0	0	0	0	0	0	0	0	0	0	0	0	3	0	46	68	83	0	0	0	0	0	0	0	0	0	0	0	0
Zotu2305	Bacteria	Proteobacteria	Alphaproteobacteria	Rhizobiales	Rhizobiales Incertae Sedis	Phreatobacter		0	0	0	0	0	0	0	0	0	121	57	61	0	0	0	0	0	0	0	0	0	1	0	0	0	40	0	0	0	0	0	0	0	0	0	0	1	0	0	0	2	0
Zotu2306	Bacteria	Proteobacteria	Alphaproteobacteria	Micropepsales	Micropepsaceae		metagenome	8	3	7	0	26	1	0	0	0	0	0	0	0	0	1	0	1	9	4	18	8	8	2	5	0	0	0	0	0	0	1	5	6	1	0	9	0	0	1	14	0	6
Zotu2309	Bacteria	Actinobacteriota	Acidimicrobiia	Actinomarinales				0	3	0	41	2	0	0	0	0	0	3	2	0	0	0	0	0	0	1	7	1	1	5	0	0	0	0	0	0	0	0	2	0	0	0	6	0	0	0	0	1	0
Zotu2310	Bacteria	Chloroflexi	Chloroflexia	Chloroflexales	Roseiflexaceae			0	1	1	0	0	0	0	0	0	0	0	0	0	0	1	0	0	37	16	20	0	13	0	30	0	1	1	0	0	0	0	0	0	0	0	0	0	0	0	0	0	0
Zotu2312	Bacteria	Bacteroidota	Bacteroidia	Chitinophagales	Chitinophagaceae	Flavihumibacter		0	0	0	19	1	4	0	0	0	2	0	0	0	0	0	0	0	0	0	1	0	0	0	0	0	0	0	0	0	0	2	0	0	1	1	0	0	0	0	0	0	2
Zotu2313	Bacteria	Bacteroidota	Ignavibacteria	Ignavibacteriales	Ignavibacteriaceae	Ignavibacterium		0	0	0	0	0	0	45	33	55	0	0	0	8	1	2	0	0	0	0	0	0	1	0	0	0	0	0	0	0	0	0	0	0	0	0	0	26	20	23	1	0	0
Zotu2314	Bacteria	Proteobacteria	Gammaproteobacteria	Burkholderiales	Comamonadaceae	Ramlibacter		0	0	0	0	0	0	0	0	0	0	0	0	0	0	0	0	0	0	0	0	0	1	0	0	3	4	4	1	3	3	0	0	0	0	0	0	0	0	0	0	0	0
Zotu2315	Bacteria	Bacteroidota	Bacteroidia	Flavobacteriales	Weeksellaceae	Moheibacter		0	0	0	0	0	0	0	0	0	2	0	1	0	0	0	0	0	0	0	0	0	0	0	0	0	0	0	0	0	0	0	0	0	0	0	0	0	0	0	1	0	0
Zotu2316	Bacteria	Proteobacteria	Alphaproteobacteria	Rhizobiales	Beijerinckiaceae	Methylovirgula		0	0	0	0	0	0	0	0	0	0	0	0	0	0	0	0	2	0	0	0	3	0	0	0	0	0	0	0	0	0	0	0	0	0	0	0	1	0	0	1	5	6
Zotu2317	Bacteria	Proteobacteria	Gammaproteobacteria	Burkholderiales	Comamonadaceae	Ramlibacter		2	0	67	0	0	0	0	0	1	0	0	0	0	0	1	0	0	0	0	0	0	0	0	80	3	9	0	0	0	0	0	0	0	0	0	1	0	0	0	0	0	0
Zotu2319	Bacteria	Patescibacteria	Saccharimonadia	Saccharimonadales	YM S32 TM7 50 20			0	1	0	0	0	0	0	0	0	0	0	0	0	0	0	0	0	36	26	39	0	0	0	0	0	0	0	0	0	0	2	0	0	0	0	0	0	0	0	0	0	0
Zotu2325	Bacteria	Bacteroidota	Bacteroidia	Chitinophagales	Chitinophagaceae	Terrimonas		0	0	0	0	0	0	0	0	0	106	44	66	0	0	0	0	0	0	0	0	0	0	13	0	0	0	0	0	0	0	0	0	0	0	0	7	0	0	0	2	0	2
Zotu2326	Bacteria	Proteobacteria	Alphaproteobacteria	Acetobacterales	Acetobacteraceae	Acidicaldus		0	0	0	0	0	0	0	0	0	0	0	0	0	0	0	0	1	1	1	0	0	8	0	1	0	1	0	0	0	0	0	0	0	0	0	0	0	2	0	3	4	1
Zotu2331	Bacteria	Chloroflexi	Dehalococcoidia	S085	metagenome			0	0	0	9	0	5	0	0	0	0	1	0	0	0	0	0	1	14	14	12	0	0	0	7	0	0	0	0	0	0	11	2	2	16	1	7	0	0	1	1	0	6
Zotu2335	Bacteria	SAR324 clade(Marine group B)						0	0	0	0	0	0	0	0	0	0	0	0	0	0	0	0	0	0	0	0	0	0	0	0	0	0	0	0	0	0	0	0	0	0	0	0	0	0	0	0	0	0
Zotu2336	Bacteria	Proteobacteria	Gammaproteobacteria	Burkholderiales	SC-I-84			0	0	0	0	1	0	0	4	2	0	0	0	0	2	0	0	0	0	0	0	0	3	1	0	0	0	0	0	0	0	0	0	0	0	1	0	36	47	167	0	0	0
Zotu2337	Bacteria	Proteobacteria	Gammaproteobacteria	Methylococcales	Methylococcaceae			0	0	0	0	0	0	1	0	2	0	0	0	1	0	0	0	0	0	0	0	0	0	0	0	0	1	0	0	0	1	0	0	0	0	0	0	0	0	0	0	0	0
Zotu2338	Bacteria	Cyanobacteria	Cyanobacteriia	Synechococcales	Cyanobiaceae	Cyanobium PCC-6307		0	0	0	0	0	0	0	0	1	0	3	0	0	0	0	0	0	0	0	0	0	0	0	0	0	0	0	0	0	0	0	0	0	0	0	0	7	0	5	0	0	0
Zotu2339	Bacteria	Proteobacteria	Gammaproteobacteria	Burkholderiales	Comamonadaceae			0	0	0	0	0	0	0	0	1	0	1	0	0	0	0	0	5	0	0	0	3	0	0	0	0	0	0	0	0	0	0	0	0	0	0	1	0	0	1	0	0	0
Zotu2340	Bacteria	Actinobacteriota	Thermoleophilia	Solirubrobacterales	Solirubrobacteraceae	Conexibacter		0	0	0	0	1	1	0	0	0	0	0	0	0	0	0	0	0	0	0	0	3	2	0	0	0	0	0	0	0	0	0	0	0	0	0	0	0	1	0	5	4	3
Zotu2341	Bacteria	Deinococcota	Deinococci	Deinococcales	Trueperaceae	Truepera		0	0	0	0	0	0	0	0	0	0	2	0	0	0	0	0	0	0	0	0	0	4	99	0	0	0	0	0	0	0	0	0	0	0	0	0	0	0	0	1	0	0
Zotu2342	Bacteria	Proteobacteria	Alphaproteobacteria					0	0	0	0	0	0	0	0	0	0	0	4	0	0	0	0	0	0	0	0	0	0	0	0	0	0	0	0	0	0	0	0	0	0	0	0	0	0	0	0	0	1
Zotu2346	Bacteria	Myxococcota	Polyangia	Polyangiales	Sandaracinaceae			0	2	4	7	0	1	0	0	0	15	11	23	0	1	0	0	6	3	6	6	9	1	1	3	0	0	0	0	0	0	15	1	3	13	2	6	0	0	0	4	3	12
Zotu2354	Bacteria	Proteobacteria	Gammaproteobacteria	Burkholderiales	Rhodocyclaceae			0	0	0	0	0	0	0	0	1	0	0	0	0	0	0	0	0	0	0	0	0	6	3	0	53	5	1	0	0	0	0	0	0	0	0	0	12	12	21	0	0	0
Zotu2355	Bacteria	Cyanobacteria	Cyanobacteriia	Cyanobacteriales	Coleofasciculaceae	Microcoleus SAG 1449-1a		1	1	0	0	0	0	0	0	0	7	6	26	0	0	0	0	256	0	0	0	5	0	0	0	0	0	0	0	0	0	0	0	0	0	0	0	4	0	0	0	0	0
Zotu2356	Bacteria	Myxococcota	Polyangia	Polyangiales	Sandaracinaceae		metagenome	0	0	0	0	0	0	0	0	0	0	0	4	0	0	0	0	0	0	0	0	0	0	0	0	0	0	0	0	0	0	0	0	0	1	0	0	0	0	0	1	40	68
Zotu2357	Bacteria	Bacteroidota	Bacteroidia	Sphingobacteriales	env.OPS 17			0	0	0	0	0	0	1	0	0	0	0	0	0	0	0	0	0	0	0	0	0	0	0	0	0	0	0	49	43	58	0	0	0	0	0	0	0	0	0	0	0	0
Zotu2358	Bacteria	Cyanobacteria	Cyanobacteriia	Chloroplast	Planoglabratella opercularis			0	0	2	0	1	0	0	0	0	0	0	0	0	0	0	0	0	0	0	0	0	0	0	0	0	0	0	0	0	0	0	1	26	0	49	1	0	0	0	0	0	0
Zotu2360	Bacteria	Cyanobacteria	Cyanobacteriia	Chloroplast				0	1	4	1	0	0	0	0	0	0	0	0	0	0	0	0	0	0	0	0	0	0	0	0	0	0	0	0	0	0	86	0	40	5	44	0	0	0	0	0	0	0
Zotu2362	Bacteria	Bacteroidota	Bacteroidia	Chitinophagales	Chitinophagaceae	Segetibacter		0	0	61	0	0	0	0	0	0	0	0	0	0	0	0	0	0	0	0	0	0	0	0	55	0	0	0	0	0	0	0	0	0	3	0	0	0	0	0	0	0	0
Zotu2363	Bacteria	Chloroflexi	Chloroflexia	Thermomicrobiales	JG30-KF-CM45			0	0	8	0	0	0	0	0	0	0	0	0	0	1	1	0	0	0	0	0	0	0	0	2	0	0	3	0	0	0	0	0	0	0	0	0	0	0	0	0	0	0
Zotu2366	Archaea	Crenarchaeota	Nitrososphaeria	Nitrososphaerales	Nitrososphaeraceae			0	0	0	6	71	56	0	0	0	0	0	0	0	0	0	0	0	0	0	0	0	0	0	1	0	0	0	0	0	0	0	0	0	0	7	0	0	0	0	0	0	0
Zotu2369	Bacteria	Myxococcota	Polyangia	Polyangiales	Phaselicystidaceae	Phaselicystis		0	0	0	0	0	0	0	0	0	71	30	94	0	0	0	0	0	0	0	0	0	1	0	0	0	0	0	0	0	0	0	0	0	1	0	3	0	0	0	4	1	17
Zotu2370	Bacteria	Actinobacteriota	Actinobacteria	Micromonosporales	Micromonosporaceae	Actinoplanes		0	0	0	0	0	0	0	0	0	0	0	3	0	0	0	0	0	0	0	0	0	0	0	0	0	0	0	0	0	0	0	0	0	0	0	0	0	0	0	1	47	80
Zotu2371	Bacteria	Bacteroidota	Bacteroidia	Chitinophagales	Chitinophagaceae	Dinghuibacter		0	0	0	0	0	0	0	0	1	0	0	0	76	79	62	0	0	0	0	0	0	0	0	1	0	0	0	0	0	0	0	0	0	0	0	0	0	0	0	0	0	0
Zotu2373	Bacteria	Proteobacteria	Alphaproteobacteria	Sphingomonadales	Sphingomonadaceae	Sphingomonas		3	11	12	2	0	1	0	0	0	6	4	6	0	0	0	3	16	1	6	1	20	3	5	10	0	0	0	0	0	0	6	6	3	3	0	0	0	0	1	8	13	22
Zotu2378	Bacteria	Proteobacteria	Gammaproteobacteria	Methylococcales	Methylococcaceae			0	0	0	0	0	0	31	65	89	0	0	1	0	0	1	0	0	0	0	0	0	0	0	0	0	0	0	2	1	0	0	0	0	0	0	1	2	5	0	0	0	0
Zotu2390	Bacteria	Proteobacteria	Alphaproteobacteria	Rhizobiales	Rhizobiales Incertae Sedis	Bauldia		0	0	0	0	0	0	0	0	0	3	2	0	0	0	0	0	0	0	0	0	0	1	7	0	0	0	0	0	0	0	0	0	0	0	0	0	0	0	0	5	24	0
Zotu2392	Bacteria	Acidobacteriota	Acidobacteriae	Bryobacterales	Bryobacteraceae	Bryobacter		0	0	1	0	0	0	0	0	0	0	0	0	0	0	0	0	1	0	0	0	0	3	0	0	0	0	0	0	0	0	0	0	0	0	0	0	0	0	0	3	1	1
Zotu2394	Bacteria	Proteobacteria	Gammaproteobacteria	Burkholderiales	Comamonadaceae			0	0	0	0	0	0	0	1	0	0	0	0	0	0	0	0	0	0	0	0	0	0	0	0	0	0	1	0	0	0	0	0	0	0	0	0	0	0	0	0	0	0
Zotu2400	Bacteria	Acidobacteriota	Acidobacteriae	Bryobacterales	Bryobacteraceae	Bryobacter		1	0	0	0	0	0	0	0	0	0	0	0	0	4	3	0	0	0	0	2	0	2	0	1	0	0	0	0	0	0	0	0	0	0	0	0	0	0	0	0	0	0
Zotu2401	Bacteria	Chloroflexi	Chloroflexia	Chloroflexales	Roseiflexaceae			0	0	0	0	0	1	0	0	0	0	0	1	0	0	0	0	1	0	0	1	0	0	0	1	0	0	0	0	0	0	0	0	0	0	0	0	0	0	0	0	0	0
Zotu2407	Bacteria	Cyanobacteria	Cyanobacteriia	Chloroplast				0	0	0	0	0	0	5	2	0	0	0	0	0	0	0	0	0	0	0	0	0	0	0	0	1	0	0	0	0	2	0	0	0	0	0	0	0	0	0	0	0	0
Zotu2408	Bacteria	Bacteroidota	Bacteroidia	Cytophagales	Microscillaceae			0	0	0	0	0	0	0	0	0	128	50	82	0	0	0	0	0	1	0	0	0	0	0	0	0	0	0	0	0	0	1	0	0	0	0	0	0	0	0	0	0	1
Zotu2409	Bacteria	Proteobacteria	Alphaproteobacteria	Micropepsales	Micropepsaceae			0	0	0	0	0	0	0	0	0	2	0	1	0	0	0	0	0	0	0	0	0	0	2	0	0	1	0	0	0	0	0	0	0	0	0	0	0	0	0	0	1	0
Zotu2414	Bacteria	Cyanobacteria	Cyanobacteriia	Chloroplast				0	0	0	0	0	0	1	0	1	0	0	0	0	0	0	0	0	0	0	0	0	0	0	1	0	0	0	0	0	0	0	0	0	0	0	0	0	0	0	0	0	0
Zotu2416	Bacteria	Acidobacteriota	Acidobacteriae	Acidobacteriales				0	0	0	0	0	0	0	0	0	0	0	0	0	0	0	0	0	0	0	0	0	0	0	1	0	1	1	0	0	0	0	0	0	0	0	0	0	0	0	0	0	0
Zotu2417	Bacteria	Acidobacteriota	Acidobacteriae	Bryobacterales	Bryobacteraceae	Bryobacter		3	0	0	0	1	0	0	0	0	0	0	0	0	0	0	0	0	0	0	0	1	10	0	0	0	0	0	0	0	0	0	0	0	0	0	0	0	0	0	4	1	2
Zotu2422	Bacteria	Chloroflexi	Anaerolineae	Anaerolineales	Anaerolineaceae			0	0	0	0	0	0	0	1	0	0	0	0	0	1	7	0	0	0	0	0	0	0	0	0	105	76	46	0	0	0	0	0	0	0	0	0	1	3	0	0	0	0
Zotu2423	Bacteria	Proteobacteria	Gammaproteobacteria	Gammaproteobacteria Incertae Sedis		Acidibacter		0	0	0	0	0	0	0	0	0	95	47	71	0	0	0	0	0	0	0	0	0	0	0	0	0	0	0	0	0	0	0	0	0	0	0	0	0	0	0	0	0	0
Zotu2424	Bacteria	Cyanobacteria	Cyanobacteriia					0	0	0	0	0	0	0	0	0	3	0	0	0	0	0	0	0	0	0	0	0	1	1	0	0	0	0	0	0	0	0	0	0	0	0	0	0	0	0	1	0	1
Zotu2426	Bacteria	Bacteroidota	Bacteroidia	Chitinophagales	Chitinophagaceae	Edaphobaculum		0	0	0	1	0	0	0	0	0	1	9	0	0	0	0	0	0	1	0	0	0	0	0	0	0	0	0	0	0	0	0	0	0	0	0	0	0	0	0	2	0	0
Zotu2427	Bacteria	Proteobacteria	Alphaproteobacteria	Rhizobiales	Beijerinckiaceae	Methylobacterium-Methylorubrum		1	0	0	0	0	0	0	0	0	0	0	9	0	0	0	0	0	0	0	0	0	0	0	0	0	0	1	0	0	0	0	0	0	2	0	0	0	0	0	5	67	93
Zotu2428	Bacteria	Acidobacteriota	Acidobacteriae	Acidobacteriales				0	0	0	0	0	0	0	0	0	0	0	0	0	0	0	0	0	0	0	0	0	0	0	3	1	2	0	0	0	0	0	0	0	0	0	0	0	0	0	0	0	0
Zotu2429	Bacteria	Bacteroidota	Bacteroidia	Cytophagales	Spirosomaceae	Pseudarcicella		0	0	0	0	0	0	0	0	0	0	0	0	0	0	0	0	0	0	0	0	0	0	0	0	0	0	1	0	0	0	0	0	0	0	0	0	0	0	0	0	0	0
Zotu2439	Bacteria	Actinobacteriota	Actinobacteria	Frankiales	Acidothermaceae	Acidothermus		0	0	0	0	6	3	0	0	0	0	0	0	0	0	0	0	1	0	1	0	4	6	2	0	0	0	0	0	0	0	0	0	1	0	0	0	1	0	1	4	1	1
Zotu2441	Bacteria	Bacteroidota	Bacteroidia	Cytophagales				0	0	0	0	0	0	1	1	0	0	0	0	0	0	0	0	0	0	0	0	0	0	0	0	0	0	0	0	0	1	0	0	0	0	0	0	0	0	0	0	0	0
Zotu2442	Bacteria	Chloroflexi	Anaerolineae	Ardenticatenales	Ardenticatenaceae			0	0	0	0	0	0	0	0	0	0	2	0	0	0	0	0	0	0	0	0	0	0	0	0	0	0	0	0	0	0	1	0	0	6	0	0	0	0	0	2	290	1
Zotu2443	Bacteria	Gemmatimonadota	Gemmatimonadetes	Gemmatimonadales	Gemmatimonadaceae	Gemmatirosa	Gemmatirosa kalamazoonesis	3	6	12	0	0	1	0	0	0	0	0	2	0	0	0	1	6	6	1	10	4	0	0	7	0	0	0	0	0	0	0	2	1	2	0	0	0	0	1	1	4	10
Zotu2451	Bacteria	Bacteroidota	Bacteroidia	Sphingobacteriales	AKYH767	metagenome		2	0	1	1	0	0	0	0	0	0	0	0	0	0	0	0	0	0	0	0	0	0	0	0	1	0	0	0	0	0	4	2	1	0	0	0	0	0	0	0	0	0
Zotu2452	Bacteria	Proteobacteria	Alphaproteobacteria	Rhizobiales	Amb-16S-1323			0	0	0	8	0	0	0	0	0	108	83	78	0	0	0	0	0	0	0	0	0	0	18	0	0	0	0	0	0	0	0	0	0	1	0	5	0	0	1	7	12	4
Zotu2453	Bacteria	Acidobacteriota	Acidobacteriae	Solibacterales	Solibacteraceae	Candidatus Solibacter		0	0	0	1	164	7	0	0	0	0	0	0	0	0	0	0	0	0	0	0	0	0	0	0	0	0	0	0	0	0	0	2	1	0	1	0	0	0	0	0	0	0
Zotu2454	Bacteria	Proteobacteria	Alphaproteobacteria	Elsterales				0	0	0	3	12	1	0	0	0	0	0	0	0	0	0	0	0	0	0	0	0	0	0	0	0	0	0	0	0	0	0	0	1	1	0	0	0	0	0	0	0	0
Zotu2455	Bacteria	Proteobacteria	Gammaproteobacteria	Burkholderiales	B1-7BS			0	0	0	0	0	0	2	0	0	0	0	4	0	0	0	0	0	0	0	0	0	0	0	0	0	0	0	0	0	0	0	0	0	0	0	4	3	2	3	0	0	1
Zotu2456	Bacteria	Actinobacteriota	Actinobacteria	Frankiales	Acidothermaceae	Acidothermus		0	0	0	0	0	0	0	0	0	0	0	0	0	0	0	0	0	0	0	0	0	0	3	0	0	0	0	0	0	0	0	0	0	0	0	0	0	0	4	0	5	2
Zotu2459	Bacteria	Proteobacteria	Alphaproteobacteria	Rhizobiales	Hyphomicrobiaceae	Hyphomicrobium	metagenome	0	0	1	6	0	0	1	3	1	2	2	0	0	1	1	0	2	1	2	7	3	3	3	0	14	3	6	0	6	2	4	1	0	0	0	5	1	0	6	5	2	2
Zotu2460	Bacteria	Acidobacteriota	Acidobacteriae	Solibacterales	Solibacteraceae	Candidatus Solibacter		0	1	1	4	5	3	0	0	0	1	1	1	0	0	0	0	0	4	6	7	0	4	0	0	0	0	0	1	0	0	9	0	15	12	29	1	0	0	0	0	1	2
Zotu2463	Bacteria	Chloroflexi	Anaerolineae	Anaerolineales	Anaerolineaceae			0	0	0	0	0	0	0	0	1	0	0	0	0	0	0	0	2	0	0	0	0	7	0	0	0	0	0	0	0	0	0	0	0	1	0	0	139	67	84	0	0	0
Zotu2464	Bacteria	Myxococcota	Polyangia	Polyangiales	BIrii41			0	0	0	0	0	0	0	0	0	85	55	79	0	0	0	0	0	0	0	0	1	0	0	0	0	0	0	0	0	0	0	0	0	0	0	0	0	0	0	0	1	0
Zotu2467	Bacteria	Actinobacteriota	Actinobacteria	Corynebacteriales	Mycobacteriaceae	Mycobacterium		1	0	0	0	0	0	0	0	0	0	0	0	0	0	0	0	0	0	0	0	2	3	0	0	0	0	0	0	0	0	0	0	0	0	0	0	1	0	0	4	3	3
Zotu2468	Bacteria	Chloroflexi	Ktedonobacteria	Ktedonobacterales	Ktedonobacteraceae	HSB OF53-F07		0	0	0	0	0	0	0	0	0	0	0	0	0	0	1	0	0	0	0	0	0	0	0	0	0	0	1	0	0	0	0	0	0	0	0	0	0	0	0	0	0	0
Zotu2469	Bacteria	Bacteroidota	Bacteroidia	Chitinophagales	Chitinophagaceae	Parafilimonas		11	2	0	0	0	0	0	0	0	1	0	0	0	0	0	0	0	0	0	0	0	0	0	0	0	0	0	0	0	0	0	107	0	0	0	0	0	0	0	0	2	1
Zotu2473	Bacteria	Chloroflexi	Ktedonobacteria	Ktedonobacterales	Ktedonobacteraceae	HSB OF53-F07		0	0	0	0	151	17	0	0	0	0	0	0	0	0	0	0	0	0	0	0	0	0	0	0	0	0	0	0	0	0	0	0	0	0	1	0	0	0	0	0	0	0
Zotu2474	Bacteria	Actinobacteriota	Actinobacteria	Micrococcales	Microbacteriaceae	Candidatus Planktoluna		0	0	0	0	0	0	1	0	1	0	0	0	0	0	0	0	0	0	0	0	0	0	0	0	1	0	0	0	0	1	0	0	0	0	0	0	2	0	0	0	0	0
Zotu2479	Bacteria	Actinobacteriota	Acidimicrobiia					0	0	0	0	0	0	0	0	0	0	0	0	0	0	1	0	0	0	0	0	0	13	0	0	0	0	0	0	0	0	0	0	0	0	0	0	0	1	0	0	1	0
Zotu2480	Bacteria	Cyanobacteria	Cyanobacteriia	Chloroplast				184	62	19	0	0	0	0	0	0	0	0	1	0	0	0	0	1	0	0	1	0	0	0	2	0	0	0	0	0	0	0	1	1	0	0	0	0	0	0	0	0	0
Zotu2483	Bacteria	Firmicutes	Bacilli	Bacillales	Bacillaceae	Bacillus	bacterium	14	32	1	0	0	0	0	0	0	0	1	0	0	0	0	14	1	1	0	0	0	0	0	0	0	0	0	0	0	0	2	0	1	1	1	0	0	0	0	0	0	0
Zotu2489	Bacteria	Gemmatimonadota	Gemmatimonadetes	Gemmatimonadales	Gemmatimonadaceae		metagenome	0	0	0	0	0	1	0	0	0	0	0	5	0	0	0	0	0	0	1	0	0	0	0	0	0	0	0	0	0	0	2	0	1	1	0	0	0	0	0	0	1	1
Zotu2492	Bacteria	Bacteroidota	Kryptonia	Kryptoniales	BSV26			0	0	0	0	0	0	14	22	35	0	0	0	0	0	3	0	0	0	0	0	1	1	1	0	0	0	0	0	0	0	0	0	0	0	0	0	43	24	70	0	0	0
Zotu2495	Bacteria	Chloroflexi	Anaerolineae	Caldilineales	Caldilineaceae			0	0	0	0	0	0	0	0	0	0	2	0	0	0	0	0	0	0	0	0	0	0	0	0	0	0	0	0	0	0	0	0	0	0	0	0	0	0	0	0	4	0
Zotu2496	Bacteria	Proteobacteria	Alphaproteobacteria	Elsterales				0	0	0	0	0	0	0	0	0	0	0	0	0	0	0	0	1	0	0	0	0	3	0	0	0	0	0	0	0	0	0	0	0	0	0	0	0	2	0	1	2	1
Zotu2497	Bacteria	Proteobacteria	Gammaproteobacteria	Ga0077536	metagenome			0	0	0	0	0	0	0	0	1	0	0	0	0	0	0	0	0	0	0	0	0	0	0	1	0	1	0	0	0	0	0	0	0	0	0	0	0	0	0	0	0	0
Zotu2504	Bacteria	Actinobacteriota	Acidimicrobiia	Microtrichales				0	0	2	2	0	1	0	0	0	7	9	8	0	0	0	0	4	10	6	4	21	9	1	1	2	2	0	0	0	0	5	1	0	0	1	12	0	0	2	4	4	5
Zotu2506	Bacteria	Cyanobacteria	Cyanobacteriia	Leptolyngbyales	Leptolyngbyaceae	Leptolyngbya PCC-6306	Leptolyngbya sp. CENA520	0	0	0	0	0	0	0	3	0	1	0	3	0	0	0	0	0	0	0	0	0	4	0	0	2	0	0	0	0	0	0	0	0	0	0	0	0	0	0	3	0	0
Zotu2507	Bacteria	Bacteroidota	Bacteroidia	Chitinophagales	Chitinophagaceae	Dinghuibacter		0	0	0	0	0	0	1	2	3	0	0	0	102	198	167	0	0	0	0	0	0	0	0	5	0	0	0	0	2	0	0	0	0	0	0	0	0	0	0	0	0	0
Zotu2509	Bacteria	Actinobacteriota	Thermoleophilia	Gaiellales				0	0	0	0	0	1	0	0	0	0	0	0	0	0	0	0	0	0	0	0	0	0	3	0	0	0	0	0	0	0	0	0	0	0	0	0	0	0	4	0	2	1
Zotu2510	Bacteria	Gemmatimonadota	Gemmatimonadetes	Gemmatimonadales	Gemmatimonadaceae	Gemmatimonas		0	0	0	0	0	0	0	0	0	1	0	0	0	0	0	0	0	0	0	0	0	2	0	0	103	57	47	1	2	0	0	0	0	0	0	0	0	0	0	1	0	0
Zotu2514	Bacteria	Proteobacteria	Alphaproteobacteria	Sphingomonadales	Sphingomonadaceae	Novosphingobium	metagenome	0	2	3	2	2	4	0	0	0	9	4	6	0	0	0	1	0	4	6	2	6	0	2	4	0	0	0	0	0	0	1	3	1	2	1	0	0	0	0	2	24	27
Zotu2517	Bacteria	Acidobacteriota	Acidobacteriae	Bryobacterales	Bryobacteraceae	Bryobacter		0	0	0	0	0	0	0	0	0	1	2	0	0	0	0	0	0	0	0	0	0	0	3	0	18	54	36	0	0	2	1	0	0	0	0	0	0	0	0	1	0	0
Zotu2518	Bacteria	Actinobacteriota	Acidimicrobiia	Actinomarinales				0	0	0	0	0	0	0	0	0	3	134	6	0	0	0	0	1	0	0	0	0	0	1	0	0	0	0	0	0	0	0	0	0	0	0	0	0	0	0	0	4	0
Zotu2519	Bacteria	Bacteroidota	Bacteroidia	Sphingobacteriales	env.OPS 17			0	0	0	0	0	0	1	0	0	0	0	0	0	0	1	0	0	0	0	0	0	0	0	0	1	1	2	31	71	62	0	0	0	0	0	0	0	0	0	0	0	0
Zotu2522	Bacteria	Proteobacteria	Gammaproteobacteria	Xanthomonadales	Rhodanobacteraceae	Chujaibacter		0	0	0	0	0	0	0	0	0	0	0	0	0	0	0	0	0	0	0	0	0	1	0	0	0	0	0	0	0	0	0	0	0	0	0	0	0	0	3	1	2	0
Zotu2523	Bacteria	Cyanobacteria	Cyanobacteriia	Cyanobacteriales	Chroococcidiopsaceae			3	1	8	5	1	0	0	0	0	0	0	0	0	0	0	0	0	0	0	0	0	0	0	0	0	0	0	0	0	0	1	1	78	0	0	0	0	0	0	0	0	0
Zotu2525	Bacteria	Firmicutes	Bacilli	Bacillales	Bacillaceae	Bacillus		3	23	0	0	0	1	0	0	0	0	0	0	0	0	0	42	10	0	0	0	0	0	0	0	0	0	0	0	0	0	0	0	1	0	0	0	0	0	0	0	0	0
Zotu2531	Bacteria	Acidobacteriota	Acidobacteriae	Solibacterales	Solibacteraceae	Candidatus Solibacter		2	1	0	0	145	10	0	0	0	0	0	0	0	0	0	1	0	0	0	2	0	2	0	0	0	0	0	0	0	0	0	0	0	0	0	0	0	0	0	0	0	0
Zotu2533	Bacteria	Verrucomicrobiota	Verrucomicrobiae	Chthoniobacterales	Terrimicrobiaceae	Terrimicrobium		0	0	0	0	0	0	0	0	1	0	0	0	2	0	0	0	0	0	0	0	0	0	0	0	0	0	0	0	0	0	0	0	0	0	0	0	0	0	0	0	0	0
Zotu2535	Bacteria	Myxococcota	Polyangia	Polyangiales	BIrii41			0	0	0	0	0	0	0	0	0	70	61	57	0	0	0	0	1	0	0	0	2	0	0	0	0	0	0	0	0	0	0	0	0	0	0	0	0	0	0	0	0	1
Zotu2536	Bacteria	Spirochaetota	Spirochaetia	Spirochaetales	Spirochaetaceae	Spirochaeta		0	0	0	0	0	0	0	0	0	0	0	1	0	0	0	0	0	0	0	0	0	1	0	0	0	0	0	0	0	0	0	0	0	0	0	0	1	0	0	0	1	0
Zotu2537	Bacteria	Bacteroidota	Bacteroidia	Chitinophagales	Chitinophagaceae			0	0	0	0	0	0	0	0	0	0	0	0	0	0	2	0	0	0	0	1	0	0	0	0	1	0	0	0	0	0	0	0	0	0	0	0	0	0	0	0	0	0
Zotu2539	Bacteria	Proteobacteria	Gammaproteobacteria	Enterobacterales	Enterobacteriaceae			3	39	2	2	1	0	0	0	0	0	0	0	0	0	0	1	0	0	1	0	0	0	0	0	0	0	0	0	0	0	1	128	6	0	0	0	0	0	0	0	0	0
Zotu2540	Bacteria	Firmicutes	Bacilli	Bacillales	Bacillaceae	Bacillus		1	25	1	0	0	0	0	0	0	0	0	0	0	0	0	49	20	0	0	0	0	0	0	0	0	0	0	0	0	0	0	0	0	2	0	0	0	0	0	0	0	0
Zotu2545	Bacteria	Proteobacteria	Gammaproteobacteria	Burkholderiales	Oxalobacteraceae			0	0	0	0	0	0	1	1	0	0	0	0	2	1	0	0	0	0	0	0	0	0	0	0	0	0	0	28	30	28	0	0	0	0	0	0	0	0	0	0	0	0
Zotu2546	Bacteria	Proteobacteria	Alphaproteobacteria	Rhizobiales	Hyphomicrobiaceae	Pedomicrobium		0	0	0	0	0	0	0	0	0	14	9	8	0	0	0	0	0	0	0	0	0	1	14	0	0	0	0	0	0	0	0	0	0	1	0	0	0	0	2	3	13	0
Zotu2547	Bacteria	Proteobacteria	Alphaproteobacteria	Rhizobiales	Devosiaceae	Devosia		2	0	4	8	19	3	0	0	0	5	4	2	0	0	0	0	3	7	6	2	6	3	2	1	1	3	2	0	0	0	2	3	1	0	0	6	0	0	0	14	12	6
Zotu2554	Bacteria	Proteobacteria	Alphaproteobacteria	Rhizobiales	Beijerinckiaceae	alphaI cluster		0	0	0	2	1	0	2	2	0	0	0	0	0	8	1	0	0	2	2	3	0	4	1	0	6	2	3	0	0	0	1	0	1	2	3	1	6	6	13	0	2	2
Zotu2556	Bacteria	Bacteroidota	Bacteroidia	Cytophagales	Microscillaceae	Ohtaekwangia		0	0	0	12	0	0	0	0	0	0	0	0	0	0	0	0	0	0	1	1	0	0	0	0	0	0	0	0	0	0	0	0	0	0	1	230	0	0	0	2	1	0
Zotu2560	Bacteria	Cyanobacteria	Cyanobacteriia	Chloroplast	Discoplastis sp. Gungnamji052507K			0	0	0	0	0	0	1	0	0	0	0	0	0	1	0	0	0	0	0	0	0	0	0	0	2	3	1	54	32	95	0	0	0	0	0	0	0	0	0	0	0	0
Zotu2561	Bacteria	Proteobacteria	Alphaproteobacteria	Rhizobiales	Amb-16S-1323			0	0	0	0	0	0	0	0	0	0	1	0	0	0	0	0	0	0	0	0	6	11	182	0	0	0	0	0	0	0	0	0	0	0	0	0	0	0	3	0	0	0
Zotu2562	Bacteria	Bacteroidota	Bacteroidia	Flavobacteriales	Weeksellaceae			0	0	0	0	0	0	0	0	2	0	0	0	2	0	0	0	0	0	0	0	0	0	0	0	0	0	0	0	0	0	0	0	0	0	0	0	3	0	0	0	1	0
Zotu2565	Bacteria							0	0	1	0	0	0	0	0	0	0	0	0	0	0	0	0	2	0	0	0	0	0	0	0	0	0	0	0	0	0	0	2	0	0	0	0	0	0	0	0	0	0
Zotu2566	Bacteria	Actinobacteriota	Actinobacteria	Micrococcales	Demequinaceae	Demequina		0	0	0	0	0	0	0	0	0	74	52	63	0	0	0	0	0	0	0	0	0	1	4	0	0	0	0	0	0	0	0	0	0	1	0	0	0	0	0	0	2	0
Zotu2568	Bacteria	Bacteroidota	Kapabacteria	Kapabacteriales	metagenome			0	0	0	0	0	0	1	0	0	0	0	0	0	0	0	0	0	0	0	0	0	0	0	0	0	0	0	0	0	0	0	0	0	0	0	0	0	0	0	0	0	0
Zotu2569	Bacteria	Cyanobacteria	Cyanobacteriia	Chloroplast				0	0	0	0	0	0	103	123	122	0	0	0	1	0	0	0	1	0	0	0	0	3	1	1	0	0	0	1	2	0	0	0	0	0	0	0	8	11	2	0	0	0
Zotu2572	Bacteria	Bacteroidota	Bacteroidia	Chitinophagales				0	0	0	0	0	0	0	0	0	0	0	0	2	0	0	0	0	0	0	0	0	0	0	0	0	0	1	0	0	0	0	0	0	0	0	0	0	0	0	0	0	0
Zotu2577	Bacteria	Firmicutes	Bacilli	Bacillales	Bacillaceae	Bacillus		6	9	2	1	7	2	0	0	0	0	0	1	0	0	1	17	4	0	0	1	0	0	0	0	0	0	0	2	0	0	5	0	3	1	3	0	0	0	0	0	0	0
Zotu2585	Archaea	Crenarchaeota	Nitrososphaeria	Nitrososphaerales	Nitrososphaeraceae	Candidatus Nitrocosmicus		7	9	1	0	0	0	0	0	0	1	0	3	0	0	0	0	7	0	0	0	0	0	0	0	0	0	0	0	0	0	0	1	0	0	0	6	0	0	0	0	0	0
Zotu2587	Bacteria	Chloroflexi	Ktedonobacteria	C0119				0	1	0	0	1	0	0	0	0	1	0	2	0	0	0	0	25	0	0	0	1	15	0	0	0	0	0	0	0	0	0	0	0	0	0	0	0	0	0	0	0	2
Zotu2592	Bacteria	Proteobacteria	Alphaproteobacteria	Acetobacterales	Acetobacteraceae	Acidiphilium		0	0	2	0	0	0	0	0	0	0	0	0	0	0	0	0	0	1	0	0	0	0	0	0	0	0	0	0	0	0	0	0	1	0	0	0	0	0	0	0	0	0
Zotu2598	Bacteria	Proteobacteria	Alphaproteobacteria	Sphingomonadales	Sphingomonadaceae			4	7	1	1	2	0	0	0	0	2	0	1	0	0	0	2	4	1	0	3	4	1	3	1	0	0	0	0	0	0	0	16	2	8	1	1	1	0	0	1	20	14
Zotu2608	Bacteria	Proteobacteria	Alphaproteobacteria	Rhizobiales	Xanthobacteraceae	Pseudolabrys		0	0	0	0	0	0	0	0	0	0	0	0	0	0	0	0	0	0	0	0	0	0	0	0	0	2	0	0	0	0	0	0	0	0	0	0	0	0	0	0	0	0
Zotu2609	Bacteria	Proteobacteria	Gammaproteobacteria	Burkholderiales	Sutterellaceae			0	0	0	0	0	0	0	0	0	4	0	1	0	0	0	0	0	0	0	0	2	4	3	0	0	0	0	0	0	0	0	0	0	0	0	0	2	2	9	2	0	1
Zotu2610	Bacteria	Bacteroidota	Bacteroidia	Sphingobacteriales	env.OPS 17			0	0	0	0	0	0	0	0	0	2	0	0	0	0	0	0	0	0	0	0	0	0	0	0	0	0	0	0	0	0	0	0	0	0	0	0	0	0	0	2	0	0
Zotu2611	Bacteria	Chloroflexi	Anaerolineae	Anaerolineales	Anaerolineaceae			0	0	0	0	1	0	0	0	0	0	0	0	0	0	0	0	0	0	0	0	0	0	0	0	10	3	146	0	1	0	0	0	0	0	0	1	0	0	0	0	0	0
Zotu2612	Bacteria	Bacteroidota	Bacteroidia	Cytophagales	Cyclobacteriaceae	Algoriphagus		0	0	0	0	0	0	0	0	0	0	0	0	0	0	0	0	0	0	0	0	0	0	0	0	0	1	0	0	0	0	0	0	0	0	0	0	1	0	3	0	0	0
Zotu2623	Bacteria	Cyanobacteria	Cyanobacteriia	Chloroplast	Pectinodesmus pectinatus			0	0	0	0	0	0	0	0	0	0	0	0	2	0	0	0	0	0	0	0	0	0	0	0	0	2	0	0	0	0	0	0	0	0	0	0	2	0	3	0	0	0
Zotu2624	Bacteria	Proteobacteria	Alphaproteobacteria	Caulobacterales	Hyphomonadaceae	SWB02		0	0	0	0	0	0	0	4	2	0	0	0	51	45	46	0	0	0	0	0	0	0	0	0	0	0	0	0	0	0	0	0	0	0	0	0	0	0	0	0	0	0
Zotu2625	Bacteria	Actinobacteriota	Acidimicrobiia	Microtrichales	Ilumatobacteraceae	CL500-29 marine group	metagenome	0	0	0	0	0	0	0	0	1	1	0	0	0	0	0	0	0	0	0	0	0	0	0	0	0	2	2	0	2	2	0	0	0	0	0	0	0	0	3	0	0	0
Zotu2626	Bacteria	Proteobacteria	Gammaproteobacteria	Burkholderiales	Sulfuricellaceae	Sulfuricella		0	0	0	1	0	0	0	0	0	0	1	0	0	0	0	0	0	0	0	0	0	0	0	0	0	1	0	0	0	1	0	0	0	0	5	0	15	2	0	0	0	0
Zotu2629	Bacteria	Proteobacteria	Gammaproteobacteria	Burkholderiales	SC-I-84			0	0	0	0	0	0	0	0	0	3	0	0	0	0	0	0	0	0	0	0	0	9	4	0	0	0	0	0	0	0	0	0	0	0	0	0	1	0	1	2	0	0
Zotu2630	Bacteria	Proteobacteria	Gammaproteobacteria	Xanthomonadales	Xanthomonadaceae	Pseudoxanthomonas		0	0	0	0	0	0	0	0	0	2	202	8	0	0	0	0	2	0	0	0	0	2	0	0	0	0	0	0	0	0	0	0	0	0	0	0	0	0	0	0	8	1
Zotu2632	Bacteria	Acidobacteriota	Blastocatellia	Pyrinomonadales	Pyrinomonadaceae	RB41		0	0	0	0	0	0	0	0	0	0	0	0	0	2	0	0	0	3	1	1	0	0	0	0	0	0	0	0	0	0	0	0	0	0	0	0	0	0	0	0	0	0
Zotu2641	Bacteria	Proteobacteria	Alphaproteobacteria					0	0	0	0	0	0	0	0	0	0	0	0	0	1	0	0	0	0	0	0	0	0	0	0	3	3	3	34	31	45	0	0	0	0	0	0	0	0	0	0	0	0
Zotu2642	Bacteria	Verrucomicrobiota	Verrucomicrobiae	Verrucomicrobiales	Verrucomicrobiaceae	Brevifollis		0	0	0	0	0	0	0	0	0	4	1	0	2	0	0	0	0	0	0	0	0	1	0	0	7	8	0	0	0	1	0	0	0	0	0	0	0	0	2	0	1	0
Zotu2643	Bacteria	Myxococcota	Polyangia	Polyangiales	BIrii41			0	0	0	0	0	0	0	0	0	71	49	75	0	0	0	0	0	0	0	0	0	0	5	0	0	0	0	0	0	0	0	0	0	0	0	0	0	0	0	2	1	3
Zotu2644	Bacteria	Chloroflexi	Anaerolineae	SBR1031				0	0	0	0	0	0	0	0	0	0	0	0	0	0	0	0	0	0	0	0	0	0	0	0	1	3	1	0	0	0	0	0	0	0	0	0	0	0	0	0	0	0
Zotu2645	Bacteria	Acidobacteriota	Acidobacteriae	Bryobacterales	Bryobacteraceae	Bryobacter		0	0	1	0	3	1	0	0	0	0	0	0	0	0	0	0	0	0	0	0	0	11	0	1	0	0	0	0	0	0	0	0	0	0	0	0	0	1	0	2	2	4
Zotu2646	Bacteria	Bacteroidota	Bacteroidia	Bacteroidales	Bacteroidetes vadinHA17			0	0	0	0	0	0	1	0	0	0	0	0	0	0	0	0	0	0	0	0	0	0	0	0	182	84	27	9	2	4	0	0	0	0	0	0	3	0	0	0	0	0
Zotu2652	Bacteria	Chloroflexi	Anaerolineae	SBR1031				0	3	4	0	0	0	0	0	0	0	0	0	0	0	0	0	0	52	30	41	0	0	0	0	0	0	0	0	0	0	1	0	0	0	0	0	0	0	0	0	0	0
Zotu2659	Bacteria	Proteobacteria	Alphaproteobacteria					0	0	0	0	0	0	6	3	1	0	0	0	50	47	73	0	0	0	0	0	0	0	0	2	0	0	0	2	0	0	0	0	0	0	0	0	0	0	0	0	0	0
Zotu2663	Bacteria	Acidobacteriota	Acidobacteriae	Acidobacteriales	Acidobacteriaceae (Subgroup 1)			0	0	0	0	0	0	0	0	0	0	0	0	0	0	3	0	0	0	0	0	0	0	0	1	0	0	0	0	0	0	0	0	0	0	0	0	0	0	0	0	0	0
Zotu2664	Bacteria	Proteobacteria	Alphaproteobacteria	Acetobacterales	Acetobacteraceae			0	0	0	0	0	0	0	0	0	0	0	0	0	0	0	0	0	0	0	0	0	23	0	0	0	0	0	0	0	0	0	0	0	0	0	0	0	0	3	2	0	2
Zotu2665	Bacteria	Cyanobacteria	Cyanobacteriia	Chloroplast	Discoplastis sp. Gungnamji052507K			0	0	0	0	0	0	0	0	0	0	0	0	0	1	0	0	0	0	0	0	0	0	0	0	2	0	1	46	15	111	0	0	0	0	0	0	0	0	0	0	0	0
Zotu2666	Bacteria	Proteobacteria	Gammaproteobacteria	Burkholderiales	Comamonadaceae			0	0	0	0	0	0	0	0	0	0	0	0	2	1	2	0	0	0	0	0	0	0	0	0	0	0	0	0	2	0	0	0	0	0	0	0	0	0	0	0	0	0
Zotu2667	Bacteria	Bacteroidota	Bacteroidia	Cytophagales	Spirosomaceae	Pseudarcicella		0	0	0	0	0	0	0	0	0	0	0	0	0	0	1	0	0	0	0	0	0	0	0	0	0	0	0	0	0	5	0	0	0	0	0	0	0	0	0	0	0	0
Zotu2668	Bacteria	Bacteroidota	Bacteroidia	Flavobacteriales	Flavobacteriaceae	Flavobacterium	metagenome	1	1	0	0	0	0	0	0	0	0	0	0	0	0	0	1	0	1	0	1	3	0	0	0	0	0	0	0	0	0	0	0	0	0	2	2	0	0	0	0	0	0
Zotu2671	Bacteria	Chloroflexi	Anaerolineae	SBR1031	A4b	wastewater metagenome		0	0	0	0	0	0	0	0	0	0	0	0	0	0	0	0	0	7	7	5	0	0	0	1	0	0	0	0	0	2	0	0	0	0	0	0	0	0	0	0	0	0
Zotu2672	Bacteria	Bacteroidota	Bacteroidia	Chitinophagales	Chitinophagaceae	Flavisolibacter		0	0	0	0	0	0	0	0	0	0	0	0	0	0	0	0	1	2	0	0	0	1	0	0	0	0	0	0	0	0	0	0	0	1	0	0	0	0	0	0	0	0
Zotu2674	Bacteria	Acidobacteriota	Blastocatellia	Blastocatellales	Blastocatellaceae			0	0	4	0	0	0	0	0	0	0	0	0	0	0	0	0	0	0	0	1	0	0	0	0	0	0	0	0	0	0	332	0	7	0	3	0	0	0	0	0	0	0
Zotu2679	Bacteria	Gemmatimonadota	Gemmatimonadetes	Gemmatimonadales	Gemmatimonadaceae	Gemmatimonas		0	0	0	0	3	5	0	0	0	0	0	0	0	0	0	0	0	2	0	0	0	0	0	0	0	0	0	0	0	0	7	0	28	10	58	0	0	0	0	0	0	0
Zotu2680	Bacteria	Chloroflexi	Chloroflexia	Chloroflexales	Roseiflexaceae			0	0	0	0	0	0	0	0	0	0	0	0	0	0	0	0	0	0	0	1	0	9	0	0	0	0	0	0	0	0	0	0	0	0	0	0	1	0	0	0	0	0
Zotu2682	Bacteria	Cyanobacteria	Cyanobacteriia	Chloroplast				0	0	0	0	0	0	0	0	2	0	0	0	1	0	0	0	0	0	0	0	0	0	0	0	0	0	0	0	0	0	0	0	0	0	0	0	0	0	0	0	0	0
Zotu2683	Bacteria	Actinobacteriota	Actinobacteria	Micrococcales	Promicromonosporaceae	Promicromonospora		0	0	0	1	0	0	0	0	0	154	123	128	0	0	0	0	0	0	0	0	0	0	0	0	0	0	0	0	0	0	0	0	0	0	0	0	1	0	0	0	0	0
Zotu2685	Bacteria	Myxococcota	Polyangia	Polyangiales	BIrii41	metagenome		0	0	0	0	0	0	0	0	0	5	0	0	0	0	0	0	0	0	0	0	9	0	0	0	0	0	0	0	0	0	0	0	0	0	0	0	0	0	0	0	0	1
Zotu2693	Bacteria	WPS-2						0	0	2	0	0	0	0	0	0	0	0	0	0	0	2	0	0	0	0	1	0	0	0	0	0	0	0	0	0	0	2	0	0	0	0	0	0	0	0	0	0	0
Zotu2694	Bacteria	Proteobacteria	Alphaproteobacteria	Rhizobiales	Xanthobacteraceae			0	0	0	0	1	0	0	0	0	0	0	0	0	0	0	0	0	0	0	0	0	5	0	0	0	0	0	0	0	0	0	0	0	0	0	0	0	2	0	2	5	3
Zotu2695	Bacteria	Proteobacteria	Alphaproteobacteria	Rhizobiales	Xanthobacteraceae	Rhodoplanes		0	0	0	0	0	0	0	0	0	0	0	0	0	0	0	0	0	1	0	0	0	0	0	0	0	0	0	0	0	0	0	0	0	0	0	0	0	0	0	0	0	1
Zotu2697	Bacteria	Bacteroidota	Bacteroidia	Chitinophagales	Chitinophagaceae	Terrimonas		0	0	0	1	0	0	0	0	0	0	0	0	0	0	0	0	0	0	0	0	0	0	1	0	0	0	0	0	0	0	1	0	1	0	0	0	0	0	0	0	0	0
Zotu2698	Bacteria	Bacteroidota	Bacteroidia	Chitinophagales	Chitinophagaceae	Parafilimonas		112	21	4	1	0	0	0	0	0	0	0	0	0	0	0	0	1	0	0	0	0	0	0	0	0	0	0	0	0	0	0	14	0	0	0	0	0	0	0	0	0	3
Zotu2700	Bacteria	Chloroflexi	Chloroflexia	Chloroflexales	Chloroflexaceae	FFCH7168		0	0	0	0	0	0	0	0	0	0	0	0	0	0	0	0	2	0	0	0	164	4	9	8	0	0	0	0	0	0	0	0	1	1	1	0	1	0	0	0	2	4
Zotu2706	Bacteria	Actinobacteriota	Actinobacteria	Frankiales				0	0	0	0	1	1	0	0	0	0	0	0	0	0	0	0	0	0	0	0	0	0	4	0	0	0	0	0	0	0	0	0	0	0	0	0	0	0	2	4	1	1
Zotu2712	Bacteria	Bacteroidota	Bacteroidia	Cytophagales	Microscillaceae		metagenome	0	0	0	0	0	0	0	0	0	0	0	0	0	0	0	0	0	50	39	42	3	0	0	0	0	0	0	0	0	0	0	0	0	0	0	0	0	0	0	0	0	0
Zotu2713	Bacteria	Proteobacteria	Gammaproteobacteria	Steroidobacterales	Steroidobacteraceae			0	0	0	0	0	0	0	0	0	0	0	0	0	0	0	0	0	0	0	0	0	0	0	0	0	0	0	0	0	0	0	0	0	0	0	1	39	54	85	0	0	0
Zotu2723	Bacteria	Actinobacteriota	Acidimicrobiia	Microtrichales	Ilumatobacteraceae	CL500-29 marine group	metagenome	0	0	0	0	0	0	0	3	0	0	0	0	1	1	1	0	0	0	0	0	0	0	0	0	1	5	2	31	15	13	0	0	0	0	0	0	0	0	0	0	0	0
Zotu2726	Bacteria	Verrucomicrobiota	Verrucomicrobiae	Methylacidiphilales	Methylacidiphilaceae			0	0	0	0	0	0	0	0	0	0	0	0	0	0	0	0	0	0	0	0	0	0	0	1	0	0	0	0	0	0	0	0	0	0	0	0	0	0	0	0	0	0
Zotu2730	Bacteria	WPS-2						0	0	0	0	0	0	0	0	0	0	0	0	0	0	0	0	0	0	0	0	0	0	2	0	0	0	0	0	0	0	0	0	0	0	0	0	0	0	2	2	3	1
Zotu2733	Bacteria	Gemmatimonadota	Longimicrobia	Longimicrobiales	Longimicrobiaceae	YC-ZSS-LKJ147		2	0	1	0	0	0	0	0	0	0	0	0	0	0	0	0	1	3	0	0	0	0	0	0	0	0	0	0	0	0	0	0	0	0	0	3	0	0	0	0	0	0
Zotu2735	Bacteria	Gemmatimonadota	Longimicrobia	Longimicrobiales	Longimicrobiaceae	YC-ZSS-LKJ147		0	1	3	0	0	0	0	0	0	0	0	0	0	0	0	0	0	1	2	1	0	0	0	0	0	0	0	0	0	0	0	0	1	0	0	0	0	0	0	0	0	0
Zotu2737	Bacteria	Proteobacteria	Alphaproteobacteria	Micropepsales	Micropepsaceae			0	3	4	1	3	4	0	0	0	0	0	0	0	0	0	0	0	12	14	19	0	4	1	0	0	0	0	0	0	0	5	1	12	2	10	3	0	0	0	4	1	0
Zotu2738	Bacteria	Actinobacteriota	Actinobacteria	Frankiales	Nakamurellaceae	Nakamurella	Nakamurella multipartita DSM 44233	0	1	8	2	0	6	0	0	0	2	0	2	0	1	0	0	2	1	1	0	19	5	0	11	0	0	0	1	0	0	3	0	6	9	0	4	0	1	1	2	0	0
Zotu2746	Bacteria	Verrucomicrobiota	Verrucomicrobiae	Pedosphaerales	Pedosphaeraceae	ADurb.Bin063-1		0	0	0	0	0	0	0	0	3	0	0	0	0	0	0	0	0	0	0	0	0	0	0	0	1	11	5	4	1	0	0	0	2	0	1	0	0	0	0	0	0	0
Zotu2747	Bacteria	Proteobacteria	Alphaproteobacteria	Rhodobacterales	Rhodobacteraceae			0	0	0	0	0	0	0	0	0	29	19	19	0	0	0	0	0	0	0	0	0	9	87	0	0	0	0	0	0	0	0	0	0	0	0	0	0	0	3	0	0	0
Zotu2748	Bacteria	Actinobacteriota	Actinobacteria	Micromonosporales	Micromonosporaceae			0	1	1	0	0	0	0	0	0	0	0	0	0	0	0	0	1	43	66	49	0	0	0	0	0	0	0	0	0	0	0	0	1	0	0	0	0	0	0	0	0	1
Zotu2750	Archaea	Halobacterota	Methanosarcinia	Methanosarciniales	Methanoperedenaceae	Candidatus Methanoperedens		0	0	0	0	0	0	0	0	0	0	0	0	0	0	0	0	0	0	0	0	0	0	0	0	0	1	1	0	0	0	0	0	0	0	0	0	0	0	0	0	0	0
Zotu2760	Bacteria	Bacteroidota	Bacteroidia	Flavobacteriales	NS9 marine group			0	0	0	0	0	0	0	0	0	0	0	0	82	73	86	0	0	0	0	0	0	0	0	1	3	8	1	2	6	3	0	0	0	0	0	0	0	0	0	0	0	0
Zotu2762	Bacteria	Acidobacteriota	Acidobacteriae	Solibacterales	Solibacteraceae	Candidatus Solibacter		1	0	1	0	1	0	0	0	0	0	0	0	0	0	0	0	0	0	0	0	0	9	0	0	0	0	0	0	0	0	0	0	0	0	0	0	0	2	0	2	3	1
Zotu2764	Bacteria	Chloroflexi	Chloroflexia	Kallotenuales	AKIW781			0	1	13	0	0	0	0	0	0	0	0	0	0	1	0	0	0	0	0	0	0	0	0	63	0	0	0	0	0	0	0	0	0	0	0	0	0	0	0	0	1	2
Zotu2767	Bacteria	Proteobacteria	Alphaproteobacteria	Rhizobiales	Xanthobacteraceae			1	1	5	2	0	3	0	0	0	10	11	8	0	0	0	0	3	6	12	9	3	1	8	0	0	0	0	0	0	0	2	0	0	5	1	1	0	0	0	5	5	7
Zotu2778	Bacteria	Bacteroidota	Bacteroidia	Flavobacteriales	Weeksellaceae	Chryseobacterium		0	0	0	0	0	0	0	0	0	0	0	0	0	0	0	0	0	0	0	0	0	1	5	0	0	0	0	0	0	0	0	0	0	0	0	0	0	0	4	0	0	0
Zotu2779	Bacteria	Chloroflexi	Ktedonobacteria	Ktedonobacterales	JG30-KF-AS9			0	0	0	0	0	0	0	0	0	0	0	0	0	0	0	0	0	0	0	0	0	3	0	0	1	1	0	0	2	0	0	0	0	0	0	0	0	0	0	0	0	0
Zotu2784	Bacteria	Chloroflexi	Ktedonobacteria	Ktedonobacterales	Ktedonobacteraceae	7731		0	0	7	0	0	0	0	0	0	0	0	0	0	2	0	0	0	4	0	3	0	0	0	3	0	1	0	0	0	0	0	0	0	0	0	0	0	0	0	0	0	0
Zotu2792	Bacteria	Proteobacteria	Gammaproteobacteria	Burkholderiales	Comamonadaceae			0	0	0	3	160	1	0	0	0	0	0	0	0	0	0	0	0	0	0	0	0	0	0	0	0	0	0	0	0	0	0	0	0	0	0	0	0	0	0	0	0	0
Zotu2796	Bacteria	Bacteroidota	Kryptonia	Kryptoniales	BSV26			0	0	0	0	0	0	0	0	1	0	5	2	0	0	0	0	0	0	0	0	0	0	0	0	0	0	0	0	0	0	0	0	0	1	0	2	2	0	4	0	0	1
Zotu2798	Bacteria	Bacteroidota	Bacteroidia	Chitinophagales	Chitinophagaceae	Segetibacter		0	0	0	0	0	0	0	0	0	0	0	0	0	3	3	0	0	0	0	0	2	1	0	1	0	1	0	0	0	0	0	0	0	0	0	0	0	0	0	0	0	0
Zotu2799	Bacteria	Cyanobacteria	Cyanobacteriia	Synechococcales	Cyanobiaceae	Cyanobium PCC-6307		0	0	0	0	0	0	0	0	0	0	0	1	0	0	0	0	0	0	0	0	0	0	0	0	0	0	0	0	0	0	0	0	0	0	0	1	0	0	0	0	0	0
Zotu2803	Bacteria	Actinobacteriota	Acidimicrobiia	Microtrichales	Ilumatobacteraceae	CL500-29 marine group	bacterium enrichment culture clone B18(2011)	0	0	0	0	0	0	0	0	0	0	0	0	2	1	0	0	0	0	0	0	0	0	0	0	0	2	1	5	6	8	0	0	0	0	0	0	0	0	0	0	0	0
Zotu2804	Bacteria	Chloroflexi	Chloroflexia	Chloroflexales	Roseiflexaceae			0	0	1	0	0	0	0	0	0	0	0	0	0	0	0	0	0	8	8	69	0	0	0	0	0	0	0	0	0	0	0	0	0	0	0	0	0	0	0	0	0	0
Zotu2807	Bacteria	Acidobacteriota	Subgroup 22					0	0	0	0	3	0	0	0	0	0	1	0	0	0	0	0	0	0	0	0	0	1	1	0	0	0	0	0	0	0	0	0	0	0	1	0	14	23	112	0	0	0
Zotu2808	Bacteria	Desulfobacterota	Desulfobacteria	Desulfobacterales	Desulfosarcinaceae	Sva0081 sediment group		0	0	0	0	0	0	4	4	4	0	0	1	0	0	0	0	0	0	0	0	1	4	1	0	0	0	0	0	0	0	0	0	0	0	0	0	0	1	8	2	0	1
Zotu2809	Bacteria	Actinobacteriota	Thermoleophilia	Solirubrobacterales				0	0	0	0	0	0	0	0	0	8	1	0	0	0	0	0	0	0	0	0	0	0	2	0	0	0	0	0	0	0	1	0	0	0	0	0	0	0	0	195	4	1
Zotu2812	Bacteria	Verrucomicrobiota	Verrucomicrobiae	Chthoniobacterales	Chthoniobacteraceae	Candidatus Udaeobacter		0	0	0	0	0	1	0	0	0	0	0	2	0	0	0	0	0	0	0	0	0	0	0	0	0	0	0	0	0	0	0	0	0	0	0	0	0	0	0	0	37	74
Zotu2820	Bacteria	Chloroflexi	Chloroflexia	Chloroflexales	Chloroflexaceae	FFCH7168		0	0	0	1	1	0	0	0	0	0	0	0	0	0	0	3	0	0	2	0	0	0	0	0	0	0	0	0	0	0	0	70	0	0	0	0	0	0	0	0	0	4
Zotu2833	Bacteria	Actinobacteriota	Actinobacteria	Frankiales	Sporichthyaceae			0	0	0	0	0	1	1	3	1	0	1	0	2	0	2	0	0	0	0	0	0	0	0	0	0	0	3	2	0	1	0	0	0	0	0	0	0	0	0	0	0	0
Zotu2835	Bacteria	Cyanobacteria	Cyanobacteriia	Chloroplast				0	0	0	0	0	0	5	0	1	1	0	0	1	6	1	0	0	0	0	0	0	0	0	0	65	97	9	46	25	26	0	0	0	0	0	0	0	0	0	0	0	0
Zotu2836	Bacteria	Myxococcota	Polyangia	Polyangiales	Sandaracinaceae		metagenome	0	0	0	0	0	0	0	0	0	5	1	1	0	0	0	0	0	0	0	0	0	0	0	0	0	0	0	0	0	0	0	0	0	4	0	0	0	0	0	173	8	1
Zotu2837	Bacteria	Chloroflexi	Chloroflexia	Chloroflexales	Chloroflexaceae	FFCH7168		0	0	0	0	0	0	0	0	0	0	0	1	0	0	0	0	0	0	0	0	0	0	0	0	0	0	0	0	0	0	0	0	0	0	0	0	0	0	0	2	57	30
Zotu2838	Bacteria	Cyanobacteria	Cyanobacteriia	Chloroplast	metagenome			0	0	0	0	0	0	0	0	0	0	0	0	0	0	0	0	0	0	0	0	0	0	0	0	1	1	2	26	61	41	0	0	0	0	0	0	0	0	0	0	0	0
Zotu2840	Bacteria	Bacteroidota	Bacteroidia	Chitinophagales	Chitinophagaceae	Segetibacter		0	0	0	0	0	0	0	0	0	0	0	0	0	0	0	0	0	0	0	0	0	0	0	0	0	0	0	0	0	0	0	0	0	0	0	0	0	0	0	0	0	0
Zotu2841	Bacteria	Proteobacteria	Alphaproteobacteria	Caulobacterales	Caulobacteraceae	Phenylobacterium	metagenome	0	0	4	1	0	2	0	0	0	5	10	11	0	0	0	0	1	4	6	6	6	6	0	0	0	1	0	0	0	0	2	0	1	3	2	13	0	0	0	19	7	9
Zotu2843	Bacteria	Gemmatimonadota	Gemmatimonadetes	Gemmatimonadales	Gemmatimonadaceae			0	0	0	1	0	0	0	0	0	1	0	1	0	0	0	0	1	0	0	1	0	0	0	0	0	0	0	0	0	0	0	0	0	3	0	0	0	0	0	0	0	0
Zotu2845	Bacteria	Chloroflexi	Ktedonobacteria	C0119				0	0	56	0	0	0	0	0	0	0	0	0	0	1	0	0	0	0	0	0	0	0	0	62	0	0	0	0	0	0	1	0	0	0	0	0	0	0	0	0	0	0
Zotu2848	Bacteria	Proteobacteria	Alphaproteobacteria	Sphingomonadales	Sphingomonadaceae	Sphingomonas		3	2	9	3	1	3	0	0	0	12	3	4	0	0	0	1	5	5	7	6	25	3	4	5	0	0	0	0	0	0	5	5	3	2	3	14	0	0	0	13	19	34
Zotu2853	Bacteria	Actinobacteriota	Actinobacteria	Propionibacteriales	Nocardioidaceae	Marmoricola		0	0	1	27	3	28	0	0	0	0	0	0	0	0	0	0	0	1	0	0	0	0	0	0	0	0	0	0	0	0	1	0	8	6	6	1	0	0	0	0	0	0
Zotu2859	Bacteria	Bacteroidota	Bacteroidia	Chitinophagales	Chitinophagaceae	Edaphobaculum		0	0	0	0	0	0	0	0	0	0	4	0	0	0	0	0	0	0	0	0	0	0	0	0	0	0	0	0	0	0	0	0	0	0	0	0	0	0	0	0	1	0
Zotu2860	Bacteria	Chloroflexi	Chloroflexia	Chloroflexales	Roseiflexaceae			0	0	0	0	0	0	0	0	0	0	0	1	0	0	0	0	7	0	0	0	0	0	0	2	0	0	0	0	0	0	0	0	0	0	0	0	0	0	0	0	0	0
Zotu2861	Bacteria	Actinobacteriota	Actinobacteria	Frankiales	Acidothermaceae	Acidothermus		0	0	0	0	0	0	0	0	0	0	0	0	0	0	0	0	0	0	0	0	1	4	0	0	0	0	0	0	0	0	0	0	0	0	0	0	0	1	0	3	5	2
Zotu2862	Bacteria	Actinobacteriota	Actinobacteria	PeM15				0	0	0	0	0	0	0	0	0	0	0	0	0	0	0	0	0	0	0	0	0	0	0	0	211	1	4	0	1	4	0	0	0	0	0	0	0	1	0	0	0	0
Zotu2869	Bacteria	Cyanobacteria	Cyanobacteriia	Chloroplast	Planoglabratella opercularis			0	0	0	0	0	0	0	1	0	6	0	0	0	0	0	0	0	0	0	0	6	5	2	0	0	0	8	0	0	0	0	0	0	0	0	0	7	18	5	4	0	1
Zotu2870	Bacteria	Proteobacteria	Gammaproteobacteria	CCD24				0	0	0	1	0	0	0	0	0	8	6	3	0	0	0	0	0	0	0	0	0	0	1	0	0	0	0	0	0	0	0	0	0	0	0	1	0	0	0	1	3	1
Zotu2871	Bacteria	Acidobacteriota	Thermoanaerobaculia	Thermoanaerobaculales	Thermoanaerobaculaceae	Subgroup 10	Acidobacteria bacterium WY11	0	0	0	0	0	0	0	0	0	2	257	4	0	0	0	0	1	0	0	0	0	0	0	0	0	0	0	0	0	0	0	0	0	4	0	0	0	0	0	0	3	0
Zotu2872	Bacteria	Chloroflexi	Chloroflexia	Chloroflexales	Roseiflexaceae			3	0	0	0	0	2	0	0	0	0	0	0	0	0	0	0	0	0	0	0	0	1	0	0	0	0	0	0	0	0	0	0	0	0	0	172	0	0	0	12	0	3
Zotu2873	Bacteria	Actinobacteriota	Acidimicrobiia	Microtrichales	Ilumatobacteraceae	CL500-29 marine group		0	0	0	0	0	0	1	0	0	0	0	0	0	0	0	0	0	0	0	0	0	0	0	0	5	3	0	33	35	22	0	0	0	0	0	0	0	0	0	0	0	0
Zotu2875	Bacteria	Gemmatimonadota	Gemmatimonadetes	Gemmatimonadales	Gemmatimonadaceae	Gemmatimonas		0	0	0	0	0	0	0	0	1	0	0	0	1	0	0	0	0	0	0	0	1	0	0	0	12	90	18	1	0	0	0	0	0	0	3	0	0	0	2	0	0	0
Zotu2876	Bacteria	Chloroflexi	Chloroflexia	Chloroflexales	Roseiflexaceae			0	0	0	0	0	0	0	0	0	0	0	0	0	0	0	0	0	0	0	0	0	0	0	0	2	2	1	20	43	37	0	0	0	0	0	0	0	0	0	0	0	0
Zotu2877	Bacteria	Actinobacteriota	Thermoleophilia	Solirubrobacterales	Solirubrobacteraceae	Solirubrobacter	metagenome	4	1	1	21	1	15	0	0	0	2	8	8	0	0	0	1	1	0	1	1	0	6	0	0	0	0	0	0	0	0	7	0	0	11	2	24	0	0	0	3	4	9
Zotu2879	Bacteria	Proteobacteria	Alphaproteobacteria	Rhizobiales	Devosiaceae	Devosia		2	4	3	0	1	1	0	0	0	15	14	17	0	0	0	1	7	0	0	0	23	8	10	7	0	0	0	0	0	0	1	0	3	5	0	2	0	0	0	1	8	9
Zotu2885	Bacteria	Actinobacteriota	Acidimicrobiia	Microtrichales	Ilumatobacteraceae	CL500-29 marine group		0	0	0	0	0	0	0	0	0	0	0	0	2	3	0	0	0	0	0	0	0	0	0	0	0	0	3	1	1	0	0	0	0	0	0	0	0	0	0	0	0	0
Zotu2892	Bacteria	Proteobacteria	Gammaproteobacteria	Steroidobacterales	Steroidobacteraceae	Steroidobacter		0	0	0	10	0	3	0	0	0	0	0	2	0	0	0	2	0	2	4	3	0	0	0	0	1	0	0	0	0	0	2	3	10	15	10	7	0	0	0	1	3	0
Zotu2899	Bacteria	Acidobacteriota	Acidobacteriae	Acidobacteriales				0	0	0	0	0	0	0	0	0	1	1	0	0	0	0	0	0	0	0	0	0	5	0	0	0	0	0	0	0	0	0	0	0	0	0	0	1	0	0	0	0	0
Zotu2900	Bacteria	Proteobacteria	Alphaproteobacteria	Rhizobiales	Rhizobiaceae	Allorhizobium-Neorhizobium-Pararhizobium-Rhizobium		3	0	0	0	0	0	0	0	0	1	0	1	0	0	0	0	5	0	0	0	9	1	0	0	0	0	0	0	0	0	0	0	1	0	0	0	0	0	1	0	0	0
Zotu2901	Bacteria	Actinobacteriota	Acidimicrobiia	IMCC26256	Aciditerrimonas sp.			0	0	0	0	0	0	0	0	0	0	0	0	0	0	0	0	0	0	0	0	0	3	1	0	0	0	0	0	0	0	0	0	0	0	0	0	1	1	0	4	3	3
Zotu2902	Bacteria	Actinobacteriota	Acidimicrobiia	Microtrichales	Iamiaceae	Iamia		0	0	0	0	0	0	0	0	0	0	1	0	0	0	0	0	0	0	0	0	6	5	96	0	0	0	0	0	0	0	0	0	0	0	0	0	0	0	4	0	0	1
Zotu2903	Bacteria	Proteobacteria	Alphaproteobacteria	Rhodobacterales	Rhodobacteraceae	Amaricoccus		0	0	0	0	0	0	0	0	0	0	0	0	0	0	0	0	0	0	0	0	2	1	153	0	0	0	0	0	0	0	0	0	0	0	0	0	0	0	5	0	0	0
Zotu2904	Bacteria	Acidobacteriota	Acidobacteriae	Acidobacteriales	Acidobacteriaceae (Subgroup 1)	Occallatibacter		0	0	0	0	4	0	0	0	0	0	0	0	0	0	0	0	0	0	0	0	0	2	0	0	0	0	0	0	0	0	0	0	0	0	0	0	0	0	4	2	0	1
Zotu2905	Bacteria	Proteobacteria	Alphaproteobacteria	Rhizobiales	Rhizobiaceae	Allorhizobium-Neorhizobium-Pararhizobium-Rhizobium	Pararhizobium giardinii	5	18	5	4	1	0	0	0	0	4	7	7	0	0	0	2	13	0	1	0	10	1	0	7	0	0	0	0	0	0	11	2	1	2	0	0	0	0	0	0	8	2
Zotu2907	Bacteria	Firmicutes	Bacilli	Staphylococcales	Staphylococcaceae	Staphylococcus		1	0	0	0	2	0	0	0	0	84	63	61	0	0	0	2	1	0	0	0	1	0	2	0	0	0	0	0	0	0	0	0	0	0	0	0	0	0	0	1	0	0
Zotu2915	Bacteria	Myxococcota	Myxococcia	Myxococcales	Anaeromyxobacteraceae	Anaeromyxobacter		0	0	0	0	3	0	0	0	0	0	0	7	0	0	0	0	0	0	2	0	0	0	0	0	24	20	4	0	1	1	0	0	0	0	0	8	5	3	4	0	0	3
Zotu2917	Bacteria	Bdellovibrionota	Bdellovibrionia	Bdellovibrionales	Bdellovibrionaceae	Bdellovibrio		0	0	0	0	0	0	45	2	20	0	0	0	25	15	17	0	0	0	0	0	0	0	0	0	0	0	0	1	0	0	0	0	0	0	0	0	0	0	0	0	0	0
Zotu2919	Bacteria	Cyanobacteria	Cyanobacteriia	Chloroplast	Epipyxis sp. PR26KG			0	0	0	0	0	0	0	1	2	0	0	0	0	0	0	0	0	0	0	0	0	0	0	0	1	0	0	0	0	1	0	0	0	0	0	0	0	0	0	0	0	0
Zotu2920	Bacteria	Cyanobacteria	Cyanobacteriia	Cyanobacteriales				0	0	0	0	0	0	0	0	0	0	0	6	0	0	0	0	0	0	0	0	0	0	0	0	0	0	0	0	0	0	0	0	0	0	0	0	0	0	0	0	36	58
Zotu2921	Bacteria	Bacteroidota	Bacteroidia	Chitinophagales	Chitinophagaceae	Parafilimonas		0	0	0	1	1	0	0	0	0	0	0	1	0	0	0	1	0	0	0	0	0	0	0	0	0	0	0	0	0	0	0	1	0	0	1	180	0	0	0	3	1	4
Zotu2922	Bacteria	Verrucomicrobiota	Verrucomicrobiae	Chthoniobacterales	Chthoniobacteraceae	Chthoniobacter		0	0	0	0	0	0	0	0	0	0	0	0	0	1	0	0	0	0	0	0	0	0	0	0	5	1	1	48	59	65	0	0	0	0	0	0	0	0	0	0	0	0
Zotu2924	Bacteria	Proteobacteria	Alphaproteobacteria	Rhizobiales	Beijerinckiaceae	Methylobacterium-Methylorubrum		10	16	12	4	6	5	0	0	0	1	0	1	0	0	0	0	6	1	2	3	17	1	0	2	0	0	0	0	0	0	3	9	0	0	0	0	0	0	0	1	0	0
Zotu2934	Bacteria	Proteobacteria	Alphaproteobacteria	Rickettsiales	Mitochondria			0	0	0	0	0	0	0	0	0	0	0	0	0	0	0	0	0	0	0	0	0	0	0	0	0	1	0	16	41	53	0	0	0	0	0	0	0	0	0	0	0	0
Zotu2935	Bacteria	Proteobacteria	Alphaproteobacteria	Acetobacterales	Acetobacteraceae	Roseomonas		0	0	0	0	0	0	0	0	0	0	0	0	56	40	71	0	0	0	0	0	0	0	0	1	0	0	0	0	0	0	0	0	0	0	0	0	0	1	1	0	0	0
Zotu2939	Bacteria	Gemmatimonadota	Longimicrobia	Longimicrobiales	Longimicrobiaceae	YC-ZSS-LKJ147		0	2	43	0	0	0	0	0	2	0	0	0	2	0	0	0	0	0	0	2	0	0	0	90	0	0	0	0	0	0	0	0	0	0	0	0	0	0	0	0	0	0
Zotu2945	Bacteria	Bacteroidota	Bacteroidia	Chitinophagales	Chitinophagaceae	Terrimonas		0	0	0	56	2	2	0	0	0	0	0	0	0	0	0	0	0	0	0	0	0	0	0	0	0	0	0	0	0	0	2	0	0	1	0	0	0	0	0	0	0	0
Zotu2951	Archaea	Crenarchaeota	Nitrososphaeria	Nitrososphaerales	Nitrososphaeraceae			0	0	0	2	0	0	0	0	0	1	1	0	0	0	0	0	0	0	0	1	0	0	0	0	0	0	0	0	0	0	0	0	0	0	0	1	1	0	0	0	0	0
Zotu2952	Bacteria	Actinobacteriota	Actinobacteria	Propionibacteriales	Nocardioidaceae	Marmoricola		1	0	3	0	16	13	0	0	0	0	0	2	0	0	0	1	3	5	4	5	2	12	1	1	1	0	0	0	0	0	9	1	0	9	4	0	3	0	1	0	3	0
Zotu2953	Bacteria	Sva0485						0	0	0	0	0	0	0	0	1	0	0	0	1	0	0	0	0	0	0	0	0	0	0	1	1	3	0	0	1	0	0	0	0	0	0	0	0	0	0	0	0	0
Zotu2955	Bacteria	Cyanobacteria	Cyanobacteriia	Cyanobacteriales				0	0	0	0	0	0	0	0	0	3	0	0	1	0	0	0	0	0	0	0	0	1	1	0	0	0	0	0	0	0	0	0	0	0	0	0	0	0	1	6	1	0
Zotu2956	Bacteria	Bacteroidota	Bacteroidia	Sphingobacteriales	env.OPS 17			0	0	0	0	0	0	0	0	0	0	0	0	0	1	0	0	0	0	0	0	0	0	0	0	0	0	0	0	0	0	0	0	0	0	0	0	0	0	0	0	0	0
Zotu2957	Bacteria	Proteobacteria	Gammaproteobacteria	Burkholderiales	Hydrogenophilaceae	Thiobacillus		0	0	0	0	0	0	0	0	0	0	0	0	0	0	0	0	0	0	0	0	0	0	0	0	1	2	0	0	0	1	0	0	0	0	0	0	0	0	0	0	0	0
Zotu2960	Bacteria	Proteobacteria	Gammaproteobacteria	Burkholderiales				0	0	0	1	0	0	0	0	0	0	0	0	0	0	0	0	0	0	0	0	1	2	0	0	0	4	0	0	0	2	1	0	1	0	1	0	76	15	2	1	0	0
Zotu2961	Archaea	Halobacterota	Methanocellia	Methanocellales	Methanocellaceae	Methanocella	Methanocella paludicola SANAE	0	0	0	0	0	0	0	0	0	0	0	0	0	0	0	0	0	0	0	0	0	0	0	0	0	4	0	0	0	0	0	0	0	0	0	0	0	1	0	0	0	0
Zotu2962	Bacteria	Proteobacteria	Alphaproteobacteria	Rhizobiales	Beijerinckiaceae			1	1	33	0	0	0	0	0	0	0	0	0	0	0	0	0	0	0	0	0	0	8	1	0	0	0	0	0	0	0	3	1	2	4	0	0	0	0	0	0	1	0
Zotu2970	Bacteria	Gemmatimonadota	Gemmatimonadetes	Gemmatimonadales	Gemmatimonadaceae			0	2	1	0	0	0	0	0	0	0	0	0	0	0	0	0	0	0	0	0	0	0	0	0	0	0	0	0	0	0	2	0	46	1	59	0	0	0	0	0	0	0
Zotu2971	Bacteria	Nitrospirota	Thermodesulfovibrionia					0	0	0	0	0	0	3	6	5	0	0	0	0	2	0	0	0	0	0	0	0	0	0	0	125	22	3	2	1	0	0	0	0	0	0	0	0	0	0	0	0	0
Zotu2973	Bacteria	Bacteroidota	Bacteroidia	Chitinophagales	Saprospiraceae			0	0	0	0	0	0	0	0	0	0	0	0	0	0	0	0	0	1	0	0	0	0	0	0	1	0	0	7	1	7	0	0	0	0	0	0	0	0	0	0	0	0
Zotu2974	Bacteria	Chloroflexi	Anaerolineae	Anaerolineales	Anaerolineaceae	Anaerolinea		0	0	0	0	0	0	0	0	0	0	0	0	0	0	0	0	0	0	0	0	0	0	0	0	0	7	0	0	0	1	0	0	0	0	0	0	0	0	0	0	0	0
Zotu2975	Bacteria	Myxococcota	Myxococcia	Myxococcales	Anaeromyxobacteraceae	Anaeromyxobacter		0	0	0	0	0	0	0	0	2	0	0	0	3	0	0	0	0	0	0	0	0	0	0	1	2	0	2	2	0	0	0	0	0	0	0	0	0	0	0	0	0	0
Zotu2976	Bacteria	Proteobacteria	Alphaproteobacteria	Rhizobiales	Hyphomicrobiaceae	Hyphomicrobium		0	0	0	0	0	0	0	0	0	86	61	43	0	0	0	0	0	0	0	0	0	1	13	0	0	0	0	0	0	0	0	0	0	0	0	0	0	0	0	2	5	0
Zotu2978	Bacteria	Cyanobacteria	Cyanobacteriia	Cyanobacteriales	Nostocaceae	Scytonema VB-61278		0	0	0	0	0	0	0	0	0	0	1	8	0	0	0	0	0	0	0	0	0	0	0	0	0	0	0	0	0	0	0	0	2	0	0	0	0	0	0	0	50	67
Zotu2979	Bacteria	Proteobacteria	Alphaproteobacteria	Caulobacterales	Hyphomonadaceae		Maricaulis sp. DY14	0	0	0	0	0	0	0	0	0	0	0	1	0	0	0	0	0	0	0	0	1	5	102	0	0	0	0	0	0	0	0	0	0	0	0	0	0	0	4	0	0	0
Zotu2981	Bacteria	Chloroflexi	Anaerolineae	RBG-13-54-9				0	0	0	0	0	0	0	0	0	0	0	0	0	0	0	0	0	0	0	0	0	0	0	1	0	6	3	0	1	0	0	0	0	0	0	0	0	0	0	0	0	0
Zotu2984	Bacteria	Acidobacteriota	Acidobacteriae	Acidobacteriales	Acidobacteriaceae (Subgroup 1)	Acidipila-Silvibacterium		0	0	0	0	3	0	0	0	0	0	0	0	0	0	0	0	0	0	0	0	0	3	1	0	0	0	0	0	0	0	0	0	0	0	0	1	0	0	2	5	3	0
Zotu2986	Bacteria	Bacteroidota	Bacteroidia	Sphingobacteriales	NS11-12 marine group			0	0	0	0	0	0	0	1	0	0	0	0	0	1	1	0	0	0	0	0	0	0	0	0	0	0	1	7	13	12	0	0	0	0	0	0	0	0	0	0	0	0
Zotu2987	Bacteria	Actinobacteriota	Actinobacteria	Frankiales	Frankiaceae	Jatrophihabitans		8	1	1	0	4	1	0	0	0	0	0	0	0	0	0	0	0	0	1	0	0	0	1	0	0	0	0	0	0	0	1	0	0	0	0	0	0	0	0	0	0	0
Zotu2988	Bacteria	Proteobacteria	Alphaproteobacteria	Rhizobiales	Xanthobacteraceae			2	13	4	3	2	1	0	0	0	0	5	2	0	0	0	0	6	0	1	3	0	0	6	3	0	0	0	0	0	0	13	2	6	4	0	0	0	0	0	10	6	0
Zotu2990	Bacteria	Gemmatimonadota	Gemmatimonadetes	Gemmatimonadales	Gemmatimonadaceae	Gemmatimonas		0	5	16	0	0	2	0	0	0	0	0	1	0	1	1	0	4	1	2	1	0	0	0	16	0	0	0	0	0	0	1	0	1	7	3	6	0	0	0	6	0	1
Zotu2993	Bacteria	Chloroflexi	AD3					1	0	1	0	0	0	0	0	0	0	0	0	0	1	0	0	0	0	0	0	0	0	0	2	0	0	1	0	0	0	0	0	0	0	0	0	0	0	0	0	0	0
Zotu2994	Bacteria	Chloroflexi	Chloroflexia	Chloroflexales	Chloroflexaceae	FFCH7168		0	0	1	0	0	0	0	0	0	0	0	0	0	0	0	0	0	0	0	1	0	0	0	0	0	0	0	0	0	0	38	0	0	3	0	0	0	0	0	0	1	0
Zotu2997	Bacteria	Proteobacteria	Alphaproteobacteria	Rhizobiales				0	0	0	1	0	0	0	0	0	1	6	2	0	0	0	0	0	0	0	0	0	0	0	0	0	0	0	0	0	0	0	0	0	1	0	0	0	0	0	0	7	1
Zotu3000	Bacteria	Proteobacteria	Alphaproteobacteria	Rhizobiales	Beijerinckiaceae			0	0	0	0	0	0	0	1	0	0	0	0	55	36	30	0	0	0	0	0	0	0	0	0	0	0	0	0	2	1	0	0	0	0	0	0	0	0	0	0	0	0
Zotu3001	Bacteria	Actinobacteriota	Acidimicrobiia	Microtrichales	Ilumatobacteraceae	CL500-29 marine group		0	0	0	0	0	0	0	1	0	1	0	0	0	0	0	0	2	0	0	0	0	0	0	0	0	0	3	0	0	1	0	0	0	0	0	0	2	0	0	0	0	0
Zotu3003	Bacteria	Actinobacteriota	Thermoleophilia	Solirubrobacterales	67-14			0	0	3	0	0	0	0	0	0	0	0	2	0	0	0	0	0	0	0	0	0	0	2	0	0	0	0	0	0	0	0	0	1	0	0	1	0	0	0	0	0	0
Zotu3004	Bacteria	Proteobacteria	Gammaproteobacteria	Burkholderiales	Comamonadaceae			0	0	0	0	0	0	1	0	0	1	0	1	0	0	0	0	0	0	0	0	1	5	3	0	0	0	1	0	0	0	0	0	0	0	0	0	2	1	5	1	0	0
Zotu3005	Bacteria	Chloroflexi	Ktedonobacteria	Ktedonobacterales	Ktedonobacteraceae	HSB OF53-F07		0	0	0	0	0	0	0	0	0	0	0	0	0	0	1	0	0	0	0	0	0	0	0	1	0	0	0	0	0	0	0	0	0	0	0	0	0	0	0	0	0	0
Zotu3006	Bacteria	Chloroflexi	Anaerolineae	Anaerolineales	Anaerolineaceae			0	0	0	0	0	0	0	0	1	0	0	0	0	0	0	0	0	0	0	0	0	0	0	0	0	0	1	0	0	0	1	0	1	0	0	0	0	0	0	0	0	0
Zotu3007	Bacteria	Actinobacteriota	Acidimicrobiia	Actinomarinales				0	0	0	0	0	0	0	0	0	0	4	0	0	0	0	0	0	0	0	0	0	0	0	0	0	0	0	0	0	0	0	0	0	0	0	0	0	0	0	0	1	0
Zotu3008	Bacteria	Proteobacteria	Alphaproteobacteria	Sphingomonadales	Sphingomonadaceae	Sphingomonas		12	19	15	1	3	0	0	0	0	0	4	1	1	0	0	4	1	1	1	0	8	2	1	4	0	0	0	0	0	1	5	6	2	2	0	2	0	0	0	2	4	7
Zotu3016	Bacteria	Proteobacteria	Gammaproteobacteria	Methylococcales	Methylococcaceae			0	0	0	0	0	0	1	1	1	0	0	0	0	0	0	0	0	0	0	0	0	0	0	2	0	1	0	0	0	0	0	0	0	0	0	0	0	0	0	0	0	0
Zotu3017	Bacteria	Actinobacteriota	Actinobacteria	Micromonosporales	Micromonosporaceae			0	0	0	0	0	0	0	0	0	134	105	99	0	0	0	0	0	2	2	1	1	0	0	2	0	0	0	0	0	0	1	0	0	4	1	0	0	0	0	0	0	1
Zotu3019	Bacteria	Chloroflexi	TK10					0	0	0	0	0	2	0	0	0	0	0	0	0	0	1	0	0	0	0	0	0	0	0	1	0	0	0	0	0	0	0	0	0	0	0	0	0	0	0	0	0	0
Zotu3023	Bacteria	Cyanobacteria	Cyanobacteriia					0	0	0	0	0	0	0	0	0	0	0	1	0	0	0	0	0	0	0	0	0	0	0	0	4	22	111	0	0	0	0	0	0	0	0	0	0	0	0	0	0	0
Zotu3024	Bacteria	Chloroflexi	Chloroflexia	Chloroflexales	Chloroflexaceae	FFCH7168		1	0	0	0	0	0	0	0	0	0	0	2	0	0	0	1	11	0	0	0	0	0	0	0	0	0	0	0	0	0	0	1	0	0	0	0	0	0	0	0	0	0
Zotu3029	Bacteria	Bacteroidota	Bacteroidia	Chitinophagales	Chitinophagaceae	Puia		0	0	2	0	2	0	0	0	0	0	0	0	0	0	0	0	0	28	24	45	0	0	0	0	0	0	0	0	0	0	0	0	0	0	0	0	0	0	0	0	0	0
Zotu3036	Bacteria	Actinobacteriota	Thermoleophilia	Solirubrobacterales	Solirubrobacteraceae		metagenome	0	0	0	0	0	0	0	0	0	0	0	0	0	0	0	0	0	25	23	26	0	0	0	1	0	0	0	0	0	0	1	0	0	0	0	0	0	0	0	0	0	0
Zotu3039	Bacteria	Actinobacteriota	Actinobacteria	Corynebacteriales	Mycobacteriaceae	Mycobacterium		0	0	0	0	0	0	0	0	0	96	54	74	0	0	0	0	0	0	0	0	0	0	2	0	0	0	0	0	0	0	0	0	0	0	0	0	0	0	0	1	0	0
Zotu3040	Bacteria	Proteobacteria	Gammaproteobacteria	Burkholderiales	Oxalobacteraceae	Massilia		1	0	0	0	0	0	0	0	0	86	49	72	0	0	0	0	1	1	0	0	14	0	0	0	0	0	0	0	0	0	0	0	0	0	0	0	0	0	0	0	0	0
Zotu3042	Bacteria	Proteobacteria	Gammaproteobacteria	Burkholderiales	Comamonadaceae			0	0	0	0	0	0	0	1	0	0	0	0	0	0	0	0	0	0	0	0	0	0	0	0	0	0	0	0	0	1	0	0	0	0	0	0	0	0	0	0	0	0
Zotu3048	Bacteria	Bacteroidota	Bacteroidia	Chitinophagales	Chitinophagaceae	Flavisolibacter		0	1	0	0	0	2	0	0	0	2	1	2	0	0	0	0	13	0	0	0	0	0	0	0	0	0	0	0	0	0	0	0	0	0	0	1	0	0	0	0	0	0
Zotu3054	Bacteria	Proteobacteria	Alphaproteobacteria	Caulobacterales	Caulobacteraceae	Phenylobacterium		0	0	0	0	0	0	1	0	2	0	0	0	37	35	46	0	0	0	0	0	0	0	0	0	0	0	0	0	0	0	0	0	0	0	0	0	0	0	0	0	0	0
Zotu3056	Bacteria	Chloroflexi	Chloroflexia	Chloroflexales	Roseiflexaceae			0	0	0	1	0	0	0	0	0	1	0	0	0	0	0	0	1	0	0	0	0	1	0	2	0	0	0	0	0	0	1	0	0	0	0	0	0	0	0	0	0	0
Zotu3058	Bacteria	Proteobacteria	Gammaproteobacteria	Xanthomonadales	Xanthomonadaceae	Luteimonas		0	0	0	0	0	0	0	0	0	1	7	0	0	0	0	0	0	0	0	0	3	2	87	0	0	0	0	0	0	0	0	0	0	0	0	0	0	0	0	0	0	0
Zotu3059	Bacteria	Cyanobacteria	Cyanobacteriia	Chloroplast				0	0	0	0	0	0	0	0	0	0	3	0	0	0	0	0	1	0	0	0	2	3	0	0	0	0	0	0	0	0	0	0	0	0	0	0	282	51	11	0	0	0
Zotu3060	Bacteria	Proteobacteria	Alphaproteobacteria	Acetobacterales	Acetobacteraceae			0	0	0	0	0	0	0	0	0	0	0	0	0	0	0	0	1	0	0	0	0	11	0	0	0	0	0	0	0	0	0	0	0	0	0	0	2	1	0	2	0	1
Zotu3061	Bacteria	Proteobacteria	Alphaproteobacteria	Rhodobacterales	Rhodobacteraceae			0	0	0	0	0	0	0	0	0	0	0	0	0	0	0	0	0	0	0	0	0	0	0	0	154	33	28	0	0	1	0	0	0	0	0	0	0	0	0	0	0	0
Zotu3067	Bacteria	Proteobacteria	Alphaproteobacteria	Rhizobiales	Xanthobacteraceae			0	0	1	5	0	6	0	0	0	0	1	1	0	0	0	0	6	3	3	7	0	1	1	1	0	0	1	0	0	0	2	0	2	1	1	7	0	0	0	12	2	1
Zotu3072	Bacteria	Proteobacteria	Gammaproteobacteria	HOC36				0	0	0	0	0	0	33	39	34	0	0	0	2	3	1	0	1	0	0	0	0	0	0	1	0	0	0	0	0	0	0	0	0	0	0	0	2	4	2	0	0	0
Zotu3074	Bacteria	Chloroflexi	Anaerolineae	Anaerolineales	Anaerolineaceae			0	0	0	0	0	0	1	2	5	0	0	0	0	0	0	0	0	0	0	0	0	1	2	0	0	0	0	0	0	0	0	0	0	0	0	0	0	0	0	0	0	0
Zotu3077	Bacteria	Chloroflexi	Anaerolineae	Anaerolineales	Anaerolineaceae		metagenome	0	0	0	0	0	0	0	0	1	1	0	0	0	0	0	0	0	0	0	0	0	1	2	0	1	2	0	0	0	0	0	0	0	0	1	0	2	2	0	0	0	0
Zotu3078	Bacteria	Myxococcota	Polyangia	Haliangiales	Haliangiaceae	Haliangium		0	0	0	0	0	0	0	0	0	0	3	0	0	0	0	0	0	0	0	0	0	0	0	0	0	0	0	0	0	0	0	0	1	0	0	0	0	0	0	0	1	0
Zotu3080	Bacteria	Verrucomicrobiota	Verrucomicrobiae	Chthoniobacterales	Chthoniobacteraceae	Chthoniobacter		0	0	0	0	0	0	1	0	0	0	0	0	1	1	2	0	0	0	0	0	0	0	0	0	0	0	0	2	1	0	0	0	0	0	0	0	0	0	0	0	0	0
Zotu3081	Bacteria	Actinobacteriota	Actinobacteria	Pseudonocardiales	Pseudonocardiaceae	Amycolatopsis		0	0	1	2	2	0	0	0	0	0	0	0	0	2	1	0	0	3	1	3	0	0	3	0	0	0	0	0	0	0	0	0	0	0	0	0	0	0	0	0	0	0
Zotu3083	Bacteria	Proteobacteria	Gammaproteobacteria	Burkholderiales	Rhodocyclaceae		metagenome	0	0	0	0	0	0	0	0	0	0	0	0	0	0	0	0	0	0	0	0	0	0	0	0	0	0	2	0	0	0	0	0	0	0	0	0	0	0	0	0	0	0
Zotu3084	Bacteria	Bacteroidota	Bacteroidia	Chitinophagales	Saprospiraceae	Lewinella		0	0	0	0	0	0	0	0	0	0	0	0	3	0	0	0	0	0	0	0	0	0	0	0	0	0	1	0	0	0	0	0	0	0	0	0	0	0	6	0	0	0
Zotu3095	Bacteria	Proteobacteria	Gammaproteobacteria	Burkholderiales	Oxalobacteraceae	Massilia		0	0	0	2	34	56	0	0	0	0	0	0	0	0	0	0	0	1	0	0	0	2	0	0	0	0	0	0	0	0	0	0	0	0	0	0	0	0	0	0	0	0
Zotu3096	Archaea	Halobacterota	Methanosarcinia	Methanosarciniales	Methanosaetaceae	Methanosaeta	metagenome	0	0	0	0	0	0	13	21	22	0	0	0	0	0	3	0	0	0	0	0	0	0	0	0	34	23	2	0	2	0	0	0	0	0	0	0	9	32	1	0	0	0
Zotu3098	Bacteria	Bacteroidota	Bacteroidia	Sphingobacteriales	LiUU-11-161			0	0	0	0	0	0	3	0	1	0	0	0	46	74	91	0	0	0	0	0	0	0	0	2	0	0	0	0	0	0	0	0	0	0	0	0	0	0	0	0	0	0
Zotu3099	Bacteria	SAR324 clade(Marine group B)						0	0	0	0	0	0	1	0	0	0	0	0	0	0	0	0	0	0	0	0	0	0	0	0	1	12	4	35	23	17	0	0	0	0	0	0	0	0	0	0	0	0
Zotu3100	Bacteria	Cyanobacteria	Cyanobacteriia	Cyanobacteriales	Cyanobacteriaceae	Annamia HOs24		0	0	0	0	0	0	5	3	3	8	1	0	0	0	2	0	0	0	0	0	2	0	1	0	0	0	0	0	0	0	0	0	0	0	0	0	0	0	0	2	0	0
Zotu3102	Bacteria	Acidobacteriota	Acidobacteriae	Acidobacteriales	Acidobacteriaceae (Subgroup 1)			0	0	0	0	0	0	0	0	0	0	0	0	0	0	1	0	0	0	0	0	0	0	0	0	0	0	1	0	0	0	0	0	0	0	0	0	0	0	0	0	0	0
Zotu3103	Bacteria	Bacteroidota	Bacteroidia	Cytophagales	Microscillaceae		metagenome	0	0	0	0	0	0	0	0	0	0	0	0	0	0	0	0	0	46	41	28	0	0	0	0	0	0	2	0	0	0	2	0	0	0	0	0	0	0	0	0	0	0
Zotu3104	Bacteria	Proteobacteria	Gammaproteobacteria	Burkholderiales	Rhodocyclaceae	Dechloromonas		0	0	0	0	0	0	0	0	0	0	1	3	0	0	0	0	1	0	0	0	2	7	1	0	1	5	2	0	0	0	0	0	0	1	0	0	48	92	37	0	0	0
Zotu3105	Bacteria	Cyanobacteria	Cyanobacteriia	Cyanobacteriales				0	0	0	0	0	0	0	0	0	0	0	0	0	0	0	0	0	0	0	0	0	0	0	0	138	11	35	0	0	0	0	0	0	0	0	0	0	0	0	0	0	0
Zotu3106	Bacteria	Proteobacteria	Gammaproteobacteria	Steroidobacterales	Steroidobacteraceae			0	0	0	0	0	0	0	0	0	0	0	0	0	0	0	0	0	0	0	0	0	0	0	0	182	32	17	2	0	3	0	0	0	0	0	0	4	1	2	0	0	0
Zotu3107	Bacteria	Acidobacteriota	Acidobacteriae	Bryobacterales	Bryobacteraceae	Bryobacter		91	13	2	0	0	0	0	0	0	0	1	1	0	0	0	0	0	1	0	0	0	0	0	1	0	0	0	0	0	0	1	4	0	0	0	0	0	0	0	0	1	0
Zotu3109	Bacteria	Proteobacteria	Alphaproteobacteria	Rhizobiales	Beijerinckiaceae			3	4	4	1	3	0	0	0	0	3	0	8	0	0	1	1	17	0	1	0	0	4	1	1	0	0	0	0	0	0	3	10	3	1	2	0	2	0	0	0	2	4
Zotu3121	Bacteria	Proteobacteria	Gammaproteobacteria					0	0	0	0	0	0	1	1	0	0	0	0	1	0	0	0	0	0	0	0	0	0	0	0	0	0	1	0	0	0	0	0	0	0	0	0	0	0	0	0	0	0
Zotu3122	Bacteria	Bacteroidota	Bacteroidia	Chitinophagales	Chitinophagaceae			0	0	0	0	0	0	0	0	0	2	0	0	0	0	0	0	0	0	0	0	0	0	0	0	0	0	0	0	0	0	0	0	0	0	0	0	0	0	0	1	0	0
Zotu3123	Bacteria	Proteobacteria	Alphaproteobacteria	Rhodobacterales	Rhodobacteraceae	Amaricoccus		0	0	0	0	0	0	0	0	0	0	58	0	0	0	0	0	0	0	0	0	2	0	0	0	0	0	0	0	0	0	0	0	0	0	0	1	0	0	0	1	27	2
Zotu3124	Bacteria	Planctomycetota	Phycisphaerae	Phycisphaerales	Phycisphaeraceae	CL500-3		0	0	0	0	0	0	0	1	0	0	0	0	2	0	1	0	0	0	0	0	0	0	0	0	0	2	2	5	14	23	0	0	0	0	0	0	0	0	1	0	0	0
Zotu3125	Bacteria	MBNT15						0	0	0	0	0	1	0	0	0	0	0	1	0	0	0	0	0	0	1	0	0	0	0	0	0	0	0	0	0	0	0	0	0	0	0	1	1	1	3	0	0	0
Zotu3126	Bacteria	Actinobacteriota	Acidimicrobiia	Microtrichales	Ilumatobacteraceae	Ilumatobacter		0	0	0	0	0	0	0	0	0	0	2	1	0	0	0	0	0	0	0	0	2	10	1	0	0	0	0	0	0	0	0	0	0	0	0	0	2	0	0	0	2	1
Zotu3127	Bacteria	Proteobacteria	Gammaproteobacteria	Xanthomonadales	Xanthomonadaceae	Luteimonas	Luteimonas marina	0	0	0	0	0	0	0	0	0	0	0	3	0	0	0	0	0	0	0	0	0	0	0	0	0	0	0	0	0	0	0	0	0	0	0	0	0	0	0	5	1	0
Zotu3128	Bacteria	Actinobacteriota	Thermoleophilia	Solirubrobacterales	Solirubrobacteraceae	Conexibacter		0	0	0	0	0	0	0	0	0	0	0	0	0	0	0	0	0	0	0	0	0	1	2	0	0	0	0	0	0	0	0	0	0	0	0	0	0	0	7	4	1	0
Zotu3129	Bacteria	Actinobacteriota	Thermoleophilia	Solirubrobacterales	Solirubrobacteraceae			0	0	0	0	0	0	0	0	0	0	0	0	0	0	0	0	0	0	0	0	1	5	0	0	0	0	0	0	0	0	0	0	0	0	0	0	0	3	0	2	3	1
Zotu3130	Bacteria	Bacteroidota	Bacteroidia	Chitinophagales	Chitinophagaceae	Lacibacter		0	0	0	0	0	0	1	0	1	0	0	0	0	0	0	0	0	0	0	0	0	0	0	0	2	0	2	0	0	6	0	0	0	0	0	0	0	0	0	0	0	0
Zotu3132	Bacteria	Proteobacteria	Alphaproteobacteria	Sphingomonadales	Sphingomonadaceae	Ellin6055		0	2	2	2	4	2	0	0	0	7	5	4	0	0	0	0	0	9	8	10	1	1	2	8	0	0	0	0	0	0	5	0	2	5	6	2	1	0	0	4	6	1
Zotu3144	Bacteria	Fusobacteriota	Fusobacteriia	Fusobacteriales	Fusobacteriaceae	Cetobacterium		0	0	0	0	0	0	0	0	0	0	0	0	0	1	0	0	0	0	0	0	0	0	0	0	65	144	127	10	3	3	0	0	0	0	0	0	0	0	0	0	0	0
Zotu3147	Bacteria	Bacteroidota	Bacteroidia	Flavobacteriales	Flavobacteriaceae	Flavobacterium	Flavobacterium sasangense	0	3	1	0	0	0	0	0	0	2	1	0	2	0	0	0	0	0	0	0	0	0	0	0	0	1	0	1	0	0	0	0	0	0	0	0	0	0	0	2	0	0
Zotu3149	Bacteria	Acidobacteriota	Acidobacteriae	Acidobacteriales				0	0	0	0	0	0	0	0	0	0	0	0	0	0	2	0	0	0	0	0	0	0	0	0	0	0	0	0	0	0	0	0	0	0	0	0	0	0	0	0	0	0
Zotu3150	Bacteria	Cyanobacteria	Cyanobacteriia	Cyanobacteriales	Geitlerinemaceae	Geitlerinema PCC-7105		0	0	0	0	0	0	0	1	0	0	0	0	1	0	0	0	0	0	0	0	0	0	0	0	112	15	68	3	5	1	0	0	0	0	0	0	0	0	0	0	0	1
Zotu3152	Bacteria	Proteobacteria	Alphaproteobacteria	Sphingomonadales	Sphingomonadaceae	Sphingomonas		3	12	11	2	1	1	0	0	0	9	3	14	0	0	0	1	11	5	6	6	17	3	1	12	0	0	0	0	0	0	2	2	4	9	0	1	0	0	0	0	2	3
Zotu3153	Bacteria	Acidobacteriota	Acidobacteriae	Acidobacteriales	Koribacteraceae	Candidatus Koribacter		7	1	3	1	4	1	0	0	0	0	0	0	0	0	0	0	1	10	5	4	0	0	0	3	0	0	0	0	0	0	0	0	1	0	2	0	0	0	0	0	2	1
Zotu3163	Bacteria	Acidobacteriota	Acidobacteriae	Acidobacteriales	Acidobacteriaceae (Subgroup 1)			0	0	0	0	2	0	0	0	0	0	0	0	0	0	0	0	0	0	0	0	1	5	0	0	0	0	0	0	0	0	0	0	0	0	0	0	0	0	3	1	1	0
Zotu3167	Bacteria	Proteobacteria	Alphaproteobacteria	Rhizobiales				1	1	6	0	0	0	0	0	0	0	0	0	0	1	0	0	0	4	6	7	2	5	0	8	0	0	0	0	0	0	6	0	0	0	0	0	0	0	0	0	0	0
Zotu3168	Bacteria	Bacteroidota	Bacteroidia	Chitinophagales	Chitinophagaceae	Flavisolibacter		0	1	4	0	0	0	0	0	0	0	0	0	0	0	0	0	0	43	24	38	0	1	0	2	0	0	0	0	0	0	2	0	0	0	0	0	0	0	0	0	0	0
Zotu3169	Bacteria	Chloroflexi	Chloroflexia	Thermomicrobiales	Thermomicrobiaceae	Nitrolancea		0	0	0	0	0	0	0	0	0	0	0	0	0	0	0	0	0	0	0	0	0	0	2	0	0	0	0	0	0	0	0	0	0	0	0	0	0	0	1	0	2	2
Zotu3170	Bacteria	Actinobacteriota	Actinobacteria	Frankiales	Nakamurellaceae	Nakamurella		0	0	1	0	1	1	0	0	0	0	0	0	0	0	0	0	0	0	0	0	1	1	2	0	0	0	0	0	0	0	0	0	0	0	0	0	0	0	4	3	0	1
Zotu3173	Bacteria	Proteobacteria	Alphaproteobacteria	Rhizobiales	Xanthobacteraceae	Pseudorhodoplanes		0	4	2	7	0	3	0	0	0	26	19	10	0	0	0	0	4	0	0	0	1	1	8	0	0	0	1	0	0	0	6	0	0	0	0	15	2	2	0	16	10	1
Zotu3180	Bacteria	Actinobacteriota	Actinobacteria	Pseudonocardiales	Pseudonocardiaceae	Crossiella		0	0	0	0	4	33	0	0	0	0	0	0	0	0	0	2	0	1	0	0	0	0	0	0	0	0	0	0	0	0	1	1	0	20	0	0	0	0	0	0	0	0
Zotu3183	Bacteria	Actinobacteriota	Actinobacteria	Micrococcales	Microbacteriaceae	Candidatus Aquiluna		0	0	0	0	0	0	0	0	0	0	0	0	0	0	0	0	0	0	0	0	0	0	0	0	0	2	0	0	0	0	0	0	0	0	0	0	0	0	0	0	1	0
Zotu3185	Bacteria	Bacteroidota	Bacteroidia	Chitinophagales				0	0	0	0	0	0	0	0	0	0	0	0	0	0	0	0	0	0	0	0	0	0	0	0	26	39	58	6	5	3	0	0	0	0	0	0	0	0	0	0	0	0
Zotu3189	Bacteria	Bacteroidota	Bacteroidia	Flavobacteriales	Flavobacteriaceae	Flavobacterium		0	0	0	0	0	0	0	0	0	0	0	0	0	0	0	0	0	0	0	0	0	0	0	0	0	0	0	0	0	0	0	0	0	0	0	0	2	3	68	0	0	0
Zotu3191	Bacteria	Actinobacteriota	Actinobacteria	Micrococcales	Microbacteriaceae	Amnibacterium		6	7	11	2	4	2	0	0	0	0	2	3	0	2	2	0	9	1	5	8	28	20	10	12	0	0	0	0	0	0	0	8	0	3	0	6	0	0	2	6	2	2
Zotu3201	Bacteria	Bdellovibrionota	Oligoflexia	Oligoflexales	Oligoflexaceae			0	0	0	0	0	0	0	1	0	0	0	0	0	0	1	0	0	0	0	0	0	0	0	0	1	3	3	35	50	45	0	0	0	0	0	0	0	0	0	0	0	0
Zotu3202	Archaea	Halobacterota	Methanocellia	Methanocellales	Methanocellaceae	Rice Cluster I		0	0	0	0	0	0	0	0	0	0	0	0	0	0	0	0	0	0	0	0	0	0	0	0	4	0	1	0	0	0	0	0	0	0	0	0	0	0	0	0	0	0
Zotu3203	Bacteria	Actinobacteriota	Acidimicrobiia	IMCC26256				0	0	0	0	0	0	0	0	0	4	220	6	0	0	0	0	0	0	0	0	0	0	0	0	0	0	0	0	0	0	0	0	0	0	0	0	0	0	0	0	4	0
Zotu3204	Bacteria	Bacteroidota	Bacteroidia	Flavobacteriales	Crocinitomicaceae	Fluviicola		0	0	0	0	0	0	0	0	0	0	0	0	1	0	0	0	0	0	0	0	0	0	0	0	0	0	0	2	5	2	0	0	0	0	0	0	0	0	0	0	0	0
Zotu3205	Bacteria	Chloroflexi	Ktedonobacteria	Ktedonobacterales	Ktedonobacteraceae	HSB OF53-F07		0	0	0	0	0	0	0	0	0	0	0	0	0	2	1	0	0	0	0	0	0	0	0	1	0	0	0	0	0	0	0	0	0	0	0	0	0	0	0	0	0	0
Zotu3220	Bacteria	Proteobacteria	Alphaproteobacteria	Acetobacterales	Acetobacteraceae			0	0	0	0	0	0	0	0	0	4	18	6	0	0	0	0	1	0	0	0	2	13	1	0	0	0	0	0	0	0	0	0	0	1	0	1	0	0	0	6	4	0
Zotu3221	Bacteria	Proteobacteria	Alphaproteobacteria	Caulobacterales	Hyphomonadaceae	SWB02		0	0	0	1	0	0	0	0	0	0	3	0	0	0	0	0	0	0	0	0	0	0	0	0	0	0	0	0	0	0	0	0	0	0	0	0	0	0	0	0	1	0
Zotu3225	Bacteria	Bacteroidota	Bacteroidia	Chitinophagales	Chitinophagaceae	Terrimonas		0	0	0	0	0	0	0	1	0	0	0	0	3	0	0	0	0	0	0	0	0	0	0	0	0	0	0	2	13	12	0	0	0	0	0	0	1	0	0	0	0	0
Zotu3226	Bacteria	Acidobacteriota	Acidobacteriae	Bryobacterales	Bryobacteraceae	Bryobacter		0	0	0	0	0	0	0	0	0	59	33	50	0	0	0	0	0	0	0	0	0	0	3	0	0	0	0	0	0	0	0	0	2	0	0	3	0	0	0	6	0	0
Zotu3227	Bacteria	Actinobacteriota	Actinobacteria	Streptomycetales	Streptomycetaceae	Streptomyces		0	0	0	0	0	1	0	0	0	27	36	27	0	0	0	0	0	0	0	0	6	6	138	0	0	0	0	0	0	0	0	0	0	0	0	0	0	0	2	0	0	0
Zotu3229	Bacteria	Acidobacteriota	Acidobacteriae	Acidobacteriales	Koribacteraceae	Candidatus Koribacter		0	0	0	0	0	0	0	0	4	0	0	0	0	0	0	0	0	0	1	0	0	0	0	1	0	1	1	1	0	0	0	0	0	0	1	0	0	0	0	0	0	0
Zotu3231	Archaea	Crenarchaeota	Nitrososphaeria	Nitrososphaerales	Nitrososphaeraceae			0	7	0	0	0	0	0	0	0	0	0	3	0	0	0	0	5	0	0	0	0	0	1	0	0	0	0	0	0	0	0	0	0	0	0	0	0	0	0	0	0	0
Zotu3233	Bacteria	Proteobacteria	Alphaproteobacteria	Rhizobiales	Xanthobacteraceae	Rhodoplanes		0	1	1	13	1	9	0	0	0	2	3	2	0	0	0	1	0	7	6	6	1	6	0	0	0	0	0	0	0	0	5	0	1	4	2	0	0	0	0	3	12	2
Zotu3242	Bacteria	Cyanobacteria	Cyanobacteriia	Cyanobacteriales				0	0	0	1	0	0	0	0	0	0	0	0	0	0	0	0	0	0	0	0	0	0	0	0	0	0	0	0	0	0	0	0	2	0	0	0	1	1	0	0	0	0
Zotu3244	Bacteria	Chloroflexi	Anaerolineae	Anaerolineales	Anaerolineaceae			0	0	0	0	0	0	0	0	0	0	1	0	0	0	0	0	0	0	0	0	0	2	0	0	0	0	0	0	0	0	0	0	0	0	0	0	0	1	0	0	0	0
Zotu3246	Bacteria	Proteobacteria	Alphaproteobacteria	Acetobacterales	Acetobacteraceae	Acidicaldus		0	0	0	0	0	0	0	0	0	0	0	0	0	0	0	0	2	0	0	0	4	1	0	0	0	0	0	0	0	0	0	0	0	0	0	0	3	1	0	0	9	4
Zotu3247	Bacteria	Proteobacteria	Alphaproteobacteria	Sphingomonadales	Sphingomonadaceae	Sphingoaurantiacus		2	0	0	0	0	0	0	0	1	0	0	0	0	0	0	0	0	0	0	0	0	0	0	0	0	0	0	0	0	0	0	0	0	0	0	0	0	1	0	0	0	0
Zotu3248	Bacteria	Gemmatimonadota	Longimicrobia	Longimicrobiales	Longimicrobiaceae	YC-ZSS-LKJ147		0	0	0	0	0	0	0	0	0	0	0	0	0	0	0	0	0	0	0	0	0	0	0	0	0	0	0	0	0	0	0	0	0	162	1	0	0	0	0	0	0	0
Zotu3249	Bacteria	Actinobacteriota	Acidimicrobiia	IMCC26256				0	0	0	0	0	0	0	0	0	0	0	0	0	0	0	0	1	0	0	0	0	13	0	0	0	0	0	0	0	0	0	0	0	0	0	0	0	1	0	2	3	2
Zotu3251	Bacteria	Actinobacteriota	Actinobacteria	Pseudonocardiales	Pseudonocardiaceae			0	3	72	0	0	0	0	0	1	0	0	0	0	0	0	0	0	1	0	0	0	0	1	112	0	0	0	0	0	0	1	0	0	1	0	0	0	0	0	0	0	0
Zotu3260	Bacteria	Nitrospinota	P9X2b3D02					0	0	0	0	2	0	0	0	0	0	0	3	0	0	0	0	0	0	0	0	0	0	0	0	0	0	0	0	0	0	0	0	0	0	4	4	1	4	1	0	0	0
Zotu3264	Bacteria	Actinobacteriota	Actinobacteria	Kineosporiales	Kineosporiaceae	Kineosporia		0	0	2	0	0	0	0	0	0	0	0	1	0	0	0	0	0	0	0	0	232	4	5	1	0	1	0	0	0	0	0	0	0	0	0	0	3	0	0	0	3	8
Zotu3266	Bacteria	Chloroflexi	Chloroflexia	Chloroflexales	Roseiflexaceae			0	0	1	0	0	0	0	0	0	0	0	0	0	0	0	0	0	25	12	50	0	0	0	0	0	0	0	0	0	0	2	0	1	0	0	0	0	0	0	0	0	0
Zotu3267	Bacteria	Patescibacteria	Parcubacteria	Candidatus Adlerbacteria				0	0	0	0	0	0	0	0	0	0	0	0	0	0	0	0	0	0	0	0	1	3	79	0	0	0	0	0	0	0	0	0	0	0	0	0	0	0	0	0	0	1
Zotu3268	Archaea	Thermoplasmatota	Thermoplasmata	Methanomassiliicoccales				0	0	0	0	0	0	0	0	1	0	0	0	0	0	0	0	0	0	0	0	0	0	0	0	2	1	2	1	0	0	0	0	0	0	0	0	0	0	0	0	0	0
Zotu3269	Bacteria	Cyanobacteria	Cyanobacteriia	Synechococcales	Cyanobiaceae	Cyanobium PCC-6307		0	0	0	0	1	0	0	0	0	0	1	0	0	0	0	0	0	0	0	0	0	0	0	0	0	0	0	0	0	0	0	0	0	0	1	0	0	0	0	0	0	0
Zotu3270	Bacteria	Myxococcota	Polyangia	Polyangiales	BIrii41			0	0	0	0	0	0	0	0	0	1	11	0	0	0	0	0	0	0	0	0	1	0	0	0	0	0	0	0	0	0	0	0	0	0	0	0	0	0	0	4	2	0
Zotu3271	Bacteria	Acidobacteriota	Acidobacteriae	Acidobacteriales	Acidobacteriaceae (Subgroup 1)	Edaphobacter		0	0	0	0	8	0	0	0	0	0	0	0	0	0	0	0	0	0	0	0	3	0	0	0	0	0	0	0	0	0	0	0	0	0	0	0	0	0	3	0	0	1
Zotu3272	Bacteria	Proteobacteria	Alphaproteobacteria	Rhizobiales	Xanthobacteraceae			0	0	0	0	0	0	0	0	0	0	0	2	0	0	0	0	0	0	0	0	0	0	1	0	0	0	0	0	0	0	0	0	0	0	0	0	0	0	0	0	0	0
Zotu3288	Bacteria	Cyanobacteria	Cyanobacteriia	Chloroplast				0	0	0	0	0	0	2	0	0	0	0	0	0	0	0	0	0	0	0	0	0	0	0	0	0	0	0	0	0	0	0	0	0	0	0	0	0	0	0	0	0	0
Zotu3289	Bacteria	Proteobacteria	Gammaproteobacteria	Burkholderiales	Rhodocyclaceae			0	0	0	0	0	0	0	0	5	0	0	0	2	0	0	0	0	0	0	0	0	0	0	1	1	0	2	2	1	0	0	0	0	0	0	0	0	0	0	0	0	0
Zotu3290	Bacteria	Proteobacteria	Alphaproteobacteria	Rhizobiales	Amb-16S-1323			0	0	0	2	0	0	0	0	0	91	50	59	0	0	0	0	0	0	0	0	1	0	3	0	0	0	0	0	0	0	0	0	0	0	0	0	0	0	0	2	1	0
Zotu3294	Bacteria	Verrucomicrobiota	Verrucomicrobiae	Chthoniobacterales	Chthoniobacteraceae	Chthoniobacter		0	0	0	0	0	0	0	0	0	0	0	0	1	0	0	0	0	0	0	0	0	0	0	0	0	0	1	0	1	0	0	0	0	0	0	0	0	0	0	0	0	0
Zotu3296	Bacteria	Proteobacteria	Gammaproteobacteria	Pseudomonadales	Halomonadaceae	Halomonas		0	0	0	0	0	0	0	0	0	0	0	0	0	0	0	0	0	0	0	0	0	2	2	0	0	0	0	0	0	0	0	0	0	0	0	0	31	24	181	0	0	0
Zotu3297	Bacteria	Chloroflexi	Anaerolineae	Anaerolineales	Anaerolineaceae	Anaerolinea		0	0	0	0	0	0	0	0	0	0	0	0	0	0	0	0	0	0	0	0	0	0	0	0	103	37	18	0	1	1	0	0	0	0	0	0	0	0	0	0	0	0
Zotu3298	Bacteria	Proteobacteria	Alphaproteobacteria	Elsterales				0	0	1	0	0	0	0	0	0	0	0	0	1	0	0	0	0	2	1	1	0	0	0	0	1	0	1	1	0	0	0	0	0	0	2	0	0	0	0	0	0	0
Zotu3299	Bacteria	Bacteroidota	Bacteroidia	Cytophagales	Spirosomaceae	Pseudarcicella		0	0	0	0	0	0	0	0	0	0	0	0	0	0	0	0	0	0	0	0	0	0	0	0	0	0	0	0	1	1	0	0	0	0	0	0	0	0	0	0	0	0
Zotu3303	Bacteria	Proteobacteria	Alphaproteobacteria	Sphingomonadales	Sphingomonadaceae	Sphingomonas		3	5	1	0	2	2	0	0	0	6	4	6	0	0	0	0	6	0	1	2	7	4	2	6	0	0	0	0	0	0	5	15	0	6	0	3	0	0	0	13	6	8
Zotu3304	Bacteria	Cyanobacteria	Cyanobacteriia	Chloroplast	Klebsormidium nitens			1	1	27	0	0	0	0	0	0	0	0	3	1	0	1	0	2	0	0	0	0	0	0	57	0	0	0	0	0	0	0	0	0	0	0	0	0	0	0	0	9	0
Zotu3317	Bacteria	Actinobacteriota	Actinobacteria	Corynebacteriales	Mycobacteriaceae	Mycobacterium		0	0	0	8	44	37	0	0	0	0	0	0	0	0	0	0	0	0	1	0	0	0	0	0	0	0	0	0	0	0	0	0	0	0	0	2	0	0	0	0	0	0
Zotu3318	Bacteria	Actinobacteriota	Thermoleophilia	Gaiellales		bacterium Ellin6515		0	0	0	0	0	0	0	0	0	0	0	0	0	0	0	0	0	0	0	0	0	0	1	0	0	0	0	0	0	0	0	0	0	0	0	0	0	0	3	1	4	2
Zotu3325	Bacteria	Cyanobacteria	Cyanobacteriia	Chloroplast	Oscillatoriales cyanobacterium HF1			0	0	0	0	0	0	0	1	0	0	0	0	0	2	0	0	0	0	0	0	0	0	0	0	53	87	15	37	19	9	0	0	0	0	0	0	0	0	0	0	0	0
Zotu3326	Bacteria	Chloroflexi	JG30-KF-CM66					0	0	0	0	0	0	0	0	0	0	2	0	0	0	0	0	0	0	0	0	1	3	92	0	0	0	0	0	0	0	0	0	0	0	0	0	0	0	2	0	0	0
Zotu3327	Bacteria	Acidobacteriota	Acidobacteriae	Acidobacteriales	Acidobacteriaceae (Subgroup 1)	Acidipila-Silvibacterium		0	0	0	0	0	0	0	0	0	0	0	0	0	0	0	0	2	0	0	0	0	4	0	0	0	0	0	0	0	0	0	0	0	0	0	0	0	1	0	2	3	1
Zotu3328	Bacteria	Proteobacteria	Alphaproteobacteria	Rhodobacterales	Rhodobacteraceae	Rhodobacter		0	0	0	0	0	0	0	0	0	0	0	0	4	0	0	0	0	0	0	0	0	0	0	0	82	34	53	0	0	2	0	0	0	0	0	0	0	0	1	0	1	0
Zotu3329	Bacteria	Verrucomicrobiota	Verrucomicrobiae	Pedosphaerales	Pedosphaeraceae			0	0	0	2	0	0	0	0	0	0	0	0	0	0	0	0	0	0	0	0	0	0	0	0	0	0	0	0	0	0	0	0	1	0	0	158	0	0	0	27	0	0
Zotu3330	Bacteria	Actinobacteriota	Actinobacteria	Corynebacteriales	Mycobacteriaceae	Mycobacterium	Mycobacterium celatum	0	0	0	0	0	0	0	0	0	0	0	0	0	0	0	0	0	0	0	0	0	0	1	0	0	0	0	0	0	0	0	0	0	0	0	0	0	0	1	5	0	4
Zotu3333	Bacteria	Proteobacteria	Alphaproteobacteria	Rhizobiales	Xanthobacteraceae			2	4	0	2	10	6	0	0	0	4	0	3	0	0	0	1	1	7	8	8	0	7	0	1	0	0	0	0	0	0	3	1	5	4	6	10	0	0	0	8	10	10
Zotu3340	Archaea	Halobacterota	Methanomicrobia	Methanomicrobiales	Methanoregulaceae	Methanolinea		0	0	0	0	0	0	19	22	33	0	0	0	1	0	3	0	0	0	0	0	0	0	0	0	0	0	0	1	0	0	0	0	0	0	0	0	47	51	3	0	0	0
Zotu3341	Bacteria	Proteobacteria	Gammaproteobacteria	Burkholderiales	Sutterellaceae			0	0	0	0	0	0	0	0	0	0	0	0	0	0	0	0	0	0	0	0	0	2	1	0	0	0	0	0	0	0	0	0	0	0	0	1	7	4	6	0	0	0
Zotu3342	Bacteria	Proteobacteria	Alphaproteobacteria	Thalassobaculales				0	0	0	0	0	0	0	0	0	2	0	3	0	0	0	0	0	0	0	0	0	0	0	0	0	0	0	0	0	0	0	0	0	0	0	0	0	0	2	124	1	2
Zotu3344	Bacteria	Proteobacteria	Alphaproteobacteria	Caulobacterales	Hyphomonadaceae	SWB02		0	0	0	0	0	0	0	1	0	0	3	1	0	0	0	0	0	0	0	0	0	0	0	0	0	0	0	0	0	0	0	0	0	1	0	0	1	0	0	1	183	4
Zotu3346	Bacteria	Acidobacteriota	Acidobacteriae	Acidobacteriales	Acidobacteriaceae (Subgroup 1)			0	0	0	0	0	0	0	0	0	0	0	0	0	0	0	0	0	0	0	0	0	8	1	0	0	0	0	0	0	0	0	0	0	0	0	0	0	0	0	1	1	1
Zotu3348	Bacteria	Bacteroidota	Bacteroidia	Sphingobacteriales	NS11-12 marine group			0	0	0	0	0	0	0	1	0	0	0	0	0	0	0	0	0	0	0	0	0	0	0	0	0	1	2	29	32	39	0	0	0	0	0	0	0	0	0	0	0	0
Zotu3349	Bacteria	Cyanobacteria	Cyanobacteriia	Chloroplast				190	61	13	0	0	0	0	0	0	0	0	0	0	0	0	1	1	0	0	0	0	0	0	0	0	0	0	0	0	0	0	1	1	0	0	0	0	1	0	0	0	0
Zotu3352	Bacteria	Myxococcota	Polyangia	Polyangiales	Sandaracinaceae		metagenome	0	3	2	0	0	0	0	0	0	0	0	0	0	0	0	0	0	20	21	37	0	0	0	0	0	0	0	0	0	0	4	0	0	0	0	0	0	0	0	0	0	0
Zotu3356	Bacteria	Actinobacteriota	Actinobacteria	Micromonosporales	Micromonosporaceae	Actinoplanes		1	1	0	0	1	2	0	0	0	0	0	0	0	0	0	0	1	0	0	0	172	38	2	0	0	0	0	0	0	0	0	2	0	0	0	0	0	0	0	0	0	0
Zotu3358	Bacteria	Proteobacteria	Gammaproteobacteria	Burkholderiales	Comamonadaceae			0	0	6	5	1	4	0	0	0	0	0	1	0	1	0	0	7	8	9	5	0	9	0	10	3	0	0	0	0	0	22	0	1	8	9	1	0	1	0	0	0	0
Zotu3359	Bacteria	Actinobacteriota	Acidimicrobiia	IMCC26256	metagenome			0	3	1	5	0	3	0	0	0	5	1	6	0	0	0	0	3	8	9	7	0	0	0	3	0	0	0	0	0	0	5	0	0	0	3	0	0	0	0	8	3	0
Zotu3361	Bacteria	Cyanobacteria	Cyanobacteriia	Cyanobacteriales	Nostocaceae			1	0	0	1	1	2	0	0	0	0	0	0	0	0	0	124	0	0	0	0	0	0	0	0	0	0	0	0	0	0	0	4	0	0	0	0	0	0	0	0	0	0
Zotu3367	Bacteria	Actinobacteriota	Actinobacteria	Pseudonocardiales	Pseudonocardiaceae	Pseudonocardia		0	0	0	0	0	0	0	0	0	89	77	84	0	0	0	1	0	0	0	0	0	0	0	0	0	0	0	0	0	0	0	0	0	2	0	0	0	0	0	0	0	1
Zotu3368	Bacteria	Proteobacteria	Gammaproteobacteria	R7C24				0	0	0	0	0	0	0	0	0	71	34	38	0	0	0	0	0	0	0	0	0	0	0	0	0	0	0	0	0	0	0	0	0	0	0	0	0	0	1	0	0	0
Zotu3369	Bacteria	Chloroflexi	Anaerolineae	RBG-13-54-9				0	0	0	0	0	0	0	0	0	4	0	0	0	0	0	0	0	0	0	0	0	0	0	0	0	0	0	0	0	0	0	0	0	0	0	0	0	0	0	0	0	0
Zotu3370	Bacteria	SAR324 clade(Marine group B)						0	0	0	0	0	0	0	0	0	0	0	0	0	1	0	0	0	0	0	0	0	0	0	0	2	1	0	35	61	26	0	0	0	0	0	0	0	0	0	0	0	0
Zotu3371	Bacteria	Verrucomicrobiota	Verrucomicrobiae					0	0	0	0	0	0	0	0	0	0	0	0	0	0	1	0	0	0	0	0	0	0	0	0	0	0	0	0	0	0	0	0	0	0	0	0	0	0	0	0	0	0
Zotu3373	Bacteria	Proteobacteria	Gammaproteobacteria	Enterobacterales	Morganellaceae	Providencia		0	0	0	0	0	0	0	0	0	0	0	0	0	0	0	0	0	0	0	0	4	307	1	0	0	0	0	0	0	0	0	0	0	0	0	0	0	0	0	0	0	0
Zotu3374	Bacteria	Actinobacteriota	Actinobacteria	Frankiales	Acidothermaceae	Acidothermus		0	0	0	0	0	0	0	0	0	0	0	0	0	0	0	0	1	0	0	0	3	4	0	0	0	0	0	0	0	0	0	0	0	0	0	0	3	1	0	2	2	2
Zotu3376	Bacteria	Chloroflexi	Anaerolineae	SBR1031	A4b			0	0	0	0	0	0	0	0	0	0	1	0	0	0	0	0	0	0	0	0	0	0	0	0	0	0	0	0	0	0	0	0	0	2	0	0	0	0	0	0	0	0
Zotu3387	Bacteria	Actinobacteriota	Actinobacteria	Propionibacteriales	Nocardioidaceae	Marmoricola		0	1	7	3	2	7	0	0	0	1	0	1	0	0	0	1	5	10	10	15	0	0	2	5	0	0	0	0	0	0	14	0	3	8	0	1	0	0	0	0	0	1
Zotu3391	Bacteria	Actinobacteriota	Actinobacteria	Corynebacteriales	Nocardiaceae	Rhodococcus		0	0	1	0	0	2	0	0	0	0	0	0	0	0	0	0	0	0	1	1	0	0	1	0	0	0	0	0	0	0	2	0	0	0	0	0	0	0	0	0	0	0
Zotu3396	Bacteria	Myxococcota	Myxococcia	Myxococcales	Anaeromyxobacteraceae	Anaeromyxobacter		0	0	0	0	1	1	0	0	0	0	1	2	0	0	0	0	0	0	1	1	0	0	0	0	0	0	0	0	0	0	0	0	0	0	0	0	0	0	0	0	0	1
Zotu3398	Bacteria	Bacteroidota	Kryptonia	Kryptoniales	BSV26			0	0	0	0	0	0	35	22	57	0	0	0	1	1	11	0	0	0	0	0	0	0	0	0	1	0	0	0	0	0	0	0	0	0	0	0	1	0	0	0	0	0
Zotu3399	Archaea	Crenarchaeota	Bathyarchaeia					0	0	0	0	0	0	6	7	10	0	0	0	0	3	0	0	0	0	0	0	0	0	0	0	0	0	0	0	0	0	0	0	0	0	0	0	72	42	8	0	0	0
Zotu3400	Bacteria							0	0	0	0	0	0	1	0	0	0	0	0	0	0	0	0	0	0	0	0	0	0	0	0	0	0	0	0	0	0	0	0	0	0	0	0	0	0	0	0	0	0
Zotu3401	Bacteria	Armatimonadota	Fimbriimonadia	Fimbriimonadales	Fimbriimonadaceae			0	0	0	0	0	0	0	0	0	0	0	0	25	41	30	0	0	0	0	0	0	0	0	0	1	1	0	1	0	0	0	0	0	0	0	0	0	0	0	0	0	0
Zotu3402	Bacteria	Chloroflexi	Anaerolineae	SBR1031	A4b			0	0	0	0	0	0	0	0	0	3	11	4	0	0	0	0	0	0	0	0	0	0	0	0	0	0	0	0	0	0	0	0	0	0	0	2	0	0	1	0	1	0
Zotu3403	Bacteria	Actinobacteriota	Thermoleophilia	Solirubrobacterales	Solirubrobacteraceae	Solirubrobacter		0	0	0	0	0	0	0	0	0	1	0	0	0	0	0	0	0	0	0	0	7	0	3	0	0	0	0	0	0	0	0	0	0	0	0	0	0	0	0	4	0	0
Zotu3404	Bacteria	Proteobacteria	Alphaproteobacteria					0	0	0	0	0	0	0	0	0	1	0	4	0	0	0	0	3	0	0	0	0	0	0	0	0	0	0	0	0	0	0	0	0	0	0	0	0	0	0	0	0	0
Zotu3409	Bacteria	Chloroflexi	Anaerolineae	Anaerolineales	Anaerolineaceae			0	0	0	0	0	0	0	0	0	0	0	0	0	0	0	0	0	0	0	0	0	0	0	0	0	2	0	0	0	0	0	0	0	0	0	0	0	0	0	0	0	0
Zotu3412	Bacteria	Bacteroidota	Bacteroidia	Cytophagales	Microscillaceae		metagenome	0	1	2	0	0	0	0	0	0	0	0	0	0	0	0	0	0	34	38	31	0	0	0	0	0	0	0	0	0	0	1	2	0	0	0	0	0	0	0	0	0	0
Zotu3418	Bacteria	Actinobacteriota	Thermoleophilia	Solirubrobacterales	Solirubrobacteraceae	Solirubrobacter	metagenome	0	1	5	3	0	0	0	0	0	3	5	5	0	0	0	1	1	23	12	8	2	2	4	1	0	0	0	0	0	0	0	1	1	5	2	0	0	0	0	3	1	3
Zotu3420	Bacteria	Actinobacteriota	Actinobacteria	Corynebacteriales	Mycobacteriaceae	Mycobacterium		0	0	0	30	6	19	0	0	0	1	0	0	0	0	0	0	0	0	0	0	0	0	0	0	0	0	0	0	0	0	1	1	6	0	8	0	0	0	0	0	0	0
Zotu3423	Bacteria	Proteobacteria	Alphaproteobacteria	Rhizobiales	Rhizobiales Incertae Sedis	Bauldia		0	0	0	1	0	0	0	0	0	0	4	1	0	0	0	0	0	0	0	0	0	0	0	0	0	0	0	0	0	0	0	0	0	0	0	0	0	0	0	1	43	1
Zotu3424	Bacteria	Desulfobacterota	Desulfuromonadia	Geobacterales	Geobacteraceae	Geobacter		0	0	1	2	0	0	0	0	0	0	2	0	0	0	0	0	0	0	0	0	0	0	0	0	0	0	0	0	0	0	0	0	0	0	0	0	0	0	0	1	2	0
Zotu3429	Bacteria	Proteobacteria	Gammaproteobacteria	Burkholderiales	Comamonadaceae	Limnohabitans		0	0	0	0	0	0	0	2	0	0	0	0	1	0	0	0	0	0	0	0	0	0	0	0	0	1	0	0	0	1	0	0	0	0	0	0	0	0	0	0	0	0
Zotu3430	Bacteria	Actinobacteriota	Actinobacteria	Streptosporangiales	Nocardiopsaceae	Murinocardiopsis	Murinocardiopsis flavida	0	0	0	0	0	0	0	0	0	66	56	60	0	0	0	0	0	0	0	0	0	1	10	0	0	0	0	0	0	0	0	0	0	0	0	0	0	0	0	0	0	0
Zotu3431	Bacteria	Proteobacteria	Gammaproteobacteria	Burkholderiales	Nitrosomonadaceae	IS-44		0	0	0	0	0	0	0	0	0	2	39	1	0	0	0	0	0	0	0	0	0	0	0	0	0	2	0	0	0	0	0	0	0	0	0	0	0	0	0	1	4	0
Zotu3434	Bacteria	Firmicutes	Bacilli					0	0	0	0	0	0	0	0	1	0	0	0	2	0	0	0	0	0	0	0	0	0	0	0	1	0	0	0	0	0	0	0	0	0	0	0	0	0	0	0	0	0
Zotu3436	Bacteria	Nitrospirota	Thermodesulfovibrionia					0	0	0	0	0	0	0	0	1	0	0	0	0	0	0	0	0	0	0	0	0	0	0	0	109	54	11	1	0	2	0	0	0	0	0	0	0	0	0	0	0	0
Zotu3437	Archaea	Thermoplasmatota	Thermoplasmata	Methanomassiliicoccales				0	0	0	0	0	0	0	0	0	0	0	0	0	0	0	0	0	0	0	0	0	0	0	0	0	0	0	0	0	0	0	0	0	0	0	0	0	0	0	0	0	0
Zotu3453	Bacteria	Chloroflexi	Chloroflexia	Kallotenuales	AKIW781			0	0	1	1	0	0	0	0	0	0	0	0	0	0	0	0	0	0	0	0	0	0	0	0	0	0	0	0	0	0	0	0	54	0	0	0	0	0	0	0	0	0
Zotu3460	Bacteria	Proteobacteria	Gammaproteobacteria					0	0	0	0	0	0	37	22	43	0	0	0	3	1	4	0	0	0	0	0	0	0	0	0	0	0	0	1	0	0	0	0	0	0	0	0	1	0	0	0	0	0
Zotu3463	Bacteria	Proteobacteria	Gammaproteobacteria	R7C24				0	0	0	0	0	0	0	0	0	89	67	56	0	0	0	0	0	0	0	0	1	0	0	0	0	0	0	0	0	0	0	0	0	0	0	0	0	0	0	0	2	0
Zotu3464	Bacteria	Myxococcota	Polyangia	Polyangiales	BIrii41			0	0	0	0	0	1	0	0	0	4	2	5	0	0	0	0	0	0	0	0	0	0	0	0	0	0	0	0	0	0	0	0	0	0	0	35	0	0	0	47	5	22
Zotu3465	Bacteria	Proteobacteria	Gammaproteobacteria	Burkholderiales	Oxalobacteraceae		metagenome	0	0	0	1	0	0	0	0	0	0	0	0	0	0	0	0	0	0	1	0	0	1	0	0	2	1	1	21	28	36	0	0	0	0	0	0	0	0	0	0	0	0
Zotu3466	Bacteria	Proteobacteria	Gammaproteobacteria	JG36-TzT-191				0	0	0	0	0	0	0	0	0	0	0	0	0	0	0	0	0	0	0	0	2	2	0	0	0	0	0	0	0	0	0	0	0	0	0	0	4	1	0	2	6	1
Zotu3467	Bacteria	Actinobacteriota	Actinobacteria	Catenulisporales	Actinospicaceae	Actinospica		0	1	1	0	1	0	0	0	0	0	0	0	0	0	0	0	0	16	42	16	0	0	0	0	0	0	0	0	0	0	0	0	0	0	0	0	0	0	0	0	0	0
Zotu3472	Bacteria	Bacteroidota	Bacteroidia	Cytophagales	Cyclobacteriaceae	Algoriphagus		0	0	0	0	0	0	0	0	0	0	0	0	1	0	0	0	0	0	0	0	0	0	0	0	0	0	2	0	0	0	0	0	0	0	0	0	0	0	0	0	0	0
Zotu3473	Bacteria	Cyanobacteria	Cyanobacteriia	Chloroplast	Epipyxis sp. PR26KG			0	0	0	0	0	0	0	0	1	0	0	0	0	0	0	0	0	0	0	0	0	0	0	0	0	0	1	1	0	0	0	0	0	0	0	0	0	0	0	0	0	0
Zotu3474	Bacteria	Proteobacteria	Alphaproteobacteria	Sphingomonadales	Sphingomonadaceae	Sphingomonas		1	0	1	1	0	0	0	0	0	0	0	0	0	0	0	1	0	0	0	0	0	0	0	0	0	0	0	0	0	0	1	1	0	1	0	0	0	0	0	0	0	0
Zotu3476	Bacteria	Cyanobacteria	Cyanobacteriia	Leptolyngbyales	Leptolyngbyaceae	EcFYyy-200		0	112	5	0	0	0	0	0	0	0	0	0	0	0	0	0	0	0	2	0	0	0	0	0	0	0	0	0	0	0	0	2	2	0	0	0	0	0	0	0	0	0
Zotu3477	Bacteria	Proteobacteria	Alphaproteobacteria	Rhodospirillales	Rhodospirillaceae			0	3	1	0	1	0	0	0	0	1	0	0	0	0	0	1	1	7	3	8	8	9	1	8	0	0	0	0	0	0	6	0	2	0	1	4	0	0	0	0	1	3
Zotu3491	Bacteria	Proteobacteria	Gammaproteobacteria	Burkholderiales	Oxalobacteraceae	Massilia	Massilia timonae	0	0	0	2	16	75	0	0	0	0	0	0	0	0	0	1	0	0	0	0	2	0	0	0	0	0	0	0	0	0	0	0	0	0	0	0	0	0	0	0	0	0
Zotu3495	Bacteria	Proteobacteria	Alphaproteobacteria	Rhizobiales	Amb-16S-1323			0	0	0	0	0	0	0	0	0	2	4	2	0	0	0	0	0	0	0	0	1	2	88	0	0	0	0	0	0	0	0	0	0	0	0	0	0	0	0	4	75	1
Zotu3496	Bacteria	Bacteroidota	Bacteroidia	Chitinophagales	Chitinophagaceae	Parafilimonas		0	5	0	0	0	0	0	0	0	1	3	0	0	0	0	0	0	1	5	4	0	1	0	0	0	0	0	0	0	0	0	0	0	0	0	0	0	0	0	0	1	2
Zotu3499	Bacteria	Bacteroidota	Ignavibacteria	Ignavibacteriales	PHOS-HE36	metagenome		0	0	0	0	0	0	0	0	1	0	0	0	0	0	0	0	0	0	0	0	0	1	1	0	0	0	0	0	0	0	0	0	0	0	0	0	0	0	0	1	0	0
Zotu3501	Bacteria	Actinobacteriota	Acidimicrobiia					0	0	0	0	0	0	0	0	0	0	0	0	0	0	0	0	0	0	0	0	0	6	0	0	0	0	0	0	0	0	0	0	0	0	0	0	1	1	0	0	1	3
Zotu3502	Bacteria	Nitrospirota	Thermodesulfovibrionia					0	0	0	0	0	0	0	0	0	0	0	0	0	0	0	0	0	0	0	0	0	0	0	0	0	2	0	2	0	1	0	0	0	0	0	0	0	0	0	1	0	0
Zotu3503	Archaea	Crenarchaeota	Nitrososphaeria	Nitrososphaerales	Nitrososphaeraceae			0	0	1	0	0	1	0	0	0	0	0	0	0	0	0	0	0	0	0	0	0	0	0	0	0	0	0	0	0	0	1	0	13	28	95	0	0	0	0	0	0	0
Zotu3504	Bacteria	Actinobacteriota	Thermoleophilia	Solirubrobacterales	Solirubrobacteraceae			0	0	0	0	0	1	0	0	0	0	0	0	0	0	0	0	0	0	0	0	0	0	4	0	0	0	0	0	0	0	0	0	0	0	0	1	0	0	3	3	0	0
Zotu3518	Bacteria	Proteobacteria	Gammaproteobacteria	Enterobacterales	Erwiniaceae			0	0	0	0	1	3	0	0	0	0	0	0	0	0	0	0	0	0	0	0	0	0	0	1	0	0	0	0	0	0	0	62	0	0	0	0	0	0	0	0	0	0
Zotu3520	Bacteria	Cyanobacteria	Cyanobacteriia	Synechococcales	Cyanobiaceae	Cyanobium PCC-6307		0	0	0	0	0	0	0	1	0	0	0	0	0	0	0	0	0	0	0	0	0	0	0	0	5	0	2	49	45	43	0	0	0	0	0	0	0	0	0	0	0	0
Zotu3521	Bacteria	Proteobacteria	Gammaproteobacteria	Burkholderiales	Sutterellaceae			0	0	0	0	1	0	0	1	0	0	1	0	0	0	0	0	1	0	0	0	0	3	2	0	0	0	0	0	0	0	0	0	0	0	0	0	45	52	127	0	0	0
Zotu3522	Bacteria	Chloroflexi	Ktedonobacteria	Ktedonobacterales	Ktedonobacteraceae			0	0	0	0	0	0	0	0	0	0	0	0	0	0	1	0	0	1	0	0	0	0	0	2	0	0	0	0	0	0	0	0	0	0	0	0	0	0	0	0	0	0
Zotu3524	Bacteria	Chloroflexi	Chloroflexia	Chloroflexales	Roseiflexaceae			0	0	0	0	0	0	0	0	0	0	0	0	0	0	0	0	0	0	0	0	137	9	8	1	0	0	0	0	0	0	0	0	0	0	0	2	3	0	0	0	1	2
Zotu3525	Bacteria	Proteobacteria	Gammaproteobacteria	Burkholderiales	Comamonadaceae			0	0	0	0	0	0	0	0	0	0	0	1	0	0	0	0	3	0	0	0	0	0	0	0	0	0	0	0	0	0	0	0	1	0	0	0	0	0	0	0	0	0
Zotu3526	Bacteria	Cyanobacteria	Cyanobacteriia	Cyanobacteriales	Oscillatoriaceae	Planktothricoides SR001		0	0	0	0	0	0	0	0	0	0	0	3	0	0	0	0	0	0	0	0	0	0	1	0	0	0	0	0	0	0	0	0	0	1	0	0	1	0	0	0	0	0
Zotu3530	Bacteria	Proteobacteria	Alphaproteobacteria	Tistrellales	Geminicoccaceae	Candidatus Alysiosphaera		0	3	0	0	0	0	0	0	0	0	4	1	0	0	0	1	5	1	1	2	4	1	0	2	0	0	0	0	0	0	1	3	0	1	0	1	0	0	0	2	5	12
Zotu3533	Bacteria	Chloroflexi	TK10					0	2	6	0	0	1	0	0	0	0	0	0	0	0	0	0	1	16	7	7	0	5	0	5	0	0	0	0	0	0	1	0	1	1	0	1	0	0	0	0	0	3
Zotu3536	Bacteria	Proteobacteria	Gammaproteobacteria	Burkholderiales	Comamonadaceae			0	0	0	0	0	0	0	0	0	0	0	0	2	0	0	0	0	0	0	0	0	0	0	0	1	1	0	0	0	1	0	0	0	0	0	0	5	2	58	0	0	0
Zotu3537	Bacteria	Actinobacteriota	Actinobacteria					0	0	0	0	0	0	0	0	3	0	0	0	0	0	0	0	0	0	0	0	0	0	0	0	0	0	0	0	0	0	0	0	0	0	0	0	2	0	0	0	0	0
Zotu3538	Bacteria	Proteobacteria	Gammaproteobacteria	Pseudomonadales	Pseudohongiellaceae	BIyi10		0	0	0	0	0	0	0	0	0	77	25	78	0	0	0	0	0	0	0	0	0	0	0	0	0	0	0	0	0	0	0	0	0	0	0	0	0	0	0	0	1	0
Zotu3539	Bacteria	Gemmatimonadota	Longimicrobia	Longimicrobiales	Longimicrobiaceae			0	0	0	0	0	0	0	0	0	0	6	0	0	0	0	1	0	0	0	0	0	0	0	0	0	0	0	0	0	0	0	0	0	0	0	0	0	0	0	3	1	1
Zotu3540	Bacteria	Acidobacteriota	Acidobacteriae	Bryobacterales	Bryobacteraceae	Bryobacter		0	0	0	0	0	0	0	0	0	0	0	0	0	0	0	0	0	0	0	0	0	55	0	0	0	1	0	0	0	0	0	0	0	0	0	0	0	0	0	0	0	0
Zotu3541	Bacteria	Cyanobacteria	Cyanobacteriia	Cyanobacteriales	Coleofasciculaceae			2	0	0	0	0	0	0	0	0	0	0	0	0	0	0	0	0	3	0	0	0	0	0	0	0	0	0	0	0	0	0	0	0	0	0	0	0	0	0	0	0	0
Zotu3542	Bacteria	Bacteroidota	Bacteroidia	Chitinophagales	Saprospiraceae	Phaeodactylibacter	metagenome	0	0	0	0	0	0	0	0	0	0	0	0	0	0	0	0	0	0	0	0	0	4	1	0	27	26	54	0	0	1	0	0	0	0	0	0	0	0	0	0	0	0
Zotu3544	Bacteria	Actinobacteriota	Actinobacteria	Frankiales	Sporichthyaceae	hgcI clade	metagenome	0	0	0	0	0	0	0	0	0	0	0	0	0	0	0	0	0	0	0	0	0	0	0	0	0	0	0	1	1	1	0	0	0	0	0	0	0	0	0	0	0	0
Zotu3548	Bacteria	Bacteroidota	Bacteroidia	Chitinophagales	Chitinophagaceae	Parafilimonas		3	1	0	1	0	0	0	0	0	0	0	0	0	0	0	0	0	0	0	0	0	0	0	0	0	0	0	0	0	0	0	74	0	0	0	0	0	0	0	0	0	0
Zotu3553	Bacteria	Actinobacteriota	Actinobacteria	Kineosporiales	Kineosporiaceae			1	4	0	0	0	0	0	0	0	11	3	4	0	0	1	0	2	9	4	12	6	12	1	0	0	0	0	0	0	0	0	0	5	1	0	5	0	0	0	10	5	5
Zotu3560	Archaea	Crenarchaeota	Nitrososphaeria	Nitrososphaerales	Nitrososphaeraceae			0	0	0	0	0	1	0	0	0	0	0	0	0	0	0	0	0	0	0	0	0	0	0	0	0	0	0	0	0	0	0	0	2	7	7	0	0	0	0	0	0	0
Zotu3562	Bacteria	Cyanobacteria	Cyanobacteriia	Chloroplast				0	0	0	0	0	0	3	2	0	1	1	0	0	0	0	0	1	0	0	0	0	1	0	0	0	0	1	0	0	0	0	0	0	0	1	0	172	49	59	0	0	0
Zotu3563	Bacteria	Chloroflexi	Anaerolineae					0	0	0	0	0	0	0	0	0	0	0	0	0	0	0	0	0	0	0	0	0	0	0	0	0	0	0	0	0	0	0	0	0	0	0	0	0	0	3	0	0	0
Zotu3564	Bacteria	Proteobacteria	Gammaproteobacteria	Burkholderiales	Oxalobacteraceae			0	0	0	0	0	0	0	0	0	0	0	0	1	0	0	0	0	0	0	0	0	0	0	0	1	1	1	11	29	20	0	0	0	0	0	0	1	0	0	0	0	0
Zotu3565	Bacteria	Planctomycetota	Phycisphaerae	Tepidisphaerales	WD2101 soil group			0	0	0	0	0	0	0	0	0	0	0	0	0	0	0	0	0	0	0	0	0	2	0	0	0	0	0	0	0	0	0	0	0	0	0	0	0	0	0	2	1	0
Zotu3566	Bacteria	Acidobacteriota	Vicinamibacteria	Vicinamibacterales				0	0	0	0	0	0	1	0	0	0	0	1	0	0	0	0	0	0	0	0	0	0	1	0	104	10	2	2	2	1	0	0	0	0	0	0	0	0	0	0	0	0
Zotu3567	Bacteria	Acidobacteriota	Acidobacteriae	Bryobacterales	Bryobacteraceae	Bryobacter		2	0	0	0	0	0	0	0	0	0	0	0	0	0	0	0	0	0	0	0	0	3	0	1	0	0	0	0	0	0	0	0	0	0	0	0	1	1	0	3	2	1
Zotu3568	Bacteria	Proteobacteria	Gammaproteobacteria	Burkholderiales	Nitrosomonadaceae	MND1		0	0	0	0	0	0	0	0	0	2	2	0	0	0	0	0	0	0	0	0	0	0	0	0	0	0	0	0	0	0	0	0	1	0	1	0	0	0	0	5	0	0
Zotu3569	Bacteria	Proteobacteria	Gammaproteobacteria	R7C24				0	0	0	0	0	0	0	0	0	1	1	0	0	0	0	0	0	0	0	0	0	0	0	0	0	0	0	0	0	0	0	0	0	0	0	0	0	0	0	5	0	1
Zotu3570	Bacteria	Cyanobacteria	Cyanobacteriia	Cyanobacteriales	Phormidiaceae	Phormidium IAM M-71		2	0	0	0	0	0	0	0	0	0	0	0	0	0	0	0	0	0	0	0	0	0	0	0	0	0	0	0	0	0	2	0	34	0	31	0	0	0	0	0	0	0
Zotu3571	Bacteria	Cyanobacteria	Cyanobacteriia	Chloroplast				21	5	0	1	1	0	0	0	0	0	0	0	0	0	0	101	0	1	0	0	0	0	0	0	0	0	0	0	0	0	4	0	0	0	0	0	0	0	0	0	0	0
Zotu3574	Bacteria	Chloroflexi	Chloroflexia	Chloroflexales	Roseiflexaceae			0	0	0	2	0	2	0	0	0	0	0	0	0	0	0	0	0	0	0	0	0	0	0	0	0	0	0	0	0	0	1	0	0	15	7	0	0	0	0	0	0	0
Zotu3577	Bacteria	Actinobacteriota	Acidimicrobiia	IMCC26256				0	0	2	0	0	0	0	0	0	0	0	0	1	5	1	0	0	1	0	0	0	0	0	11	0	0	0	0	0	0	0	0	0	0	0	0	0	0	0	0	0	0
Zotu3578	Bacteria	Acidobacteriota	Acidobacteriae	Acidobacteriales				0	0	0	0	2	0	0	0	0	0	0	0	0	1	2	0	0	0	1	0	0	0	0	1	0	0	0	0	0	0	0	0	0	0	0	0	0	0	0	0	0	0
Zotu3580	Archaea	Crenarchaeota	Nitrososphaeria	Nitrososphaerales	Nitrososphaeraceae			0	0	0	0	0	0	0	0	0	0	0	0	0	0	0	0	0	0	0	0	0	0	0	0	0	0	0	0	0	0	0	0	4	25	13	0	0	0	0	0	1	0
Zotu3581	Bacteria	Actinobacteriota	Actinobacteria	PeM15				0	0	0	0	0	0	0	0	0	38	40	0	0	0	0	0	8	0	0	0	0	0	0	0	0	0	0	0	0	0	0	0	0	0	0	0	7	0	0	0	27	1
Zotu3582	Bacteria	Cyanobacteria	Cyanobacteriia	Synechococcales	Cyanobiaceae	Cyanobium PCC-6307		0	0	0	0	0	0	0	0	0	0	0	1	0	0	0	0	0	0	0	0	0	0	0	0	0	0	0	0	0	0	0	0	0	0	1	1	0	0	1	0	0	1
Zotu3584	Bacteria	Chloroflexi	Anaerolineae	RBG-13-54-9				0	0	0	0	0	0	0	0	0	0	0	1	0	0	0	0	0	0	0	0	0	0	0	1	0	1	3	0	0	0	0	0	0	0	0	0	0	0	0	0	0	0
Zotu3585	Bacteria	Verrucomicrobiota	Chlamydiae	Chlamydiales	Simkaniaceae	Candidatus Renichlamydia		0	0	0	0	0	0	1	0	0	0	0	0	0	0	0	0	0	0	0	0	0	0	0	0	2	2	0	30	35	86	0	0	0	0	0	0	0	0	0	0	0	0
Zotu3586	Bacteria	Fusobacteriota	Fusobacteriia	Fusobacteriales	Fusobacteriaceae	Cetobacterium		0	2	0	0	0	0	0	0	0	0	0	0	0	0	1	0	0	0	0	0	0	0	0	0	0	0	0	0	0	0	0	1	3	0	2	2	0	0	0	0	0	0
Zotu3587	Bacteria	Bacteroidota	Bacteroidia	Flavobacteriales	Weeksellaceae	Chryseobacterium		0	0	0	0	0	0	0	0	0	0	6	0	0	0	0	0	0	0	0	0	0	0	0	0	0	0	0	0	0	0	0	0	0	0	0	0	0	0	0	0	4	0
Zotu3588	Bacteria	Chloroflexi	Chloroflexia	Kallotenuales	AKIW781			2	0	19	0	0	0	0	0	0	0	0	0	1	0	0	0	0	0	0	0	0	0	0	43	0	0	0	0	0	0	2	0	0	0	0	0	0	0	0	0	1	1
Zotu3590	Bacteria	Acidobacteriota	Blastocatellia	Blastocatellales	Blastocatellaceae	Stenotrophobacter		0	0	0	4	3	1	0	0	0	0	0	0	0	0	0	127	0	2	0	1	0	0	0	0	0	0	0	0	0	0	0	1	0	0	0	0	0	0	0	0	0	0
Zotu3593	Bacteria	Cyanobacteria	Cyanobacteriia	Cyanobacteriales	Chroococcidiopsaceae			0	2	0	4	1	0	0	0	0	0	0	0	0	0	0	0	0	0	1	0	0	0	0	0	0	0	0	0	0	0	0	86	0	0	0	0	0	0	0	0	0	0
Zotu3603	Bacteria	Cyanobacteria	Cyanobacteriia	Synechococcales	Cyanobiaceae	Cyanobium PCC-6307		0	0	0	0	0	0	0	1	0	0	0	0	0	0	0	0	0	0	0	0	0	0	0	0	0	1	2	49	24	47	0	0	0	0	0	0	0	0	1	0	0	0
Zotu3604	Bacteria	Gemmatimonadota	Gemmatimonadetes	Gemmatimonadales	Gemmatimonadaceae	Gemmatimonas		0	0	0	1	0	0	0	0	0	0	2	9	0	0	0	0	0	0	0	0	0	0	0	0	0	0	0	0	0	0	0	0	0	0	0	0	0	0	0	2	24	41
Zotu3605	Bacteria	Chloroflexi	Anaerolineae	SBR1031	A4b			0	0	0	1	0	0	0	0	0	0	5	1	0	0	0	0	0	0	0	0	0	8	0	0	0	0	0	0	0	0	0	0	0	1	0	0	0	0	0	0	6	0
Zotu3610	Bacteria	Chloroflexi	Chloroflexia	Elev-1554				0	0	0	0	0	0	0	0	0	0	0	0	0	0	0	0	0	0	0	0	0	0	1	0	0	0	0	0	0	0	0	0	0	0	0	0	0	0	1	0	0	1
Zotu3612	Bacteria	Bacteroidota	Bacteroidia	Chitinophagales	Chitinophagaceae	Edaphobaculum		0	0	2	0	0	0	0	0	0	0	0	0	0	0	0	0	0	0	0	0	1	0	4	0	0	0	0	0	0	0	0	0	0	2	0	0	0	0	1	3	0	0
Zotu3613	Bacteria	Acidobacteriota	Vicinamibacteria	Vicinamibacterales	Vicinamibacteraceae			0	0	0	1	0	0	0	0	0	0	5	0	0	0	0	0	0	0	0	0	0	0	0	0	0	0	0	0	0	0	0	0	0	1	0	0	0	0	0	0	11	0
Zotu3616	Bacteria	Actinobacteriota	Actinobacteria	Kineosporiales	Kineosporiaceae	Angustibacter		4	16	3	0	7	3	0	0	0	1	1	3	0	0	1	1	17	1	1	0	1	0	0	7	0	0	0	0	0	0	4	2	0	2	1	5	0	0	1	4	11	12
Zotu3618	Bacteria	Proteobacteria	Alphaproteobacteria	Sphingomonadales	Sphingomonadaceae			2	19	13	1	0	2	0	0	0	0	2	3	0	0	0	3	6	0	2	1	12	6	2	1	0	0	0	0	0	0	4	2	8	0	0	1	1	0	0	4	9	9
Zotu3621	Bacteria	Proteobacteria	Alphaproteobacteria	Acetobacterales	Acetobacteraceae			1	10	1	0	0	0	0	0	0	1	0	0	0	0	0	1	3	2	0	1	5	4	3	9	0	0	0	0	0	0	0	0	2	1	1	6	0	0	0	8	2	1
Zotu3626	Bacteria	Actinobacteriota	Thermoleophilia	Solirubrobacterales	Solirubrobacteraceae	Conexibacter		0	0	2	0	0	0	0	0	0	0	0	0	0	0	0	0	0	1	0	0	1	4	0	2	0	0	0	0	0	0	0	0	0	0	0	0	0	2	0	1	4	3
Zotu3627	Bacteria	Actinobacteriota	Actinobacteria	Micromonosporales	Micromonosporaceae	Actinoplanes		0	0	3	3	1	4	0	0	0	10	2	3	0	0	0	0	4	9	12	9	6	25	1	2	0	0	0	0	0	0	0	2	3	10	2	8	0	0	0	14	1	1
Zotu3640	Bacteria	Cyanobacteria	Cyanobacteriia	Chloroplast				0	0	0	0	0	0	0	0	1	0	0	0	0	0	0	0	0	0	0	0	0	0	0	0	0	0	0	8	19	20	0	0	0	0	0	0	0	0	0	0	0	0
Zotu3644	Bacteria	Actinobacteriota	Acidimicrobiia	Microtrichales	Ilumatobacteraceae	CL500-29 marine group		0	0	0	0	3	0	0	1	0	2	0	0	1	1	0	0	0	0	0	0	0	0	0	0	0	0	3	0	0	0	0	0	0	0	0	0	0	0	0	0	0	0
Zotu3645	Bacteria	Proteobacteria	Gammaproteobacteria	Burkholderiales	Sutterellaceae			0	0	0	0	0	0	0	1	0	7	209	11	0	0	0	0	2	0	0	0	0	1	0	0	0	0	0	0	0	0	0	0	0	0	0	0	0	0	1	0	0	0
Zotu3649	Bacteria	Bacteroidota	Bacteroidia	Chitinophagales	Chitinophagaceae	Sediminibacterium		0	0	0	0	0	0	0	0	0	0	0	0	55	58	55	0	0	0	0	0	0	0	0	2	0	0	1	0	1	0	0	0	0	0	0	0	0	0	0	0	0	0
Zotu3650	Bacteria	Proteobacteria	Gammaproteobacteria	Burkholderiales	Rhodocyclaceae		metagenome	0	0	0	0	0	0	0	0	0	0	0	0	58	39	37	0	0	0	0	0	0	0	0	0	0	0	0	7	3	3	0	0	0	0	0	0	0	0	0	0	0	0
Zotu3651	Bacteria	Acidobacteriota	Acidobacteriae	Acidobacteriales				0	0	0	0	0	0	0	0	0	0	0	0	0	0	1	0	0	0	0	0	0	0	0	0	0	0	0	0	0	0	0	0	0	0	0	0	0	0	0	0	0	0
Zotu3652	Bacteria	Actinobacteriota	Actinobacteria	Micrococcales				0	0	0	0	0	0	0	0	0	0	0	0	0	0	0	0	0	0	0	0	1	3	99	0	0	0	0	0	0	0	1	0	0	0	0	0	0	0	2	0	0	0
Zotu3653	Bacteria	Acidobacteriota	Acidobacteriae	Subgroup 2				0	0	0	0	0	0	0	0	0	0	0	0	0	0	0	0	0	0	0	0	0	0	0	0	2	2	164	2	0	0	0	0	0	0	1	0	0	0	0	0	0	0
Zotu3654	Bacteria	Proteobacteria	Gammaproteobacteria	Burkholderiales	Rhodocyclaceae			0	0	0	0	0	0	0	0	1	0	0	0	1	0	0	0	0	0	0	0	0	0	0	0	0	1	2	1	0	0	0	0	0	0	0	0	0	1	0	0	0	0
Zotu3656	Bacteria	Proteobacteria	Alphaproteobacteria	Rhizobiales	KF-JG30-B3	metagenome		0	0	1	1	0	0	0	0	0	0	5	0	0	0	0	0	0	1	0	0	0	0	0	0	0	0	0	0	0	0	0	0	0	0	0	1	0	0	2	0	12	0
Zotu3659	Bacteria	Proteobacteria	Alphaproteobacteria	Rhizobiales	Devosiaceae			3	4	6	1	1	1	0	0	0	8	5	5	0	0	0	5	1	0	2	0	15	1	2	17	0	0	0	0	0	0	3	1	4	0	0	1	0	0	0	10	0	0
Zotu3660	Bacteria	Proteobacteria	Alphaproteobacteria	Acetobacterales	Acetobacteraceae	Roseomonas	Roseomonas ludipueritiae	2	2	7	1	1	2	0	0	0	0	0	1	0	0	1	0	5	1	0	4	19	18	8	5	0	0	0	0	0	0	8	0	1	1	0	4	0	0	0	7	0	2
Zotu3665	Bacteria	Acidobacteriota	Acidobacteriae	Solibacterales	Solibacteraceae	Candidatus Solibacter		0	0	0	0	0	0	0	0	0	4	6	10	0	0	0	0	0	0	0	1	0	0	0	0	0	0	0	0	0	0	0	0	0	0	0	2	0	0	0	7	0	0
Zotu3668	Bacteria	Actinobacteriota	Actinobacteria	Streptosporangiales	Thermomonosporaceae			0	0	0	18	3	2	0	0	0	0	0	0	0	0	0	0	0	0	2	0	0	1	1	0	1	1	0	0	0	0	0	1	0	0	0	0	0	0	0	0	0	0
Zotu3670	Bacteria	Proteobacteria	Gammaproteobacteria	Burkholderiales	SC-I-84			0	0	0	0	5	7	0	0	0	0	0	0	0	0	0	0	0	5	5	5	0	0	0	0	0	0	0	0	0	0	3	0	7	32	18	1	0	0	0	0	0	0
Zotu3675	Bacteria	Bacteroidota	Bacteroidia	Chitinophagales	Chitinophagaceae		metagenome	0	0	0	0	0	0	0	0	0	0	0	0	0	1	0	0	0	0	0	0	0	0	0	0	4	3	4	63	45	52	0	0	0	0	0	0	0	0	0	0	0	0
Zotu3676	Bacteria	Proteobacteria	Gammaproteobacteria	Burkholderiales	Oxalobacteraceae			0	0	0	0	0	0	1	1	0	0	0	0	12	11	19	0	0	0	0	0	0	0	0	0	0	1	0	32	39	33	0	0	0	0	0	0	0	0	0	0	1	0
Zotu3678	Bacteria	Proteobacteria	Gammaproteobacteria	Burkholderiales	Alcaligenaceae			0	0	0	0	0	0	0	0	0	0	0	0	0	0	0	0	0	0	0	0	0	1	0	0	7	0	0	0	0	0	0	0	0	0	0	0	14	20	48	0	0	0
Zotu3681	Bacteria	Chloroflexi	Anaerolineae	SJA-15				0	0	0	0	0	0	0	0	0	0	0	0	0	0	0	0	0	0	0	0	0	0	0	0	127	17	4	2	1	1	0	0	0	0	0	0	0	0	0	0	0	0
Zotu3682	Bacteria	Desulfobacterota	Desulfuromonadia	Geobacterales	Geobacteraceae	Geobacter		0	0	0	0	0	0	0	0	0	0	0	0	0	0	0	0	0	0	0	0	0	0	1	0	9	19	59	1	0	0	1	0	0	0	0	0	0	5	0	0	0	0
Zotu3685	Bacteria	Proteobacteria	Alphaproteobacteria	Rhizobiales	Beijerinckiaceae	Microvirga		0	0	3	0	0	0	0	0	0	3	0	5	0	0	0	4	4	1	7	5	0	0	0	2	0	0	0	0	0	0	0	2	2	0	0	0	0	0	1	7	7	21
Zotu3686	Bacteria	Actinobacteriota	Actinobacteria	Frankiales	Geodermatophilaceae	Blastococcus		0	1	1	2	2	1	0	0	0	4	4	6	0	1	0	0	5	0	1	0	1	2	0	9	0	0	0	0	0	0	0	0	1	5	0	2	0	0	0	1	1	9
Zotu3692	Bacteria	Chloroflexi	Chloroflexia	Thermomicrobiales	JG30-KF-CM45			0	0	84	0	0	0	0	0	1	0	0	0	0	0	0	0	0	0	0	0	0	1	0	45	0	0	0	0	0	0	2	0	0	0	0	0	0	0	0	0	0	0
Zotu3695	Bacteria	Proteobacteria	Alphaproteobacteria	Sphingomonadales	Sphingomonadaceae	Altererythrobacter		0	0	4	0	0	0	0	0	0	7	8	4	0	0	0	0	0	0	0	0	3	1	100	0	0	0	0	0	0	0	0	0	0	1	0	0	0	0	1	1	0	0
Zotu3697	Bacteria	Acidobacteriota	Thermoanaerobaculia	Thermoanaerobaculales	Thermoanaerobaculaceae	Subgroup 10		0	0	0	0	0	0	0	0	0	0	0	0	0	0	0	0	1	0	0	0	127	5	5	2	0	0	0	0	0	0	0	0	0	0	0	0	0	0	0	0	0	0
Zotu3700	Bacteria	Bacteroidota	Bacteroidia	Chitinophagales	Chitinophagaceae	Flavihumibacter		0	0	0	19	3	43	0	0	0	0	0	0	0	0	0	0	0	0	0	1	0	0	0	0	0	0	0	0	0	0	0	1	1	0	0	0	0	0	0	0	0	0
Zotu3701	Bacteria	Bacteroidota	Bacteroidia	Chitinophagales	Chitinophagaceae			0	0	0	5	18	54	0	0	0	0	0	0	0	0	0	0	0	0	0	0	0	0	0	0	0	0	0	0	0	0	0	0	0	0	0	0	0	0	0	0	0	0
Zotu3702	Bacteria	Myxococcota	Polyangia	Polyangiales	BIrii41			0	0	0	0	0	0	0	0	0	48	52	56	0	0	0	0	0	0	0	0	0	0	0	0	0	0	0	0	0	0	0	0	0	0	0	0	0	0	0	0	3	2
Zotu3704	Bacteria	Actinobacteriota	Thermoleophilia	Solirubrobacterales	67-14			0	0	0	0	0	1	0	0	0	0	0	0	0	0	0	0	0	0	0	1	0	2	1	0	0	0	0	0	0	0	0	0	0	0	0	0	0	0	3	19	2	0
Zotu3706	Bacteria	Proteobacteria	Gammaproteobacteria	Competibacterales	Competibacteraceae	Candidatus Competibacter		0	0	0	0	0	0	31	26	27	0	0	0	0	3	3	0	0	0	0	0	0	3	0	0	0	0	0	0	0	0	0	0	0	0	0	0	9	9	2	0	0	0
Zotu3710	Bacteria	Bacteroidota	Bacteroidia	Chitinophagales	Chitinophagaceae			0	0	0	0	0	0	0	0	0	0	0	2	0	0	0	0	0	0	0	0	0	0	0	0	0	0	0	0	0	0	0	0	0	0	0	0	0	0	0	0	2	0
Zotu3716	Bacteria	Proteobacteria	Gammaproteobacteria	Burkholderiales	Comamonadaceae			0	0	0	0	0	0	0	0	0	0	0	0	0	0	0	0	0	0	0	0	2	0	0	0	1	0	1	39	35	24	0	0	0	2	0	0	0	0	0	0	0	0
Zotu3717	Bacteria	Chloroflexi	Chloroflexia	Chloroflexales	Roseiflexaceae		freshwater metagenome	0	0	0	0	0	0	0	0	0	0	0	0	0	0	0	0	0	0	0	0	0	0	0	0	0	0	0	2	0	0	0	0	0	0	0	0	0	0	0	0	0	0
Zotu3718	Bacteria	Bacteroidota	Bacteroidia	Chitinophagales				0	0	0	0	0	0	0	0	1	0	0	0	0	0	0	0	0	0	0	0	0	0	0	0	0	0	0	0	0	1	0	0	0	0	0	0	0	0	0	0	0	0
Zotu3722	Bacteria	Acidobacteriota	Acidobacteriae	Bryobacterales	Bryobacteraceae	Bryobacter		0	0	15	0	0	0	0	0	0	0	0	0	0	0	0	0	0	0	0	0	0	0	0	23	0	0	0	0	0	0	0	0	0	0	0	0	0	0	0	0	0	0
Zotu3726	Bacteria	Actinobacteriota	Thermoleophilia	Solirubrobacterales				0	0	0	1	0	0	0	0	0	0	0	0	0	0	0	2	0	0	0	0	0	0	0	0	0	0	0	0	0	0	3	0	0	0	0	0	0	0	0	0	0	0
Zotu3728	Bacteria	Verrucomicrobiota	Verrucomicrobiae	Chthoniobacterales	Chthoniobacteraceae	Candidatus Udaeobacter		0	0	0	1	25	41	0	0	0	0	0	0	0	0	0	0	0	0	0	0	0	0	0	0	0	0	0	0	0	0	0	0	11	7	5	0	0	0	0	0	0	0
Zotu3730	Bacteria	Chloroflexi	Anaerolineae	SJA-15				0	0	0	0	0	0	34	24	33	0	0	1	4	2	5	0	0	0	0	0	0	0	0	0	0	0	0	1	0	0	0	0	0	0	0	0	11	6	10	0	0	0
Zotu3732	Bacteria	Nitrospirota	Thermodesulfovibrionia					0	0	0	0	0	0	0	0	0	0	0	0	1	0	0	0	0	0	0	0	1	0	0	0	0	1	0	0	0	0	0	0	0	0	0	0	0	0	0	0	0	0
Zotu3733	Bacteria	Actinobacteriota	Actinobacteria	Micrococcales	Brevibacteriaceae	Brevibacterium		0	0	0	0	1	0	0	0	0	83	55	53	0	0	0	0	0	0	0	0	0	0	0	0	0	0	0	0	0	0	0	0	0	0	0	0	0	0	0	6	0	1
Zotu3735	Bacteria	Actinobacteriota	Actinobacteria	Propionibacteriales	Propionibacteriaceae		metagenome	0	0	0	0	0	0	0	0	0	0	0	4	0	0	0	0	0	0	0	0	0	2	1	0	0	0	0	0	0	0	0	0	0	0	0	0	3	13	11	0	0	0
Zotu3737	Bacteria	Chloroflexi	AD3					0	0	0	0	0	0	0	0	0	0	0	0	0	1	0	0	0	0	0	0	0	0	0	0	0	0	0	0	0	0	0	0	0	0	0	0	0	0	0	0	0	0
Zotu3738	Bacteria	Chloroflexi	Chloroflexia	Chloroflexales	Roseiflexaceae			0	0	0	0	0	1	0	0	0	0	0	0	0	0	0	0	1	5	4	0	0	3	0	1	0	0	0	0	0	0	0	0	0	0	0	0	0	0	0	0	0	0
Zotu3739	Bacteria	Acidobacteriota	Acidobacteriae	Bryobacterales	Bryobacteraceae	Bryobacter		0	0	0	0	2	0	0	0	0	0	0	0	0	0	0	0	2	0	1	0	0	3	0	0	0	0	0	0	0	0	0	0	0	0	0	1	1	1	0	0	2	2
Zotu3741	Bacteria	Planctomycetota	Phycisphaerae	Phycisphaerales	Phycisphaeraceae	SM1A02		0	0	0	0	0	0	0	0	0	0	0	0	0	0	0	0	0	26	11	29	0	0	0	0	0	0	0	0	0	0	0	2	1	0	0	0	0	0	0	0	0	0
Zotu3743	Bacteria	Bacteroidota	Bacteroidia	Chitinophagales	Chitinophagaceae	Taibaiella		0	0	0	0	0	0	0	0	0	0	0	0	0	0	0	0	0	0	0	0	3	7	79	0	0	0	0	0	0	0	0	0	0	0	0	0	0	0	1	0	0	0
Zotu3744	Archaea	Crenarchaeota	Nitrososphaeria	Nitrososphaerales	Nitrososphaeraceae	Candidatus Nitrososphaera		0	0	3	0	0	0	0	0	0	0	0	0	0	0	0	0	0	0	0	0	0	0	0	2	0	1	0	0	0	0	0	0	1	0	0	0	0	0	0	0	0	0
Zotu3745	Bacteria	Proteobacteria	Gammaproteobacteria	Xanthomonadales				0	0	0	0	0	0	0	0	0	1	2	0	0	0	0	0	0	0	0	0	0	0	0	1	0	0	0	0	0	0	0	0	0	0	0	0	0	0	1	6	0	0
Zotu3750	Bacteria	Proteobacteria	Alphaproteobacteria	Rhizobiales	Xanthobacteraceae	Rhodopseudomonas		8	7	4	0	4	0	0	0	0	4	0	6	0	0	0	0	14	7	3	3	17	5	2	0	0	0	0	0	0	0	1	1	0	3	0	1	1	0	0	0	4	3
Zotu3752	Bacteria	Cyanobacteria	Cyanobacteriia	Chloroplast				5	85	3	0	1	0	0	0	0	0	0	0	0	0	0	1	1	0	1	0	0	0	0	0	0	0	0	0	0	0	0	0	1	0	0	0	0	0	0	0	0	0
Zotu3760	Bacteria	Actinobacteriota	Thermoleophilia	Solirubrobacterales				0	0	0	4	19	64	0	0	0	0	0	0	0	0	0	0	0	0	0	0	0	0	0	0	0	0	0	0	0	0	0	1	0	0	0	2	0	0	0	0	0	0
Zotu3762	Bacteria	Actinobacteriota	Actinobacteria	Streptomycetales	Streptomycetaceae			0	1	2	1	7	3	0	0	0	10	3	5	0	0	3	1	1	12	4	16	2	13	5	0	0	0	1	0	0	0	5	14	4	4	5	1	0	0	0	0	0	0
Zotu3767	Bacteria	Nitrospirota	Thermodesulfovibrionia					0	0	0	0	0	0	0	0	0	0	0	1	0	0	0	0	0	1	1	1	0	0	0	0	0	0	0	0	0	0	0	0	0	0	0	1	0	1	1	0	0	0
Zotu3769	Bacteria	Proteobacteria	Gammaproteobacteria	Steroidobacterales	Steroidobacteraceae			0	0	0	0	0	0	3	3	6	0	0	0	0	0	0	0	0	0	0	0	0	3	1	0	0	0	0	0	0	0	0	0	0	1	0	0	56	63	68	0	0	0
Zotu3770	Bacteria	Proteobacteria	Gammaproteobacteria	Burkholderiales	TRA3-20			0	0	0	0	0	0	2	0	0	0	0	0	0	0	0	0	0	0	0	0	0	0	0	0	0	0	0	1	0	1	0	0	0	0	0	0	0	0	0	0	0	0
Zotu3771	Bacteria	Proteobacteria	Alphaproteobacteria	Rhizobiales				0	1	0	2	0	0	0	0	0	76	43	69	0	0	0	0	1	0	0	0	0	0	0	0	0	0	0	0	0	0	0	0	0	0	0	0	0	0	0	0	3	0
Zotu3774	Bacteria							0	0	0	0	0	0	0	0	0	0	0	0	18	15	22	0	0	0	0	0	0	0	0	0	0	0	0	0	0	0	0	0	0	0	0	0	0	0	0	0	0	0
Zotu3775	Bacteria	Verrucomicrobiota	Verrucomicrobiae	Verrucomicrobiales	Rubritaleaceae	Luteolibacter	Verrucomicrobia bacterium SCGC AAA027-I19	0	0	0	0	0	0	1	0	0	0	0	0	3	26	12	0	0	0	0	0	0	0	0	0	0	0	0	0	0	0	0	0	0	0	0	0	0	0	0	0	0	0
Zotu3776	Bacteria	Proteobacteria	Gammaproteobacteria	Burkholderiales	Comamonadaceae			0	0	0	0	0	0	0	0	0	0	0	0	0	0	1	0	0	0	0	0	0	0	0	0	0	0	0	0	0	0	0	0	0	0	0	0	0	0	0	0	0	0
Zotu3777	Bacteria	Actinobacteriota	Actinobacteria	Pseudonocardiales	Pseudonocardiaceae			0	1	1	0	0	0	0	0	0	0	0	0	0	0	0	0	0	20	12	68	0	0	0	0	0	0	0	0	0	0	3	0	0	0	0	0	0	0	0	0	0	0
Zotu3778	Bacteria	Bacteroidota	Bacteroidia	Cytophagales	Spirosomaceae	Spirosoma		0	0	0	0	0	0	0	0	0	0	0	0	0	0	0	0	0	0	0	1	0	0	0	0	0	0	0	0	0	0	145	0	9	0	0	0	0	0	0	1	0	0
Zotu3779	Bacteria	Myxococcota	Polyangia	Polyangiales	Polyangiaceae	Minicystis		0	0	0	0	0	0	0	0	0	4	2	3	0	0	0	0	2	0	0	0	168	2	0	0	0	0	0	0	0	0	0	0	0	0	0	0	0	0	0	0	0	0
Zotu3780	Bacteria	Deinococcota	Deinococci	Deinococcales	Trueperaceae	Truepera		0	0	0	0	0	0	0	0	0	0	0	0	0	0	0	0	0	0	0	0	0	1	70	0	0	0	0	0	0	0	0	0	0	0	0	0	0	0	2	0	0	0
Zotu3782	Bacteria	Bacteroidota	Bacteroidia					0	0	0	0	0	0	0	0	0	0	0	0	0	0	0	0	0	0	0	0	0	0	0	0	24	34	69	0	0	1	0	0	0	0	0	0	3	0	5	0	0	0
Zotu3783	Bacteria	Proteobacteria	Gammaproteobacteria	Burkholderiales	Hydrogenophilaceae	Thiobacillus		0	0	0	0	0	0	0	0	0	0	0	0	0	0	0	0	0	0	0	0	0	0	0	0	0	6	0	0	0	0	0	0	0	0	0	0	5	3	4	0	0	0
Zotu3792	Bacteria	Actinobacteriota	Actinobacteria	Frankiales				1	0	4	1	19	12	0	0	0	1	0	1	0	1	0	0	1	0	1	3	1	5	0	3	0	1	0	0	0	0	1	2	0	1	2	1	0	0	0	2	3	1
Zotu3801	Bacteria	Cyanobacteria	Cyanobacteriia	Chloroplast				0	0	0	0	0	0	120	105	44	0	2	0	0	2	0	0	0	0	0	0	0	0	2	0	0	0	0	0	2	0	0	0	0	0	0	0	4	4	19	0	0	0
Zotu3807	Bacteria	Cyanobacteria						0	0	0	0	0	0	0	0	0	0	0	0	0	1	1	0	0	0	0	0	0	0	0	0	0	0	0	1	1	0	0	0	0	0	0	0	0	0	0	0	0	0
Zotu3808	Bacteria	Bacteroidota	Bacteroidia	Cytophagales	Spirosomaceae	Fluviimonas		0	0	0	0	0	0	0	0	0	0	0	0	0	0	0	0	0	114	0	0	0	0	0	0	0	2	0	0	0	0	0	0	0	32	0	0	1	0	0	0	0	0
Zotu3809	Bacteria	Acidobacteriota	Vicinamibacteria	Subgroup 17				0	0	0	0	0	0	0	0	0	0	0	0	0	0	0	0	0	0	0	0	1	5	3	0	2	0	0	0	0	0	0	0	0	1	0	0	0	0	0	1	0	0
Zotu3810	Bacteria	Actinobacteriota	Actinobacteria	Propionibacteriales	Nocardioidaceae			0	0	0	0	0	0	0	0	0	0	0	0	0	0	0	0	0	0	0	0	0	0	3	0	0	0	0	0	0	0	0	0	0	0	0	0	0	0	0	19	2	1
Zotu3812	Bacteria	Cyanobacteria	Cyanobacteriia	Synechococcales	Cyanobiaceae	Cyanobium PCC-6307		0	0	0	0	0	0	0	0	0	0	0	2	0	0	0	0	0	0	0	0	0	0	0	0	0	0	0	0	0	0	0	0	0	0	0	0	2	0	1	0	0	0
Zotu3817	Bacteria	Proteobacteria	Alphaproteobacteria	Rhizobiales	Beijerinckiaceae			2	17	10	0	0	0	0	0	0	4	1	4	0	0	0	1	4	1	2	0	12	5	1	1	0	0	0	0	0	0	1	5	2	0	0	0	0	0	0	10	1	5
Zotu3820	Bacteria	Proteobacteria	Gammaproteobacteria	Enterobacterales				0	1	0	0	0	0	0	0	0	0	0	0	0	0	0	0	0	0	0	0	3	0	0	3	0	0	0	0	0	0	0	63	8	0	0	0	0	0	0	0	0	0
Zotu3826	Bacteria	Acidobacteriota	Acidobacteriae	Solibacterales	Solibacteraceae	Candidatus Solibacter		0	0	0	0	107	1	0	0	0	0	0	0	0	0	0	0	0	0	0	0	0	0	0	0	0	1	0	0	0	0	0	0	0	0	2	1	0	0	0	0	0	0
Zotu3828	Bacteria	Cyanobacteria	Cyanobacteriia	Cyanobacteriales	Phormidiaceae	Phormidium IAM M-71		0	0	0	0	0	0	0	0	0	1	1	3	0	0	0	0	83	0	0	0	3	0	0	1	0	0	0	0	0	0	0	0	0	0	0	0	1	0	0	0	0	0
Zotu3829	Bacteria	Proteobacteria	Alphaproteobacteria	Elsterales				0	0	0	0	0	0	0	0	0	0	0	0	0	0	0	0	1	0	0	0	1	1	0	0	0	0	0	0	0	0	0	0	0	0	0	0	0	0	0	2	3	2
Zotu3831	Bacteria	Actinobacteriota	Acidimicrobiia	IMCC26256				0	0	0	0	0	0	0	0	0	0	0	0	0	0	0	0	1	0	0	0	1	6	0	0	0	0	0	0	0	0	0	0	0	0	0	0	1	2	0	0	0	3
Zotu3832	Bacteria	Chloroflexi	Chloroflexia	Thermomicrobiales	JG30-KF-CM45			0	0	0	0	0	0	0	0	0	0	6	0	0	0	0	0	0	0	0	0	1	1	75	0	0	0	0	0	0	0	0	0	0	1	0	0	0	0	0	0	0	0
Zotu3833	Bacteria	Chloroflexi	Anaerolineae	Anaerolineales	Anaerolineaceae	RBG-16-58-14		0	0	0	0	0	0	0	0	0	0	1	0	0	0	0	0	0	0	0	0	0	4	1	0	0	0	0	0	0	0	0	0	0	0	0	0	0	0	0	0	0	0
Zotu3834	Bacteria	Actinobacteriota	Acidimicrobiia					0	0	0	0	0	0	0	1	1	0	0	0	0	0	0	0	0	0	0	0	0	0	0	0	0	0	0	0	0	0	0	0	0	0	0	0	0	0	0	0	1	0
Zotu3835	Bacteria	Proteobacteria	Gammaproteobacteria	Pseudomonadales	Moraxellaceae	Acinetobacter		18	87	4	0	0	0	0	0	0	1	0	0	0	0	0	0	0	0	0	0	0	0	0	0	0	0	0	0	0	0	0	2	0	0	0	0	0	0	0	0	0	0
Zotu3840	Bacteria	Chloroflexi	KD4-96	metagenome				1	1	3	6	1	6	0	0	0	0	0	0	1	0	0	0	0	4	3	3	0	0	0	0	0	0	0	0	0	0	3	1	8	15	3	5	0	0	0	2	0	0
Zotu3845	Bacteria	Proteobacteria	Alphaproteobacteria	Rhizobiales	Rhizobiales Incertae Sedis	Alsobacter	Alsobacter metallidurans	0	0	5	1	2	0	0	0	0	0	0	5	0	0	0	0	15	4	2	3	1	21	1	2	0	0	0	0	0	1	5	0	2	2	1	3	1	0	0	1	1	7
Zotu3863	Bacteria	Acidobacteriota	Vicinamibacteria	Vicinamibacterales	Vicinamibacteraceae			0	0	0	1	0	0	0	0	0	4	4	6	0	0	0	0	0	0	0	0	0	0	0	0	0	0	0	0	0	0	0	0	0	5	2	0	0	0	0	0	1	0
Zotu3866	Bacteria	Actinobacteriota	Actinobacteria	Micromonosporales	Micromonosporaceae			0	0	0	0	0	0	0	0	0	0	0	0	0	0	0	0	0	32	42	28	0	1	0	0	0	0	0	0	0	0	0	0	0	0	0	0	0	0	0	0	0	0
Zotu3867	Bacteria	Chloroflexi	AD3					0	0	0	0	0	0	0	0	0	0	0	0	0	0	0	0	0	0	0	0	0	0	0	0	0	0	0	0	0	0	0	0	0	0	0	0	0	0	0	0	0	0
Zotu3869	Bacteria	Proteobacteria	Gammaproteobacteria	Xanthomonadales	Xanthomonadaceae	Lysobacter	Lysobacter sp.	0	0	0	0	0	0	0	0	0	0	0	1	0	0	0	0	0	0	0	0	0	1	0	0	0	0	0	0	0	0	0	0	0	0	0	0	0	0	0	0	0	0
Zotu3871	Bacteria	Proteobacteria	Alphaproteobacteria	Caulobacterales	Caulobacteraceae	Phenylobacterium	metagenome	0	1	13	2	0	3	0	0	0	2	0	2	0	0	0	0	0	1	2	1	0	1	0	1	0	0	0	0	0	0	9	0	1	10	4	0	0	0	0	2	4	1
Zotu3873	Bacteria	Actinobacteriota	Acidimicrobiia	IMCC26256				0	1	4	3	2	0	0	0	0	0	1	0	0	0	0	0	1	5	2	4	0	0	0	2	0	0	0	0	0	0	1	6	1	1	1	1	0	0	0	0	0	1
Zotu3885	Bacteria	Proteobacteria	Gammaproteobacteria	Burkholderiales	Rhodocyclaceae	Sulfuritalea		0	0	0	0	0	0	1	1	2	0	0	0	0	1	0	0	0	0	0	0	0	0	0	0	1	0	0	0	0	0	0	0	0	0	0	0	1	1	0	0	0	0
Zotu3887	Bacteria	Myxococcota	Myxococcia	Myxococcales	Anaeromyxobacteraceae	Anaeromyxobacter		0	0	0	1	0	0	0	0	0	0	0	0	0	0	0	0	0	0	0	0	0	0	0	0	1	22	3	3	0	0	0	0	1	0	1	1	0	0	0	0	0	0
Zotu3888	Bacteria	Myxococcota	Polyangia	Haliangiales	Haliangiaceae	Haliangium		0	0	0	0	0	0	0	0	0	0	0	0	3	0	2	0	0	0	0	0	0	0	0	0	25	0	160	1	0	1	0	0	0	0	0	0	0	0	0	0	0	0
Zotu3890	Bacteria	Actinobacteriota	Actinobacteria					0	0	0	0	0	0	0	0	0	1	1	0	0	0	0	0	0	0	0	0	1	4	1	0	0	0	0	0	0	0	0	0	0	0	0	0	0	0	0	0	1	1
Zotu3891	Bacteria	Acidobacteriota	Vicinamibacteria	Vicinamibacterales	Vicinamibacteraceae			0	0	2	0	0	0	0	0	0	5	4	1	0	0	0	0	0	0	0	0	0	1	0	0	0	0	0	0	0	0	0	0	0	1	0	0	0	0	0	2	3	0
Zotu3893	Bacteria							0	0	0	0	0	0	0	0	0	0	0	0	29	15	32	0	0	0	0	0	0	0	0	0	1	1	6	10	5	23	0	0	0	0	0	0	0	0	0	0	0	0
Zotu3894	Bacteria	Actinobacteriota	Acidimicrobiia	Microtrichales				0	0	0	0	0	0	0	0	0	0	0	0	0	0	0	0	0	0	0	0	1	4	0	0	0	0	0	0	0	0	0	0	0	0	0	0	0	0	0	0	0	3
Zotu3896	Bacteria	Chloroflexi	Anaerolineae	Caldilineales	Caldilineaceae		metagenome	0	0	0	0	0	0	0	0	0	0	0	0	0	0	0	0	0	0	0	0	1	4	0	0	0	0	0	0	0	0	0	0	0	0	0	0	20	39	121	0	0	0
Zotu3897	Bacteria	Proteobacteria	Gammaproteobacteria	Gammaproteobacteria Incertae Sedis		Acidibacter		0	0	0	0	0	0	0	0	0	0	0	0	0	0	0	0	0	0	0	0	0	0	2	0	1	0	1	0	0	0	0	0	0	0	0	0	0	0	0	1	0	1
Zotu3898	Bacteria	Proteobacteria	Alphaproteobacteria	Rhizobiales	Xanthobacteraceae	Pseudolabrys		0	1	0	0	0	0	0	0	0	0	0	0	0	0	0	0	0	0	0	0	0	1	2	0	0	0	0	0	0	0	0	0	0	0	0	0	0	0	4	0	2	0
Zotu3899	Bacteria							0	0	0	0	0	0	0	0	0	0	0	0	0	0	0	0	0	0	0	0	0	0	0	0	0	0	0	0	0	0	0	0	0	0	0	0	2	0	1	0	0	0
Zotu3900	Bacteria	Chloroflexi	Chloroflexia	Chloroflexales	Chloroflexaceae	FFCH7168		0	0	1	0	0	0	0	0	0	0	0	0	0	0	0	0	0	0	1	0	0	0	0	0	0	0	0	0	0	0	175	1	0	2	0	0	0	0	0	0	0	0
Zotu3901	Bacteria	Planctomycetota	Planctomycetes	Gemmatales	Gemmataceae			0	0	0	0	0	0	0	0	0	0	0	0	0	0	0	0	0	0	0	0	0	0	0	0	0	1	0	0	0	0	0	0	0	0	0	0	0	0	0	0	0	0
Zotu3902	Bacteria	Cyanobacteria	Cyanobacteriia	Chloroplast				0	0	0	0	0	0	1	0	1	0	0	0	0	0	0	0	0	0	0	0	0	0	0	0	0	0	0	0	0	0	0	0	0	0	0	0	0	0	0	0	0	0
Zotu3903	Bacteria	Actinobacteriota	Actinobacteria	Frankiales	Sporichthyaceae	Sporichthya		2	1	10	1	6	3	0	0	0	4	4	6	0	0	0	0	1	3	1	2	3	1	7	2	0	0	0	0	0	0	0	1	0	0	1	1	0	0	0	1	1	6
Zotu3907	Bacteria	Chloroflexi	Chloroflexia	Thermomicrobiales	JG30-KF-CM45	metagenome		0	0	8	0	0	1	0	0	0	1	0	2	0	0	0	1	7	0	1	0	2	9	18	4	6	0	1	0	0	0	7	0	2	0	0	2	0	3	1	0	1	0
Zotu3909	Bacteria	Chloroflexi	TK10	bacterium Ellin6519				0	0	0	0	32	11	0	0	0	0	0	0	0	1	0	0	0	0	0	0	0	0	0	0	0	0	0	0	0	0	0	0	0	0	0	0	0	0	0	0	0	0
Zotu3912	Bacteria	Proteobacteria	Alphaproteobacteria	Reyranellales	Reyranellaceae	Reyranella		0	0	0	0	0	0	0	0	0	3	1	1	0	0	0	0	0	0	0	0	0	0	0	0	1	0	0	0	0	0	0	0	0	0	0	0	0	0	0	4	0	0
Zotu3915	Bacteria	Proteobacteria	Gammaproteobacteria	CCD24				0	0	0	0	0	0	0	0	0	2	11	0	0	0	0	0	0	0	0	0	0	0	0	0	0	0	0	0	0	0	1	0	1	0	0	0	0	0	0	9	1	0
Zotu3917	Bacteria	Actinobacteriota	Acidimicrobiia	IMCC26256	metagenome			0	0	0	2	0	0	0	0	0	1	0	8	0	0	0	0	0	0	0	0	0	0	0	0	0	0	0	0	0	0	0	0	0	0	2	0	0	0	0	1	27	40
Zotu3918	Bacteria	Bacteroidota	Bacteroidia	Bacteroidales	Prolixibacteraceae	BSV13		0	0	0	0	0	0	0	0	0	0	0	1	0	0	0	0	0	0	0	0	0	2	0	0	0	0	0	0	0	0	0	0	0	0	0	0	0	0	0	0	0	0
Zotu3920	Bacteria	Proteobacteria	Alphaproteobacteria	Elsterales				0	0	0	0	0	0	0	0	0	0	0	0	0	0	0	0	2	0	0	0	1	4	0	0	0	0	0	0	0	0	0	0	0	0	0	0	0	1	0	4	2	1
Zotu3921	Bacteria	Myxococcota	Polyangia	Haliangiales	Haliangiaceae	Haliangium		0	0	0	0	0	0	0	0	0	0	0	0	0	0	0	0	3	8	1	26	111	3	3	0	0	0	0	0	0	0	1	0	0	0	0	0	0	0	0	0	0	0
Zotu3922	Bacteria	Proteobacteria	Gammaproteobacteria	Pseudomonadales	Spongiibacteraceae	BD1-7 clade	metagenome	0	0	0	0	0	0	0	0	0	1	1	3	0	0	0	0	0	0	0	0	5	7	4	0	0	0	0	0	0	0	0	0	0	0	0	0	6	0	2	2	0	0
Zotu3924	Bacteria	Cyanobacteria	Cyanobacteriia	Cyanobacteriales	Phormidiaceae	Planktothrix NIVA-CYA 15		0	0	0	0	0	0	0	0	0	0	0	0	1	0	0	0	0	0	0	0	0	0	0	0	0	0	0	0	0	0	0	0	0	1	0	0	3	7	49	0	0	0
Zotu3925	Bacteria	Deferrisomatota	Defferrisomatia	Defferrisomatales	Defferrisomataceae	Deferrisoma		0	0	0	0	0	0	0	0	0	0	0	1	0	0	0	0	0	0	0	0	0	0	0	0	0	0	0	0	0	0	0	0	0	0	0	0	0	0	0	0	0	0
Zotu3926	Bacteria	Planctomycetota	Planctomycetes	Isosphaerales	Isosphaeraceae			0	0	1	0	1	0	0	0	0	0	0	0	0	0	0	0	0	0	0	0	0	2	0	0	0	0	0	0	0	0	0	0	0	0	0	0	0	0	0	1	2	1
Zotu3930	Bacteria	Acidobacteriota	Acidobacteriae	Acidobacteriales				0	0	0	0	2	0	0	0	0	0	0	0	0	0	1	0	0	10	10	7	0	0	0	0	0	1	0	0	0	0	0	0	0	0	0	0	0	0	0	0	0	0
Zotu3931	Bacteria	Proteobacteria	Alphaproteobacteria	Elsterales				2	1	4	8	9	4	0	0	0	0	0	0	0	0	0	0	0	8	4	8	0	2	0	3	0	0	0	0	0	0	1	0	0	1	2	1	0	0	0	0	0	0
Zotu3936	Bacteria	Chloroflexi	Ktedonobacteria	Ktedonobacterales	Ktedonobacteraceae			1	0	44	0	0	0	0	0	1	0	0	0	0	1	0	0	0	9	8	4	0	0	0	26	0	1	0	0	0	0	0	0	0	0	0	0	0	0	0	0	0	0
Zotu3939	Bacteria	Actinobacteriota	Actinobacteria	Corynebacteriales	Mycobacteriaceae	Mycobacterium		0	0	0	13	0	17	0	0	0	0	0	0	0	0	0	0	0	0	0	0	0	0	0	0	0	0	0	0	0	0	0	0	0	0	2	0	0	0	0	0	0	0
Zotu3942	Bacteria	Verrucomicrobiota	Verrucomicrobiae	Chthoniobacterales	Chthoniobacteraceae	Candidatus Udaeobacter		0	0	0	0	15	42	0	0	0	0	0	0	0	0	0	0	0	0	0	0	0	0	0	0	0	0	0	0	0	0	1	0	0	0	0	1	0	0	0	0	0	0
Zotu3947	Bacteria	Proteobacteria	Gammaproteobacteria	Methylococcales	Methylococcaceae	Methylocaldum		0	0	0	0	0	0	28	16	24	0	0	0	7	6	2	0	0	0	0	0	0	0	0	0	0	0	0	0	0	0	0	0	0	0	0	1	1	4	0	0	0	0
Zotu3952	Bacteria	Actinobacteriota	Actinobacteria					0	0	0	0	0	0	0	0	0	0	1	0	0	0	0	0	0	0	0	0	3	5	111	0	0	0	0	0	0	0	0	0	0	0	0	0	0	0	3	0	0	0
Zotu3953	Bacteria	Acidobacteriota	Acidobacteriae	Paludibaculum				0	0	0	0	0	0	0	0	0	2	1	3	0	0	0	0	0	0	0	0	0	0	0	0	0	0	0	0	0	0	0	0	0	0	0	0	0	0	0	0	2	1
Zotu3955	Bacteria	Nitrospirota	Nitrospiria	Nitrospirales	Nitrospiraceae	Nitrospira		0	0	0	0	0	0	0	0	0	0	0	0	0	1	0	0	0	0	0	0	0	0	0	0	1	0	1	0	0	0	0	0	0	0	0	0	0	0	0	0	0	0
Zotu3956	Bacteria	Cyanobacteria	Cyanobacteriia	Cyanobacteriales	Coleofasciculaceae	Microcoleus PCC-7113	Microcoleus sp. PCC 7113	1	0	0	0	0	0	0	0	0	0	0	0	0	0	1	0	0	1	0	0	0	0	0	0	0	0	0	0	0	0	3	0	0	0	0	0	0	0	0	0	0	0
Zotu3959	Bacteria	Bacteroidota	Bacteroidia	Chitinophagales	Saprospiraceae			0	0	0	0	0	0	0	0	0	0	0	0	0	0	0	0	0	0	0	0	0	0	0	0	4	1	174	2	0	0	0	0	0	0	0	0	0	0	0	0	0	0
Zotu3960	Archaea	Thermoplasmatota	Thermoplasmata	Methanomassiliicoccales				0	0	0	0	0	0	0	0	0	0	0	0	0	0	0	0	0	0	0	0	0	1	0	0	2	0	0	0	0	0	0	0	0	0	0	0	2	1	0	0	0	0
Zotu3961	Bacteria	Cyanobacteria	Cyanobacteriia	Synechococcales	Cyanobiaceae	Cyanobium PCC-6307		0	0	0	0	1	0	0	0	0	0	0	0	0	0	0	0	0	0	0	0	0	0	0	0	0	0	0	0	0	0	0	0	0	0	0	0	0	0	0	0	0	0
Zotu3963	Bacteria	Bacteroidota	Bacteroidia	Sphingobacteriales	env.OPS 17			0	0	0	4	0	0	0	0	0	1	3	0	0	0	0	0	0	0	0	0	1	0	0	0	0	0	0	0	0	0	0	0	0	0	1	0	0	0	0	3	0	0
Zotu3967	Bacteria	Proteobacteria	Alphaproteobacteria	Caulobacterales	Caulobacteraceae	Asticcacaulis		1	0	4	3	0	0	0	0	0	8	2	2	0	0	0	0	0	2	2	0	14	7	1	10	0	0	0	0	0	0	1	0	1	5	0	2	1	0	0	3	4	4
Zotu3969	Bacteria	Proteobacteria	Alphaproteobacteria	Rhizobiales	Rhizobiaceae	Mesorhizobium		0	0	2	0	0	0	0	0	0	98	54	57	0	0	0	0	0	0	0	0	3	0	2	0	0	0	0	0	0	0	5	0	0	0	0	3	0	0	0	30	2	0
Zotu3971	Bacteria	Bacteroidota	Bacteroidia	Cytophagales	Hymenobacteraceae	Adhaeribacter		0	0	2	42	1	39	0	0	0	0	0	0	0	0	0	0	0	0	0	1	0	0	0	0	0	0	0	0	0	0	0	0	0	0	0	0	0	0	0	0	0	0
Zotu3977	Bacteria	Bacteroidota	Bacteroidia	Chitinophagales	Saprospiraceae	Haliscomenobacter		0	0	0	0	0	0	27	17	17	0	0	0	11	14	19	0	0	0	0	0	0	0	0	1	0	0	0	1	0	0	0	0	0	0	0	0	13	2	57	0	0	0
Zotu3980	Bacteria	Bacteroidota	Bacteroidia	Sphingobacteriales	NS11-12 marine group			0	0	0	0	0	0	0	1	0	0	0	0	0	0	0	0	0	0	0	0	0	0	0	1	0	0	0	0	0	2	0	0	0	0	0	0	2	0	4	0	0	0
Zotu3981	Bacteria	Bdellovibrionota	Oligoflexia	0319-6G20				0	0	0	0	0	0	0	0	1	0	0	0	0	0	0	0	0	0	0	0	0	0	0	0	0	0	0	0	0	0	0	0	0	0	0	0	0	0	0	0	0	0
Zotu3983	Bacteria	Proteobacteria	Gammaproteobacteria	Burkholderiales	Comamonadaceae			0	0	0	0	0	0	1	0	1	0	0	0	0	1	0	0	0	0	0	0	0	0	0	0	0	0	0	0	0	0	0	0	0	0	0	0	1	0	0	0	0	0
Zotu3984	Bacteria	Bacteroidota	Bacteroidia	Sphingobacteriales	Sphingobacteriaceae	Pedobacter	Pedobacter glucosidilyticus	0	0	0	0	0	0	0	1	1	0	0	0	1	0	0	0	0	0	0	0	0	0	0	0	0	0	0	0	0	1	0	0	0	0	0	0	0	0	0	0	0	0
Zotu3985	Bacteria	Actinobacteriota	Thermoleophilia	Solirubrobacterales	67-14	Solirubrobacterales bacterium 67-14		0	0	0	0	0	0	0	0	0	12	23	6	0	0	0	0	2	0	0	0	2	0	6	0	0	0	0	0	0	0	0	0	0	0	0	0	0	0	0	47	0	0
Zotu3986	Bacteria	Bacteroidota	Bacteroidia	Flavobacteriales	Weeksellaceae	Chryseobacterium		0	0	0	0	0	2	0	0	0	1	0	0	0	0	0	0	0	0	0	0	0	1	0	0	1	0	0	0	0	0	0	0	0	0	0	0	0	0	0	0	0	0
Zotu3988	Bacteria	Proteobacteria	Alphaproteobacteria	Rhizobiales	Amb-16S-1323			0	0	0	0	0	0	0	0	0	0	8	0	0	0	0	0	0	0	0	0	0	0	3	0	0	0	0	0	0	0	0	0	0	0	0	0	0	0	0	4	6	0
Zotu3989	Bacteria	Myxococcota	Polyangia	Polyangiales	Sandaracinaceae			0	0	0	0	0	0	0	0	0	0	0	0	0	0	0	0	0	0	0	0	0	3	1	0	0	0	0	0	0	0	0	0	0	0	0	0	0	0	0	0	0	0
Zotu3990	Bacteria	Bacteroidota	Bacteroidia	Chitinophagales	Chitinophagaceae	Segetibacter		0	0	0	0	0	0	0	0	0	0	0	1	0	0	0	0	0	0	0	0	0	0	0	0	0	0	0	0	0	0	0	0	0	0	0	0	0	0	0	0	0	0
Zotu3991	Bacteria	Bacteroidota	Ignavibacteria	SJA-28				0	0	0	0	0	0	0	0	0	0	0	0	0	0	0	0	0	0	0	0	0	0	0	0	0	0	0	0	0	0	0	0	0	0	0	0	0	0	1	0	0	0
Zotu3992	Archaea	Crenarchaeota	Nitrososphaeria	Nitrososphaerales	Nitrososphaeraceae			0	0	0	0	0	0	0	0	0	0	0	0	0	1	0	0	0	0	0	0	0	0	0	0	0	0	0	0	0	0	0	0	0	0	0	0	0	0	0	0	0	0
Zotu3994	Bacteria	Gemmatimonadota	Longimicrobia	Longimicrobiales	Longimicrobiaceae			1	1	2	0	0	1	0	0	0	0	0	0	0	0	0	0	0	0	0	1	0	1	0	0	0	0	0	0	0	0	0	0	0	5	2	0	0	0	0	0	0	0
Zotu3995	Bacteria	Acidobacteriota	Acidobacteriae	Bryobacterales	Bryobacteraceae	Bryobacter	metagenome	4	2	1	1	1	2	0	0	0	0	0	1	0	0	0	0	6	9	10	9	4	0	1	7	0	0	0	0	0	0	0	1	0	0	2	8	0	0	0	6	2	5
Zotu4014	Bacteria	Chloroflexi	Dehalococcoidia	MSBL5				0	0	0	0	0	0	0	0	0	0	1	0	0	0	0	0	0	0	0	0	0	1	0	0	0	0	0	0	0	0	0	0	0	0	0	0	4	0	0	1	0	0
Zotu4017	Bacteria	Actinobacteriota	Actinobacteria	Micrococcales	Microbacteriaceae	Microbacterium		0	0	0	0	0	0	0	0	0	0	0	0	0	0	0	0	0	0	0	0	1	0	0	0	0	0	0	0	0	0	0	0	0	0	0	0	1	0	0	0	0	0
Zotu4018	Bacteria	Proteobacteria	Alphaproteobacteria	Sphingomonadales	Sphingomonadaceae	Sphingobium		0	0	1	0	0	0	0	0	0	0	0	0	0	0	0	0	0	1	0	0	121	13	0	0	0	0	0	0	0	0	0	1	0	0	0	0	0	0	0	0	0	0
Zotu4019	Bacteria	Proteobacteria	Alphaproteobacteria	Elsterales				0	0	0	0	0	0	0	0	0	0	0	0	0	0	0	0	0	0	0	0	2	10	0	0	0	0	0	0	0	0	0	0	0	0	0	0	0	0	0	3	1	2
Zotu4020	Bacteria	Bacteroidota	Bacteroidia	Cytophagales	Microscillaceae	OLB12		0	0	0	0	0	0	0	0	0	0	0	1	0	0	0	0	0	0	0	0	0	2	0	0	2	8	39	0	1	0	0	0	0	0	0	0	0	0	0	0	0	0
Zotu4021	Bacteria	Proteobacteria	Gammaproteobacteria	Pseudomonadales	Spongiibacteraceae	BD1-7 clade	metagenome	0	0	0	0	0	0	0	1	0	0	0	0	0	0	0	0	0	0	0	0	0	0	0	0	2	0	2	21	54	45	0	0	0	0	0	0	0	0	0	0	0	0
Zotu4022	Bacteria	Proteobacteria	Gammaproteobacteria	Burkholderiales	Nitrosomonadaceae	Ellin6067		0	0	0	1	0	0	0	0	0	0	0	0	0	0	0	0	0	0	0	0	0	0	0	0	0	3	0	0	0	0	0	0	0	0	0	0	0	0	0	0	0	0
Zotu4023	Bacteria	Proteobacteria	Gammaproteobacteria	Burkholderiales	Nitrosomonadaceae	IS-44		0	0	0	0	0	0	0	0	0	0	1	1	0	0	0	0	0	0	0	0	0	0	0	0	0	0	0	0	0	0	0	0	0	0	0	0	0	0	0	0	0	1
Zotu4024	Bacteria	Actinobacteriota	Rubrobacteria	Rubrobacterales	Rubrobacteriaceae	Rubrobacter		0	1	2	0	0	0	0	0	0	0	0	0	0	0	0	0	1	0	0	0	0	0	0	0	0	0	0	0	0	0	0	0	2	0	0	0	0	0	0	0	0	0
Zotu4025	Bacteria	Myxococcota	Polyangia	Polyangiales	BIrii41			0	0	0	0	0	0	0	0	0	0	0	2	0	0	0	0	0	0	0	0	0	0	1	0	0	0	0	0	0	0	0	0	0	0	0	0	0	0	1	0	0	0
Zotu4028	Bacteria	Actinobacteriota	Actinobacteria	Corynebacteriales	Mycobacteriaceae	Mycobacterium	Mycobacterium sp.	0	1	2	0	1	0	0	0	0	0	0	0	0	0	0	0	0	0	0	2	0	0	0	0	0	0	0	0	0	0	3	0	0	1	1	1	0	0	0	0	1	0
Zotu4034	Bacteria	Proteobacteria	Alphaproteobacteria	Rhodospirillales	Rhodospirillaceae		metagenome	2	0	1	0	2	1	0	0	0	0	2	2	0	0	0	0	0	6	5	7	0	1	0	5	0	0	0	0	0	0	2	1	2	0	2	11	0	0	0	14	2	4
Zotu4035	Bacteria	Acidobacteriota	Acidobacteriae	Bryobacterales	Bryobacteraceae	Bryobacter		0	0	3	0	0	0	0	0	0	1	0	2	0	0	0	0	1	3	1	1	0	3	0	3	0	0	0	0	0	0	0	1	0	0	0	0	0	0	0	0	4	6
Zotu4039	Bacteria	Chloroflexi	Anaerolineae	SBR1031	A4b	wastewater metagenome		0	0	0	0	0	1	0	0	0	0	0	0	0	0	0	0	0	0	0	0	0	0	0	0	0	0	0	0	0	0	0	0	0	0	0	0	0	0	0	0	0	0
Zotu4040	Bacteria	Chloroflexi	Ktedonobacteria	Ktedonobacterales	Ktedonobacteraceae	HSB OF53-F07		0	0	0	0	12	1	0	0	0	0	0	0	0	0	0	0	0	0	0	0	0	0	0	0	0	1	0	0	0	0	0	0	0	0	0	0	0	0	0	0	0	0
Zotu4046	Bacteria	Cyanobacteria	Cyanobacteriia	Leptolyngbyales	Leptolyngbyaceae		filamentous cyanobacterium LEGE 11469	0	0	0	0	0	0	0	1	0	2	1	3	0	0	0	0	0	0	0	0	2	0	4	0	0	0	0	0	0	0	0	0	0	0	0	0	0	0	0	1	0	0
Zotu4048	Bacteria	Verrucomicrobiota	Verrucomicrobiae		metagenome			0	0	0	0	0	0	0	0	1	1	0	0	0	0	3	0	0	0	0	0	2	0	0	0	0	0	0	0	0	0	0	0	0	0	0	0	2	1	0	0	0	0
Zotu4049	Bacteria	Planctomycetota	Planctomycetes	Pirellulales	Pirellulaceae	Pirellula		0	0	0	0	0	0	0	0	0	0	0	0	0	0	0	0	0	0	0	0	0	0	0	0	1	0	2	31	21	29	0	0	0	0	0	0	0	0	0	0	0	0
Zotu4050	Bacteria	Proteobacteria	Gammaproteobacteria	Enterobacterales				0	0	0	0	0	0	0	0	0	0	0	0	0	0	0	0	0	0	0	0	0	1	0	0	0	0	0	0	0	0	0	0	0	0	0	0	0	0	0	0	0	0
Zotu4051	Bacteria	Acidobacteriota	Acidobacteriae	Bryobacterales	Bryobacteraceae	Bryobacter		0	0	0	0	0	0	0	0	0	0	0	0	0	0	0	0	0	0	0	0	1	0	0	0	0	0	0	0	0	0	0	0	0	0	0	0	0	0	0	4	1	0
Zotu4056	Bacteria	Proteobacteria	Alphaproteobacteria	Caulobacterales	Caulobacteraceae	Phenylobacterium	metagenome	0	2	2	1	5	1	0	0	0	4	2	2	0	0	1	2	1	11	10	7	0	3	0	1	0	0	0	0	0	0	1	3	1	1	0	2	0	0	0	6	6	7
Zotu4067	Bacteria	Actinobacteriota	Actinobacteria	Streptosporangiales	Thermomonosporaceae			0	0	0	0	0	0	0	0	0	0	0	0	0	0	1	0	0	0	1	0	0	0	0	0	0	0	2	0	0	0	0	0	0	0	0	0	0	0	0	0	0	0
Zotu4070	Bacteria	Bacteroidota	Bacteroidia	Bacteroidales	Bacteroidetes vadinHA17			0	0	0	0	0	0	17	27	32	0	0	0	0	0	0	0	0	0	0	0	0	2	0	0	0	0	0	0	0	0	0	0	0	1	0	0	27	22	18	0	0	0
Zotu4074	Bacteria	WPS-2						0	0	0	0	0	0	0	0	0	0	0	0	0	0	0	0	0	0	0	0	0	0	0	0	0	0	0	0	0	0	0	0	0	0	0	0	0	0	0	0	0	0
Zotu4075	Bacteria	Proteobacteria	Gammaproteobacteria	Burkholderiales	Nitrosomonadaceae	MND1		0	0	0	0	0	0	0	0	0	0	1	0	0	0	0	0	0	0	0	0	1	1	0	0	0	0	0	0	0	0	0	0	0	0	0	0	2	4	0	0	0	0
Zotu4076	Bacteria	Actinobacteriota	Actinobacteria	Streptomycetales	Streptomycetaceae	Streptomyces		0	0	0	0	0	0	0	0	0	3	0	4	0	0	0	0	0	0	0	0	2	6	110	1	0	0	0	0	0	0	0	0	0	0	0	0	0	0	3	0	0	0
Zotu4082	Bacteria	Chloroflexi	Anaerolineae					0	2	2	0	0	0	0	0	0	0	0	0	0	0	0	0	0	27	29	30	0	0	0	0	0	0	0	0	0	0	2	1	0	0	0	0	0	0	0	0	0	0
Zotu4090	Bacteria	Verrucomicrobiota	Verrucomicrobiae	Chthoniobacterales	Xiphinematobacteraceae	Candidatus Xiphinematobacter		0	0	0	2	18	5	0	0	0	0	0	0	0	0	0	1	0	1	0	1	0	0	0	0	0	0	0	0	0	0	0	0	1	0	0	0	0	0	0	0	0	0
Zotu4091	Bacteria	Verrucomicrobiota	Verrucomicrobiae	Chthoniobacterales	Chthoniobacteraceae	Candidatus Udaeobacter		0	0	0	0	11	12	0	0	0	0	0	0	0	3	0	0	0	0	0	0	0	0	0	0	0	1	0	0	0	0	0	0	0	0	1	0	0	0	0	0	0	0
Zotu4093	Bacteria	Acidobacteriota	Vicinamibacteria	Vicinamibacterales	Vicinamibacteraceae	Luteitalea		0	0	0	0	0	0	0	0	0	0	0	0	0	0	0	0	0	0	0	1	0	0	0	0	0	0	0	0	0	0	0	0	0	1	0	1	5	4	15	0	0	1
Zotu4094	Bacteria	Acidobacteriota	Vicinamibacteria	Vicinamibacterales	Vicinamibacteraceae			0	0	0	0	0	0	0	0	0	0	0	0	0	0	0	0	0	0	0	0	0	0	0	0	6	2	2	42	27	20	0	0	0	0	0	0	1	0	0	0	0	0
Zotu4096	Bacteria	Actinobacteriota	Coriobacteriia	CG2-30-50-142	Actinobacteria bacterium CG2 30 50 142			0	0	0	0	0	0	0	0	0	0	0	0	0	0	0	0	0	0	0	0	0	0	0	0	1	1	1	0	0	0	0	0	0	0	0	0	0	0	0	0	0	0
Zotu4097	Bacteria	Proteobacteria	Gammaproteobacteria	R7C24				0	0	0	0	0	0	0	0	0	54	26	36	0	0	0	0	0	0	0	0	0	0	0	0	0	0	0	0	0	0	0	0	0	0	0	0	2	0	0	0	0	0
Zotu4103	Bacteria	Actinobacteriota	Actinobacteria	Micrococcales	Cellulomonadaceae	Pseudactinotalea		0	0	0	0	0	0	0	0	0	0	9	0	0	0	0	0	0	0	0	0	1	6	120	1	0	0	0	0	0	0	0	0	0	0	0	0	0	0	3	0	0	0
Zotu4104	Bacteria	Verrucomicrobiota	Verrucomicrobiae		metagenome			0	0	0	0	0	0	0	0	0	0	0	0	1	0	0	0	0	0	0	0	0	0	0	0	1	0	1	0	1	0	0	0	0	0	0	0	1	0	0	0	0	0
Zotu4105	Bacteria	Verrucomicrobiota	Verrucomicrobiae	Chthoniobacterales	Chthoniobacteraceae	Chthoniobacter		0	0	0	0	0	0	0	0	0	0	0	0	2	1	1	0	0	0	0	0	0	0	0	0	0	0	1	0	0	0	0	0	0	0	0	0	0	0	0	0	0	0
Zotu4106	Bacteria	Chloroflexi	Anaerolineae	SBR1031	wastewater metagenome			0	0	0	0	0	0	0	0	0	0	0	0	0	0	0	0	0	0	0	0	0	0	0	1	0	1	2	0	0	0	0	0	0	0	0	0	0	0	0	0	0	0
Zotu4107	Bacteria	Actinobacteriota	Actinobacteria	Frankiales	Acidothermaceae	Acidothermus		0	0	0	0	2	0	0	0	0	0	0	0	0	0	0	0	1	0	0	0	1	3	0	0	0	0	0	0	0	0	0	0	0	0	0	0	0	3	0	3	3	1
Zotu4109	Bacteria	Proteobacteria	Alphaproteobacteria	Caulobacterales	Caulobacteraceae	Brevundimonas		0	0	0	0	0	0	0	0	0	0	0	0	0	0	0	0	0	0	0	0	1	3	88	0	2	0	0	0	0	0	0	0	0	0	0	0	0	0	1	0	0	0
Zotu4111	Bacteria	Cyanobacteria	Cyanobacteriia	Chloroplast	Cladosiphon okamuranus			0	0	0	0	0	0	0	1	1	0	0	0	0	0	0	0	0	0	0	0	0	0	0	0	0	1	0	0	0	0	0	0	0	0	0	0	0	0	0	0	0	0
Zotu4113	Bacteria	Proteobacteria	Alphaproteobacteria	Acetobacterales	Acetobacteraceae			0	0	0	0	2	1	0	0	0	0	0	0	0	0	0	0	0	0	0	0	2	3	0	0	0	0	0	0	0	0	0	0	0	0	0	0	0	0	0	2	2	1
Zotu4116	Bacteria							5	1	0	0	0	0	0	0	0	0	1	3	0	0	0	0	4	3	2	3	0	0	0	1	0	0	0	0	0	0	1	0	0	0	0	1	1	0	0	0	0	0
Zotu4120	Bacteria	Actinobacteriota	Actinobacteria	Pseudonocardiales	Pseudonocardiaceae			0	2	1	0	4	1	0	0	0	0	0	0	0	0	0	0	0	34	39	7	0	0	0	0	0	0	0	0	0	0	0	0	0	0	0	5	0	0	0	0	0	0
Zotu4125	Bacteria	Bacteroidota	Bacteroidia	Chitinophagales	Chitinophagaceae			0	0	0	0	0	0	0	0	0	0	0	0	0	0	0	0	0	0	0	0	0	0	0	0	0	0	0	0	0	0	0	0	11	3	39	0	0	0	0	0	0	0
Zotu4127	Bacteria	Acidobacteriota	Vicinamibacteria	Vicinamibacterales	Vicinamibacteraceae			0	0	0	67	2	6	0	0	0	0	0	0	0	0	0	0	0	0	0	0	0	0	0	0	0	0	0	0	0	0	0	0	0	6	0	0	0	0	0	1	0	1
Zotu4129	Bacteria	Proteobacteria	Alphaproteobacteria	Rhizobiales	Xanthobacteraceae			0	0	0	0	16	40	0	0	0	0	0	0	0	0	0	1	0	1	0	0	0	0	0	0	0	0	0	0	0	0	0	0	0	0	0	0	0	0	0	0	0	0
Zotu4134	Bacteria	Bacteroidota	Bacteroidia	Chitinophagales	Chitinophagaceae			0	0	0	0	0	1	0	0	0	0	0	0	0	0	0	0	0	0	0	0	0	0	0	0	0	0	0	0	0	0	0	60	0	0	0	0	0	0	0	0	0	0
Zotu4137	Bacteria	Chloroflexi	Anaerolineae	Caldilineales	Caldilineaceae		metagenome	0	0	0	0	0	0	18	20	26	0	0	0	0	0	1	0	0	0	0	0	0	0	0	0	0	0	0	0	0	0	0	0	0	0	0	0	4	0	1	0	0	0
Zotu4140	Bacteria	Verrucomicrobiota	Verrucomicrobiae	Verrucomicrobiales	Rubritaleaceae	Luteolibacter		0	0	0	0	0	0	2	0	0	0	0	0	31	44	53	0	0	0	0	0	0	0	0	1	1	0	0	0	0	0	0	0	0	0	0	0	0	0	2	0	0	0
Zotu4141	Bacteria	Proteobacteria	Gammaproteobacteria	Burkholderiales	Comamonadaceae			0	0	0	0	0	0	0	0	1	0	0	0	0	0	0	0	0	0	0	0	2	1	0	0	0	0	0	0	0	0	0	0	0	0	0	0	0	0	0	0	0	0
Zotu4143	Bacteria	Proteobacteria	Alphaproteobacteria	Sphingomonadales	Sphingomonadaceae			0	0	0	0	0	0	0	0	1	2	0	1	0	0	0	0	0	0	0	0	0	0	4	0	0	0	0	0	0	0	0	0	0	0	0	0	0	0	0	1	0	0
Zotu4144	Bacteria	Cyanobacteria	Cyanobacteriia	Cyanobacteriales	Nostocaceae	Scytonema UTEX 2349		0	0	0	0	0	0	0	0	0	4	0	0	0	0	0	0	0	0	0	0	0	0	0	0	0	0	0	0	0	0	0	0	1	0	0	0	0	0	0	109	6	0
Zotu4145	Bacteria	Proteobacteria						0	0	0	0	0	0	0	0	0	0	0	0	197	29	37	0	0	0	0	0	0	0	0	1	0	0	0	0	0	0	0	0	0	0	0	0	0	0	0	0	0	0
Zotu4147	Bacteria	Proteobacteria	Alphaproteobacteria					0	0	0	0	0	0	0	0	0	0	1	0	0	0	0	0	0	0	0	0	1	2	2	0	0	0	0	0	0	0	0	0	0	0	0	0	0	0	0	0	1	0
Zotu4148	Bacteria	Actinobacteriota	Actinobacteria					0	0	0	0	0	0	0	0	0	0	0	0	0	0	0	0	0	0	0	0	7	11	303	1	0	0	0	0	0	0	0	0	0	0	0	0	0	0	7	0	0	0
Zotu4149	Bacteria	Acidobacteriota	Blastocatellia	Blastocatellales	Blastocatellaceae			0	0	0	0	0	0	0	0	0	0	0	0	0	0	0	0	0	0	0	0	0	0	0	0	36	10	33	3	0	0	0	0	0	0	0	0	0	0	0	0	3	0
Zotu4150	Bacteria	Chloroflexi	Anaerolineae	SBR1031	A4b			0	0	0	0	0	0	0	0	0	0	0	4	0	0	0	0	0	0	0	0	0	0	0	0	0	0	0	0	0	0	0	0	0	0	0	0	0	0	0	0	21	43
Zotu4151	Bacteria	Chloroflexi	Anaerolineae	Anaerolineales	Anaerolineaceae	Anaerolinea		0	0	0	0	0	0	0	0	0	0	0	0	0	0	0	0	0	0	0	0	0	0	0	0	0	4	0	0	0	0	0	0	0	0	0	0	0	0	0	0	0	0
Zotu4153	Bacteria	Cyanobacteria	Cyanobacteriia	Cyanobacteriales	Nostocaceae			2	0	0	0	2	2	0	0	0	0	0	0	0	0	0	103	0	0	0	0	0	0	0	0	0	0	0	0	0	0	0	0	0	0	0	0	0	0	0	0	0	0
Zotu4164	Bacteria	Actinobacteriota	Actinobacteria	Propionibacteriales	Nocardioidaceae	Nocardioides		0	1	0	0	0	1	0	0	0	7	3	5	0	0	0	0	3	0	4	0	9	9	0	0	0	0	0	0	0	0	0	0	0	1	0	3	0	0	0	5	6	12
Zotu4165	Bacteria	Actinobacteriota	Actinobacteria	Corynebacteriales	Mycobacteriaceae	Mycobacterium		0	1	1	0	0	0	0	0	0	0	0	1	0	0	0	0	1	14	21	19	0	0	0	0	0	0	0	0	0	0	0	0	0	0	0	0	0	0	0	0	0	0
Zotu4173	Bacteria	Proteobacteria	Alphaproteobacteria	Reyranellales	Reyranellaceae	Reyranella	metagenome	0	0	2	0	0	0	0	0	0	8	4	5	0	0	0	0	0	4	0	2	2	1	0	0	0	0	0	0	0	0	0	1	0	0	1	12	0	0	2	9	6	14
Zotu4175	Bacteria	Proteobacteria	Gammaproteobacteria	HOC36				0	0	0	0	0	0	45	19	40	0	0	0	1	0	2	0	0	0	0	0	0	0	0	0	0	0	0	0	0	0	0	0	0	0	0	0	2	1	0	0	0	0
Zotu4178	Bacteria	Proteobacteria	Gammaproteobacteria	Burkholderiales	Burkholderiaceae			0	0	0	0	0	0	0	1	0	0	0	0	0	0	0	0	0	0	0	0	0	0	0	0	0	3	2	87	16	12	0	0	0	0	0	0	0	0	0	0	0	0
Zotu4179	Bacteria	MBNT15						0	0	0	0	0	0	0	0	1	0	0	0	1	0	0	0	0	0	0	0	0	0	0	0	2	0	1	0	0	0	0	0	0	0	0	0	0	0	0	0	0	0
Zotu4180	Bacteria	Firmicutes	Bacilli	Lactobacillales	Enterococcaceae	Enterococcus		0	0	0	0	3	0	0	0	0	15	6	6	0	0	0	0	0	0	0	0	127	8	3	0	0	0	0	0	0	0	0	0	0	0	0	0	3	0	0	0	0	0
Zotu4181	Bacteria	Cyanobacteria	Cyanobacteriia					0	0	0	0	0	0	0	0	0	1	1	0	0	0	0	0	0	0	0	0	0	1	1	0	0	0	0	0	0	0	0	0	0	0	0	0	0	0	0	1	0	0
Zotu4183	Bacteria	Proteobacteria	Gammaproteobacteria	Burkholderiales	Comamonadaceae			0	0	0	0	0	0	0	0	0	0	0	0	0	0	0	0	0	0	0	0	0	0	0	0	1	0	0	0	0	0	0	0	0	0	0	0	7	8	17	0	0	0
Zotu4184	Bacteria	Myxococcota	Myxococcia	Myxococcales	Anaeromyxobacteraceae	Anaeromyxobacter		0	0	0	0	0	0	0	0	0	0	0	0	0	0	0	0	0	0	0	0	0	0	0	0	1	0	2	1	0	0	0	0	0	0	0	0	0	0	1	0	0	0
Zotu4188	Bacteria	Actinobacteriota	Acidimicrobiia					0	0	0	0	0	0	0	0	0	0	0	0	0	0	0	0	0	0	0	0	0	0	1	0	0	0	0	0	0	0	0	0	0	0	0	0	0	0	2	0	0	2
Zotu4189	Bacteria	Chloroflexi	Chloroflexia	Chloroflexales	Chloroflexaceae	FFCH7168		0	0	0	0	0	0	0	0	0	0	0	0	0	0	0	0	0	0	0	0	0	0	0	0	0	0	0	0	0	0	0	0	0	0	0	0	0	0	0	0	49	23
Zotu4196	Bacteria	Proteobacteria	Alphaproteobacteria	Tistrellales	Geminicoccaceae	Candidatus Alysiosphaera		0	2	2	1	0	0	0	0	0	0	0	2	0	0	0	0	8	8	12	10	0	0	0	0	0	0	0	0	0	0	2	0	0	0	0	0	0	0	0	0	0	9
Zotu4206	Bacteria	Nitrospinota	P9X2b3D02					0	0	0	0	2	0	0	0	0	0	0	3	0	0	0	0	0	0	0	0	0	0	0	0	0	0	0	0	0	0	0	0	0	0	0	1	2	1	1	0	0	1
Zotu4207	Bacteria	Proteobacteria	Gammaproteobacteria	Enterobacterales	Enterobacteriaceae			0	0	0	0	1	3	0	0	0	1	0	0	0	0	0	0	0	0	0	0	0	26	0	0	0	0	0	0	0	0	0	0	0	0	0	0	0	0	0	0	0	0
Zotu4208	Bacteria	Zixibacteria	bacterium enrichment culture clone SRAO 37					0	0	0	0	0	0	61	8	14	0	0	0	2	0	6	0	0	0	0	0	0	0	0	0	0	0	0	0	0	0	0	0	0	0	0	0	0	0	0	0	0	0
Zotu4212	Bacteria	Proteobacteria	Alphaproteobacteria	Rhizobiales				0	0	0	0	0	0	0	0	0	59	40	70	0	0	0	0	0	0	0	0	0	0	0	0	0	0	0	0	0	0	0	0	0	0	0	0	0	0	0	2	5	1
Zotu4215	Bacteria	Chloroflexi	Anaerolineae	Caldilineales	Caldilineaceae		metagenome	0	0	0	0	0	0	0	2	1	1	0	3	0	0	0	0	0	0	0	0	0	0	0	0	0	0	0	0	0	0	0	0	0	0	0	0	0	0	0	0	0	1
Zotu4216	Bacteria	Bacteroidota	Bacteroidia	Bacteroidales	Barnesiellaceae			0	0	0	0	0	0	0	2	0	0	0	0	2	2	1	0	0	0	0	0	0	0	0	0	15	94	33	22	11	32	0	0	0	0	0	0	0	0	0	0	0	0
Zotu4217	Bacteria	Chloroflexi	Anaerolineae	SBR1031	A4b			0	0	0	1	0	0	0	0	0	0	0	0	0	0	0	0	0	0	0	0	0	0	0	0	0	0	0	0	0	0	0	0	0	0	2	0	0	0	0	0	0	0
Zotu4218	Bacteria	Acidobacteriota	Acidobacteriae	Solibacterales	Solibacteraceae	Candidatus Solibacter		0	0	0	0	0	0	0	0	0	0	0	0	0	0	0	0	0	0	0	0	0	0	0	0	0	0	1	0	0	0	0	0	0	0	0	0	0	0	0	0	0	0
Zotu4219	Bacteria	Chloroflexi	Ktedonobacteria	Ktedonobacterales	Ktedonobacteraceae	HSB OF53-F07		0	0	0	0	0	0	0	0	0	0	0	0	0	1	0	0	0	0	0	0	0	0	0	0	0	0	1	0	0	0	0	0	0	0	0	0	0	0	0	0	0	0
Zotu4223	Bacteria	Actinobacteriota	Actinobacteria	Micromonosporales	Micromonosporaceae			0	0	2	0	0	0	0	0	0	0	0	0	0	0	0	0	0	33	37	43	0	0	0	0	0	0	0	0	0	0	0	0	0	0	0	0	0	0	0	0	0	0
Zotu4224	Bacteria	Proteobacteria	Gammaproteobacteria	Burkholderiales	Rhodocyclaceae			0	0	0	0	0	0	0	0	0	0	0	0	0	0	0	0	0	0	0	0	2	5	0	0	0	0	0	0	0	0	0	0	0	0	0	0	1	0	0	0	0	0
Zotu4225	Bacteria	Myxococcota	Polyangia	Nannocystales	Nannocystaceae			0	0	0	0	0	0	0	0	0	0	0	0	0	0	0	0	0	0	0	0	0	0	0	0	0	0	0	0	0	0	0	0	0	0	0	0	0	0	1	0	0	0
Zotu4226	Bacteria	Bacteroidota	Bacteroidia	Flavobacteriales	Crocinitomicaceae	Fluviicola		0	0	0	0	0	0	0	0	0	0	0	0	1	0	0	0	0	0	0	0	0	0	0	0	1	0	1	0	0	0	0	0	0	0	0	0	0	0	2	0	0	0
Zotu4232	Bacteria	Chloroflexi	Anaerolineae	SBR1031	A4b			0	3	2	0	0	0	0	0	0	1	0	1	0	0	0	0	2	8	10	3	1	3	0	1	0	0	0	0	0	0	1	0	1	0	0	7	0	0	0	3	5	9
Zotu4235	Bacteria	Proteobacteria	Alphaproteobacteria	Rhizobiales	Rhizobiaceae	Allorhizobium-Neorhizobium-Pararhizobium-Rhizobium		0	1	1	0	0	0	0	0	0	7	7	5	1	0	0	0	6	2	1	1	26	16	0	2	0	1	0	0	0	0	0	4	1	1	1	1	0	0	0	2	5	6
Zotu4248	Bacteria	Actinobacteriota	Actinobacteria	Corynebacteriales	Mycobacteriaceae	Mycobacterium	Mycobacterium sp.	0	0	0	1	0	0	0	0	0	21	25	27	0	0	0	0	0	0	0	0	0	0	0	0	0	0	0	0	0	0	2	0	0	0	0	0	0	0	0	0	1	0
Zotu4251	Bacteria	Chloroflexi	Anaerolineae	44216				0	0	0	0	0	0	30	27	38	0	0	0	1	0	1	0	0	0	0	0	0	0	0	0	0	0	0	0	0	0	0	0	0	0	0	0	4	3	19	0	0	0
Zotu4252	Bacteria	Cyanobacteria	Cyanobacteriia	Synechococcales	Cyanobiaceae	Cyanobium PCC-6307		0	0	0	0	0	0	4	0	0	0	0	0	0	0	0	0	1	0	0	0	0	0	0	0	0	0	0	0	0	0	0	0	0	1	0	0	17	8	34	0	0	0
Zotu4253	Bacteria	Actinobacteriota	Actinobacteria	Streptosporangiales	Thermomonosporaceae	Actinomadura		0	0	0	0	0	0	0	0	0	31	10	19	0	0	0	0	0	0	0	0	1	3	73	0	0	0	0	0	0	0	0	0	0	0	0	0	0	0	1	2	0	0
Zotu4255	Archaea	Crenarchaeota	Nitrososphaeria	Nitrososphaerales	Nitrososphaeraceae			0	0	2	0	1	0	0	0	0	0	0	0	0	1	0	0	0	0	0	1	0	0	0	0	0	0	0	0	0	0	0	0	1	1	2	0	0	0	0	0	0	0
Zotu4256	Bacteria	Verrucomicrobiota	Verrucomicrobiae	Chthoniobacterales	Chthoniobacteraceae	LD29		0	0	0	0	0	0	0	0	0	0	0	0	0	0	0	0	0	0	0	0	0	0	0	0	2	1	3	43	25	33	0	0	0	0	0	0	0	0	0	0	0	0
Zotu4257	Bacteria	Acidobacteriota	Acidobacteriae	Bryobacterales	Bryobacteraceae	Bryobacter		0	0	0	0	0	0	0	0	0	0	0	0	0	0	0	0	1	0	0	0	2	0	0	0	0	0	0	0	0	0	0	0	0	0	0	0	0	0	0	2	1	1
Zotu4258	Bacteria	Chloroflexi	Chloroflexia	Chloroflexales	Roseiflexaceae			0	0	0	0	0	0	0	0	0	0	0	0	0	0	0	0	0	2	1	1	0	0	0	0	0	0	0	0	0	0	1	0	0	5	1	0	0	0	0	0	0	0
Zotu4259	Bacteria	Actinobacteriota	Actinobacteria	Streptosporangiales	Streptosporangiaceae	Sphaerisporangium		0	0	0	0	0	0	0	0	0	0	0	0	0	0	0	0	0	0	0	0	2	2	46	0	0	0	0	0	0	0	0	0	0	0	0	0	0	0	1	0	0	0
Zotu4261	Bacteria	Bacteroidota	Bacteroidia	Chitinophagales	Chitinophagaceae	Filimonas		0	0	0	0	0	0	0	0	0	0	0	0	0	0	0	0	0	0	0	0	0	0	0	0	12	2	0	0	0	0	0	0	0	0	0	0	5	1	2	0	0	0
Zotu4263	Bacteria	Cyanobacteria	Cyanobacteriia	Synechococcales	Cyanobiaceae	Cyanobium PCC-6307		0	0	0	0	0	0	0	0	0	0	1	0	0	0	0	0	1	0	0	0	0	0	0	0	0	0	0	0	0	0	0	0	0	0	0	0	0	1	0	0	0	0
Zotu4265	Bacteria	Bacteroidota	Bacteroidia	Flavobacteriales	Crocinitomicaceae	Fluviicola		0	0	0	0	0	0	0	0	0	0	0	0	2	3	2	0	0	0	0	0	0	0	0	0	0	0	0	0	1	0	0	0	0	0	0	0	0	0	0	0	0	0
Zotu4266	Bacteria	Cyanobacteria	Cyanobacteriia	Synechococcales	Cyanobiaceae			0	0	0	0	0	0	0	0	0	0	0	0	0	0	0	0	0	0	0	0	0	0	0	0	0	0	0	0	0	0	0	0	0	1	0	1	0	0	0	0	0	0
Zotu4270	Bacteria	Proteobacteria	Alphaproteobacteria	Rhizobiales	Beijerinckiaceae			0	2	2	1	1	1	0	0	0	0	2	1	0	0	0	0	3	1	0	1	8	1	2	0	0	0	0	0	0	0	1	14	0	0	0	2	0	0	0	1	3	1
Zotu4274	Bacteria	Cyanobacteria	Cyanobacteriia	Cyanobacteriales	Chroococcidiopsaceae			2	5	4	0	0	0	0	0	0	0	0	0	0	0	0	0	0	0	0	0	0	0	0	0	0	0	0	0	0	0	0	0	45	0	0	0	0	0	0	0	0	0
Zotu4287	Bacteria	Actinobacteriota	Actinobacteria	Micromonosporales	Micromonosporaceae			0	2	1	0	1	0	0	0	0	0	0	0	0	0	0	0	0	38	35	33	0	0	0	0	0	0	0	0	0	0	3	1	0	0	0	0	0	0	0	0	1	0
Zotu4296	Bacteria	Actinobacteriota	Actinobacteria	Micrococcales	Micrococcaceae	Glutamicibacter	Glutamicibacter arilaitensis	0	0	0	0	0	0	0	0	0	115	77	81	0	0	0	0	1	0	0	0	5	0	0	0	0	0	0	0	0	0	0	0	0	0	0	0	1	0	0	0	0	0
Zotu4299	Bacteria	Proteobacteria	Alphaproteobacteria	Rhizobiales	Xanthobacteraceae			0	0	0	0	0	0	0	0	0	0	7	0	0	0	0	0	0	0	0	0	0	0	0	0	0	0	0	0	0	0	0	0	0	0	0	0	0	0	0	0	6	0
Zotu4300	Bacteria	Proteobacteria	Gammaproteobacteria	Burkholderiales				0	0	0	0	0	0	0	0	1	1	1	3	0	0	0	0	0	0	0	0	0	4	2	0	0	0	0	0	0	0	0	0	0	0	0	0	1	0	0	0	0	0
Zotu4301	Bacteria	Gemmatimonadota	Gemmatimonadetes	Gemmatimonadales	Gemmatimonadaceae			0	0	0	0	0	0	0	0	0	0	0	0	0	0	0	0	0	0	0	0	2	6	1	0	0	0	0	0	0	0	0	0	0	0	0	0	0	0	0	1	0	1
Zotu4302	Bacteria	Proteobacteria	Gammaproteobacteria	Burkholderiales	Comamonadaceae	Hydrogenophaga		0	0	0	0	0	0	0	0	0	0	0	0	1	1	1	0	0	0	0	0	0	0	0	0	66	62	2	1	0	0	0	0	0	0	0	0	0	3	9	0	0	0
Zotu4303	Bacteria	Patescibacteria	Saccharimonadia	Saccharimonadales				0	0	1	1	2	0	0	0	0	0	0	0	0	0	0	0	0	31	28	21	0	0	0	0	0	0	0	0	0	0	0	0	0	0	0	0	0	0	0	0	0	0
Zotu4304	Bacteria	Actinobacteriota	Actinobacteria	Frankiales	Acidothermaceae	Acidothermus		0	0	0	0	0	0	0	0	0	0	0	0	0	0	0	0	3	0	0	0	1	2	0	0	0	0	0	0	0	0	0	0	0	0	0	0	3	1	0	5	3	1
Zotu4305	Archaea	Thermoplasmatota	Thermoplasmata	Methanomassiliicoccales				0	0	0	0	0	0	0	0	0	0	0	0	0	0	0	0	0	0	0	0	0	0	0	0	0	0	1	0	0	0	0	0	0	0	0	0	8	0	0	0	0	0
Zotu4306	Bacteria	Bacteroidota	Bacteroidia	Cytophagales	Microscillaceae	Chryseolinea		0	0	0	3	0	0	0	0	0	0	5	0	0	0	0	0	0	0	1	0	0	0	0	0	0	0	0	0	0	0	0	0	0	0	0	0	0	0	0	0	0	0
Zotu4307	Bacteria	Chloroflexi	Ktedonobacteria	Ktedonobacterales	Ktedonobacteraceae	Ktedonobacter		0	0	0	0	0	0	0	0	0	0	0	0	0	0	0	0	0	0	0	0	0	1	0	0	0	0	0	0	0	0	0	0	0	0	0	0	0	0	0	0	0	0
Zotu4308	Bacteria	Proteobacteria	Gammaproteobacteria	Gammaproteobacteria Incertae Sedis		Acidibacter		0	0	2	3	3	4	0	0	0	1	0	0	0	0	0	0	0	10	13	10	2	1	3	0	0	0	0	0	0	0	2	0	2	6	5	6	0	0	0	1	2	0
Zotu4312	Bacteria	Myxococcota	Polyangia	Polyangiales	Polyangiaceae			0	0	0	0	0	0	0	0	0	0	0	0	0	0	0	0	0	22	27	7	0	0	0	0	0	0	0	0	0	0	0	0	0	0	0	0	0	0	0	0	0	0
Zotu4314	Bacteria	Myxococcota	Polyangia	Polyangiales	Sandaracinaceae		metagenome	0	1	2	1	0	0	0	0	0	11	9	7	0	0	0	0	8	0	0	0	0	0	3	0	0	0	0	0	0	0	2	0	0	1	0	0	1	0	0	4	1	3
Zotu4317	Bacteria	Acidobacteriota	Acidobacteriae	Bryobacterales	Bryobacteraceae	Bryobacter		0	0	2	0	0	0	0	0	0	0	0	0	0	0	0	1	0	0	0	1	0	0	0	0	0	0	0	0	0	0	206	1	0	0	0	0	0	0	0	0	0	0
Zotu4325	Bacteria	Actinobacteriota	Rubrobacteria	Rubrobacterales	Rubrobacteriaceae	Rubrobacter		0	0	0	0	0	0	0	0	0	0	0	0	0	0	0	0	2	0	0	0	0	0	0	0	0	0	0	0	0	0	0	0	0	0	0	0	0	0	0	0	0	0
Zotu4327	Bacteria	Proteobacteria	Alphaproteobacteria	Sphingomonadales	Sphingomonadaceae			0	0	0	0	0	0	0	0	2	0	0	0	1	0	0	0	0	0	0	0	0	0	0	0	0	4	0	0	0	0	0	0	0	0	0	0	0	0	0	0	0	0
Zotu4329	Bacteria	Proteobacteria	Gammaproteobacteria	Gammaproteobacteria Incertae Sedis		Acidibacter		0	0	0	0	0	0	1	0	0	0	0	0	0	0	0	0	0	0	0	0	0	0	0	0	0	1	3	24	47	50	0	0	0	0	0	0	0	0	0	0	0	0
Zotu4331	Bacteria	Actinobacteriota	Actinobacteria	Frankiales	Sporichthyaceae	Candidatus Planktophila		0	0	0	0	0	0	2	4	0	0	0	0	0	0	4	0	0	0	0	0	0	0	0	0	0	0	1	2	4	2	0	0	0	0	0	0	0	0	0	0	0	0
Zotu4334	Bacteria	Cyanobacteria	Cyanobacteriia	Cyanobacteriales	Gloeocapsaceae	Gloeocapsa		0	0	0	0	0	0	1	0	0	0	0	0	34	22	44	0	0	0	0	0	0	0	0	0	0	0	0	0	0	0	0	0	0	0	0	0	0	0	0	0	0	0
Zotu4336	Bacteria	Cyanobacteria	Cyanobacteriia	Chloroplast				0	0	0	0	0	0	0	0	0	0	0	0	0	0	0	0	1	0	0	0	1	9	0	0	0	0	0	0	0	0	0	2	0	0	0	0	0	0	0	1	0	1
Zotu4338	Bacteria	Proteobacteria	Alphaproteobacteria	Micropepsales	Micropepsaceae			1	0	0	0	0	0	0	0	0	0	0	0	0	0	0	0	0	0	0	1	0	0	0	0	0	0	0	0	0	0	0	0	0	0	0	0	0	0	1	0	0	0
Zotu4342	Bacteria	Actinobacteriota	Actinobacteria	Pseudonocardiales	Pseudonocardiaceae	Actinomycetospora		0	1	0	0	0	0	0	0	0	67	58	80	0	0	0	0	0	0	0	0	0	4	0	0	0	0	0	0	0	0	0	0	0	0	0	0	0	0	0	7	0	1
Zotu4343	Bacteria	Chloroflexi	Chloroflexia	Thermomicrobiales	JG30-KF-CM45			0	3	5	0	0	1	0	0	0	4	4	4	0	2	0	0	6	1	1	0	0	0	0	15	0	0	0	0	0	0	6	0	0	0	1	6	0	0	0	2	2	0
Zotu4348	Bacteria	Acidobacteriota	Blastocatellia	Pyrinomonadales	Pyrinomonadaceae	RB41	Arenimicrobium luteum	0	2	5	0	0	1	0	0	0	0	0	0	0	0	0	0	0	1	0	0	0	0	0	0	0	0	0	0	0	0	0	0	0	0	0	0	0	0	0	0	0	0
Zotu4350	Bacteria	Actinobacteriota	Acidimicrobiia	IMCC26256				0	0	1	3	6	10	0	0	0	0	1	0	0	0	0	0	0	4	8	7	0	0	0	2	0	0	0	0	0	0	4	0	4	6	7	0	0	0	0	0	0	0
Zotu4356	Bacteria	Firmicutes	Clostridia	Oscillospirales	Hungateiclostridiaceae			0	0	0	0	0	0	31	12	33	0	0	0	8	3	3	0	0	0	0	0	0	0	0	0	0	0	0	0	0	0	0	0	0	0	0	0	4	4	3	0	0	0
Zotu4359	Bacteria	Acidobacteriota	Vicinamibacteria	Vicinamibacterales				0	0	0	0	0	0	0	0	0	32	47	27	0	0	0	0	2	0	0	0	0	2	4	0	0	0	0	0	0	0	0	0	0	0	0	0	0	0	0	0	0	0
Zotu4360	Bacteria	Bacteroidota	Bacteroidia	Chitinophagales	Chitinophagaceae	Taibaiella		0	0	0	0	0	0	0	0	0	1	0	0	0	0	0	0	0	0	0	0	0	0	0	0	0	0	0	0	0	0	0	0	0	0	0	0	0	0	0	1	0	0
Zotu4361	Bacteria	Proteobacteria	Alphaproteobacteria	Rhizobiales				0	0	0	1	0	0	0	0	0	2	1	0	0	0	0	0	0	0	0	0	0	0	1	0	0	0	0	0	0	0	0	0	0	0	0	1	0	0	1	114	3	3
Zotu4362	Bacteria	Actinobacteriota	Actinobacteria	Micrococcales	Demequinaceae	Demequina		0	1	0	0	0	0	0	0	0	0	16	1	0	0	0	0	0	0	0	0	0	7	0	0	0	0	0	0	0	0	0	0	0	0	0	0	0	0	0	0	0	0
Zotu4363	Bacteria	Acidobacteriota	Acidobacteriae	Subgroup 2				0	0	0	0	0	0	0	0	0	0	0	0	0	1	3	0	0	0	0	0	0	0	0	1	0	0	0	0	0	0	0	0	0	0	0	0	0	0	0	0	0	0
Zotu4365	Bacteria	Cyanobacteria	Cyanobacteriia	Chloroplast				0	0	0	0	0	0	0	0	0	0	0	0	0	0	0	0	0	0	0	0	0	2	0	0	0	0	0	0	0	0	0	0	0	0	0	0	107	25	18	0	0	0
Zotu4366	Bacteria	Acidobacteriota	Acidobacteriae	Acidobacteriales	Acidobacteriaceae (Subgroup 1)			0	0	0	0	0	0	0	0	0	0	0	0	0	0	0	0	0	0	0	0	0	2	0	0	0	0	0	0	0	0	0	0	0	0	0	0	0	1	0	1	3	0
Zotu4367	Bacteria	Proteobacteria	Gammaproteobacteria	Burkholderiales	Nitrosomonadaceae	Ellin6067		0	0	0	0	0	0	0	0	0	0	0	0	0	0	0	0	0	0	0	0	0	0	0	0	0	0	0	0	0	0	0	0	0	0	0	0	0	0	0	1	0	1
Zotu4368	Bacteria	Acidobacteriota	Acidobacteriae	Acidobacteriales	Acidobacteriaceae (Subgroup 1)	Acidipila-Silvibacterium		0	0	0	0	0	0	0	0	0	0	0	0	0	0	0	0	0	0	0	0	0	0	0	0	0	0	0	0	0	0	0	0	0	0	0	0	0	0	3	0	3	0
Zotu4369	Bacteria	Chloroflexi	Ktedonobacteria	C0119				0	0	0	0	0	0	0	0	0	0	0	0	0	1	0	0	0	0	0	0	0	0	0	1	0	0	0	0	0	0	0	0	0	0	1	1	0	0	0	0	0	0
Zotu4373	Bacteria	Proteobacteria	Alphaproteobacteria	Rickettsiales	Fokiniaceae			0	0	0	0	0	0	1	0	0	0	0	0	0	1	0	0	0	0	0	0	0	0	0	0	9	19	2	30	22	14	0	0	0	0	0	0	0	0	0	0	0	0
[truncated: 10,082 more rows]
[truncated: 53 more columns]
