# Supplementary material for: Ecological and evolutionary processes involved in shaping microbial habitat generalists and specialists in urban park ecosystems
Source: mSystems. 2024 May 20;9(6):e00469-24. doi: 10.1128/msystems.00469-24 (PMC11237591; doi:10.1128/msystems.00469-24)
Supplement: Table S2 — Microeukaryotic zOTUs. [file msystems.00469-24-s0003.csv]

zOTU	Kindom	Domain	Phylum	Class	Order	Family	Genus	Species	DLSm01	DLSm02	DLSm03	DLSs01	DLSs02	DLSs03	DLSse01	DLSse02	DLSse03	DLSt01	DLSt02	DLSt03	DLSw01	DLSw02	DLSw03	DPSm01	DPSm02	DPSm03	DPSs01	DPSs02	DPSs03	DPSse01	DPSse02	DPSse03	DPSt01	DPSt02	DPSt03	DPSw01	DPSw02	DPSw03	HLm01	HLm02	HLm03	HLs01	HLs02	HLs03	HLse01	HLse02	HLse03	HLt01	HLt02
Zotu1	Eukaryota	Archaeplastida	Chlorophyta	Chlorophyceae	Sphaeropleales	Sphaeropleales_X	Hariotina	Hariotina_reticulata	2	10	3	180	2	122	7371	4360	4373	0	0	0	31053	28238	36454	0	1	1	3419	6409	4794	1	1	0	0	0	0	2296	3138	14	0	1	0	4245	21	3708	374	222	198	0	0
Zotu10	Eukaryota	Alveolata	Ciliophora	Heterotrichea	Heterotrichida	Heterotrichida_X	Heterotrichida_XX	Heterotrichida_XX_sp.	4	0	0	0	0	0	0	3	0	0	0	0	2218	1074	338	0	0	0	20	299	50	0	0	1	0	0	0	1012	406	28	1	0	0	2	613	394	6	52	3	0	0
Zotu100	Eukaryota	Opisthokonta	Metazoa	Rotifera	Rotifera_X	Rotifera_XX	Rotifera_XXX	Rotifera_XXX_sp.	260	187	1	0	33	0	135	0	0	254	3321	281	11	0	0	2	6	0	0	0	2	0	0	0	2	2	46	0	0	0	487	247	1	31	31	399	0	0	0	4124	191
Zotu1000	Eukaryota								0	0	0	0	0	0	0	0	0	0	0	0	0	0	0	0	0	0	0	0	0	0	0	1	0	0	0	0	0	0	0	0	0	0	0	0	0	0	2	0	0
Zotu10000	Eukaryota	Opisthokonta	Metazoa	Nematoda	Enoplea	Enoplea_X	Xiphinema		0	0	0	0	0	0	0	0	0	0	0	0	0	0	0	0	0	0	0	0	0	0	0	0	0	0	0	0	0	0	0	0	0	0	0	0	0	0	0	0	0
Zotu10003	Eukaryota	Opisthokonta	Metazoa	Arthropoda	Hexapoda	Insecta			0	0	0	0	0	0	0	0	0	0	0	0	0	0	0	0	0	0	0	0	0	0	0	0	0	0	0	0	0	0	0	0	0	0	0	0	0	0	0	0	0
Zotu10004	Eukaryota								0	0	0	0	0	0	0	0	0	0	0	0	0	0	0	0	0	0	0	0	0	0	0	0	0	0	0	0	0	0	0	0	0	0	0	0	0	0	0	0	0
Zotu10005	Eukaryota								0	0	0	0	0	0	0	0	0	0	0	0	0	0	0	0	0	0	0	0	0	0	0	0	0	0	0	0	0	0	0	0	0	0	0	0	0	0	0	0	0
Zotu10006	Eukaryota								0	0	0	0	0	0	0	0	0	0	0	0	0	0	0	0	0	0	0	0	0	0	0	0	0	0	0	0	0	0	0	0	0	0	0	0	0	0	0	0	0
Zotu10007	Eukaryota								0	0	0	0	0	0	0	0	0	0	0	0	0	0	0	0	0	0	0	0	0	0	0	0	0	0	0	0	0	0	0	0	0	0	0	0	0	0	0	0	0
Zotu1001	Eukaryota	Alveolata	Ciliophora	Oligohymenophorea					34	6	13	0	0	0	0	0	0	27	14	60	1	0	0	0	7	0	0	0	0	0	0	0	3	4	7	0	0	0	366	21	50	2	3	16	0	0	0	38	0
Zotu10011	Eukaryota								0	0	0	0	0	0	0	0	0	0	0	0	0	0	0	0	0	0	0	0	0	0	0	0	0	0	0	0	0	0	0	0	0	0	0	0	0	0	0	0	0
Zotu10012	Eukaryota	Opisthokonta	Metazoa	Nematoda					0	0	0	0	0	0	0	0	0	0	0	0	0	0	0	0	0	0	0	0	0	0	0	0	0	0	0	0	0	0	0	0	0	0	0	0	0	0	0	0	0
Zotu10013	Eukaryota								0	0	0	1	0	0	0	0	0	0	0	0	0	0	0	0	0	0	0	0	0	0	0	0	0	0	0	0	0	0	0	0	0	0	0	0	0	0	0	0	0
Zotu10015	Eukaryota	Opisthokonta	Metazoa	Arthropoda	Myriapoda	Diplopoda	Monographis	Monographis_sp.	0	0	0	0	0	0	0	0	0	0	0	0	0	0	0	0	0	0	0	0	0	0	0	0	0	0	0	0	0	0	0	0	0	0	0	0	0	0	0	0	0
Zotu1002	Eukaryota	Opisthokonta	Metazoa	Arthropoda	Hexapoda	Collembola			6	1	13	0	0	0	0	0	0	259	11	28	3	0	0	0	0	0	0	0	0	0	0	0	24	8	10	0	0	0	6	2	9	6	11	53	0	0	0	23	54
Zotu10021	Eukaryota	Opisthokonta	Metazoa						0	0	0	0	0	0	0	0	0	0	0	0	0	0	0	0	0	0	0	0	0	0	0	0	0	0	0	0	0	0	0	0	0	0	0	0	0	0	0	0	0
Zotu10022	Eukaryota								0	0	0	0	0	0	0	0	0	0	0	0	0	0	0	0	0	0	0	0	0	1	0	0	0	0	0	0	0	0	0	0	0	0	0	0	0	0	0	0	0
Zotu10023	Eukaryota	Opisthokonta	Metazoa						0	0	0	0	0	0	0	0	0	0	0	0	0	0	0	0	0	0	0	0	0	0	0	0	0	0	0	0	0	0	0	0	0	0	0	0	0	0	0	0	0
Zotu10024	Eukaryota								0	0	0	0	0	0	0	0	0	0	0	0	0	0	0	0	0	0	0	0	0	0	0	0	0	0	0	0	0	0	0	0	0	0	0	0	0	0	0	0	0
Zotu10025	Eukaryota	Opisthokonta	Metazoa	Rotifera	Rotifera_X	Rotifera_XX			0	0	0	0	0	0	0	0	0	0	0	0	0	0	0	0	0	0	0	0	0	0	0	0	3	0	0	0	0	0	1	2	0	0	0	0	0	0	0	0	0
Zotu10026	Eukaryota	Opisthokonta	Metazoa	Nematoda	Chromadorea	Chromadorea_X			0	0	0	0	0	0	0	0	0	0	0	1	0	0	0	0	0	0	0	0	0	0	0	0	0	0	0	0	0	0	0	0	0	0	0	0	0	0	0	0	0
Zotu10027	Eukaryota								0	0	0	0	0	0	0	0	0	0	0	0	0	0	0	0	0	0	0	0	0	0	0	0	0	0	0	0	0	0	0	0	0	0	0	0	0	0	0	0	0
Zotu10028	Eukaryota								0	0	0	0	0	0	0	0	0	0	0	0	0	0	0	0	0	0	0	1	0	0	0	0	0	0	0	3	1	0	0	0	0	0	0	0	0	0	0	0	0
Zotu10029	Eukaryota	Rhizaria	Cercozoa	Filosa-Imbricatea	Euglyphida	Trinematidae	Trinematidae_X	Trinematidae_X_sp.	0	0	0	0	0	0	0	0	0	0	0	0	0	0	0	0	0	0	0	0	0	0	0	0	0	0	0	0	0	1	0	0	0	3	0	0	0	0	0	0	0
Zotu1003	Eukaryota	Stramenopiles	Ochrophyta	Bacillariophyta	Bacillariophyta_X	Raphid-pennate			0	0	0	0	2	0	5	23	13	0	0	0	0	0	0	9	4	4	0	0	0	12	4	4	0	0	0	0	0	0	0	0	0	0	0	0	0	0	0	0	0
Zotu10030	Eukaryota	Stramenopiles	Stramenopiles_X	Labyrinthulea	Thraustochytriales	Thraustochytriaceae	Thraustochytriaceae_X	Thraustochytriaceae_X_sp.	0	0	0	0	0	0	0	0	0	0	0	0	0	0	0	0	0	0	0	0	0	0	0	0	0	0	0	0	0	0	0	0	0	0	0	0	0	0	0	0	0
Zotu10031	Eukaryota								0	0	0	0	0	0	0	0	0	0	0	0	0	0	0	0	0	0	0	0	0	0	0	0	0	0	0	0	0	0	0	0	0	0	0	0	0	0	0	0	0
Zotu10032	Eukaryota								0	0	0	0	0	0	0	0	0	0	0	0	0	0	0	0	0	0	0	0	0	0	0	0	0	0	0	0	0	0	0	0	0	0	0	0	0	0	0	0	0
Zotu10033	Eukaryota	Amoebozoa	Conosa	Mycetozoa-Myxogastrea	Stemonitales-Physarales				0	0	0	0	0	0	0	0	0	0	0	0	0	0	0	0	0	0	0	0	0	0	0	0	1	0	0	0	0	0	0	0	0	0	0	0	0	0	0	0	0
Zotu10035	Eukaryota	Rhizaria	Cercozoa	Filosa-Granofilosea	Filosa-Granofilosea_X	Novel-Gran-5	Novel-Gran-5_X	Novel-Gran-5_X_sp.	1	0	1	0	0	0	0	0	0	0	0	1	0	1	1	0	0	0	2	1	1	0	0	0	0	0	0	0	0	0	0	0	0	0	2	0	0	0	0	0	0
Zotu10039	Eukaryota	Rhizaria	Cercozoa	Filosa-Sarcomonadea	Glissomonadida	Sandonidae			2	0	0	1	0	6	0	0	0	0	0	0	1	1	0	0	0	1	2	1	0	0	0	0	1	0	0	0	1	0	2	0	0	1	0	2	0	0	0	0	0
Zotu1004	Eukaryota	Opisthokonta	Fungi	Chytridiomycota	Chytridiomycotina	Chytridiomycetes	Chytridiomycetes_X	Chytridiomycetes_X_sp.	0	0	0	2	0	0	163	19	42	0	0	0	20	12	23	0	0	0	3	7	3	0	0	0	0	0	0	1	3	0	0	0	0	4	0	3	5	7	2	0	0
Zotu10052	Eukaryota	Alveolata	Ciliophora	Colpodea	Colpodida				1	2	0	0	0	0	0	0	1	0	0	0	0	0	0	0	1	0	0	0	0	0	0	0	0	0	0	0	0	0	1	2	0	0	0	0	3	0	0	0	0
Zotu10054	Eukaryota	Opisthokonta	Metazoa	Rotifera	Rotifera_X	Rotifera_XX			0	7	0	0	0	0	0	0	0	0	0	0	0	0	0	0	0	0	0	0	0	0	0	0	0	0	0	0	0	0	0	0	0	0	0	0	0	0	0	0	0
Zotu10059	Eukaryota	Archaeplastida	Chlorophyta	Trebouxiophyceae	Prasiolales	Prasiolales_X	Elliptochloris		1	0	1	0	0	0	0	0	0	1	0	0	0	0	0	0	1	0	0	0	0	0	0	0	0	0	0	0	0	0	0	1	0	0	0	0	0	1	0	0	0
Zotu10062	Eukaryota	Rhizaria	Cercozoa	Filosa-Thecofilosea	Cryomonadida				0	0	4	0	0	0	0	0	0	0	0	2	0	0	0	0	0	0	0	0	0	0	0	0	0	0	0	0	0	0	8	2	87	0	0	0	0	0	0	0	0
Zotu1007	Eukaryota	Opisthokonta	Fungi	Ascomycota	Pezizomycotina	Sordariomycetes	Carpoligna	Carpoligna_pleurothecii	0	0	0	1	2	3	0	0	0	0	0	0	0	0	0	0	0	0	0	0	0	0	0	0	1	0	2	0	0	0	0	0	0	0	0	0	0	0	0	0	0
Zotu10072	Eukaryota								0	0	0	41	0	1	0	0	0	0	0	0	0	0	0	0	0	0	0	0	0	0	0	0	0	0	0	0	0	0	0	0	0	0	0	0	0	0	0	0	0
Zotu10074	Eukaryota	Amoebozoa	Lobosa	Tubulinea					0	0	0	17	0	4	0	0	0	0	0	0	0	0	0	0	0	0	0	0	0	0	0	0	0	0	0	0	0	0	0	0	0	0	0	0	0	0	0	0	0
Zotu10077	Eukaryota	Amoebozoa	Conosa	Mycetozoa-Myxogastrea	Stemonitales-Physarales				0	0	0	6	0	6	0	0	0	0	0	0	0	0	0	0	0	0	0	0	0	0	0	0	0	0	0	0	0	0	0	0	0	0	0	0	0	1	0	0	0
Zotu1008	Eukaryota	Opisthokonta	Metazoa	Nematoda	Chromadorea	Chromadorea_X			0	0	0	0	0	2	0	0	0	0	0	0	0	0	0	0	0	2	0	0	0	37	103	213	0	0	0	1	0	0	0	0	0	0	0	0	1	1	137	0	0
Zotu10080	Eukaryota	Rhizaria	Cercozoa	Filosa-Sarcomonadea	Cercomonadida	Cercomonadidae	Cercomonas		0	0	0	11	0	0	0	0	0	0	0	0	0	0	0	0	0	0	0	0	0	0	0	0	0	0	0	0	0	0	0	0	0	0	0	0	0	0	0	0	0
Zotu10083	Eukaryota	Rhizaria	Cercozoa	Filosa-Granofilosea	Filosa-Granofilosea_X				0	0	0	1	0	1	0	0	0	0	0	0	0	0	0	0	0	0	1	0	1	0	0	0	0	0	0	0	0	0	3	0	1	1	2	0	0	0	2	2	0
Zotu10084	Eukaryota	Rhizaria	Cercozoa	Filosa-Imbricatea	Euglyphida	Euglyphidae	Euglypha	Euglypha_compressa	0	0	0	0	0	0	0	0	0	0	0	0	0	0	0	1	0	0	0	0	0	0	0	0	0	0	0	0	0	0	0	0	0	0	0	0	0	0	0	0	0
Zotu10085	Eukaryota	Amoebozoa	Conosa	Mycetozoa-Myxogastrea	Stemonitales-Physarales	Didymiaceae	Didymium	Didymium_sp.	0	0	0	2	19	1	0	0	0	0	0	0	0	0	0	0	0	0	0	0	0	0	0	0	2	0	0	0	0	0	0	0	0	0	0	0	0	0	0	0	0
Zotu10086	Eukaryota	Rhizaria	Cercozoa	Filosa-Sarcomonadea	Glissomonadida	Allapsidae	Group-Te	Group_Te_sp.	0	0	0	4	1	2	0	0	0	0	0	2	1	0	0	2	0	0	0	0	0	0	0	0	1	0	0	1	0	3	0	0	0	1	1	0	0	0	0	0	0
Zotu10088	Eukaryota	Rhizaria	Cercozoa	Filosa-Sarcomonadea	Glissomonadida	Sandonidae	Sandonidae_X	Sandonidae_X_sp.	0	0	0	1	0	4	0	0	0	1	1	3	0	2	0	0	0	0	2	0	2	0	0	0	0	0	0	0	0	0	3	3	1	1	1	1	0	0	0	0	0
Zotu10089	Eukaryota	Rhizaria	Cercozoa	Filosa-Sarcomonadea	Glissomonadida	Sandonidae			0	0	3	7	1	1	0	0	0	0	0	2	0	0	0	0	0	1	0	1	0	0	0	0	0	0	0	1	0	0	1	0	1	4	0	0	0	0	0	0	0
Zotu1009	Eukaryota	Opisthokonta	Fungi	Basidiomycota	Agaricomycotina	Agaricomycetes			0	0	0	0	0	0	0	0	0	0	0	0	0	33	44	0	0	1	65	243	50	0	0	0	0	0	1	0	0	0	0	0	0	1	1	0	0	0	0	0	0
Zotu10090	Eukaryota	Stramenopiles	Stramenopiles_X	Oomycota	Oomycota_X	Peronosporales			0	0	0	1	0	2	0	0	0	0	0	0	2	1	0	0	0	0	0	1	1	0	0	0	0	0	0	0	0	0	1	0	0	0	0	2	0	0	0	0	1
Zotu10094	Eukaryota	Stramenopiles	Stramenopiles_X	MAST	MAST-12	MAST-12C	MAST-12C_X	MAST-12C_X_sp.	0	0	0	0	2	3	0	0	0	0	0	0	0	0	1	0	0	0	0	0	0	1	0	0	0	0	0	0	0	0	0	0	0	0	1	0	0	0	0	0	0
Zotu10099	Eukaryota	Opisthokonta	Fungi	Basidiomycota	Agaricomycotina	Agaricomycetes			0	0	0	1	0	2	0	0	0	0	0	2	1	0	0	0	0	0	0	0	0	0	0	0	3	0	1	0	0	0	0	0	1	0	0	1	0	0	0	0	0
Zotu101	Eukaryota	Opisthokonta	Metazoa	Rotifera	Rotifera_X	Rotifera_XX	Rotifera_XXX	Rotifera_XXX_sp.	97	122	135	1	0	0	1	0	0	29	76	18	3	0	0	147	88	2	0	0	0	0	0	0	127	236	27	0	0	0	316	640	448	3	3	48	0	0	0	35	9
Zotu10100	Eukaryota	Rhizaria	Cercozoa	Filosa-Granofilosea	Limnofilida	Limnofilidae			0	0	0	9	0	0	0	0	0	0	0	0	0	0	0	0	0	0	0	0	0	0	0	0	0	0	0	0	0	0	0	0	0	0	0	0	0	0	0	0	0
Zotu10106	Eukaryota	Opisthokonta	Fungi	Basidiomycota	Agaricomycotina	Agaricomycetes	Hyphodontia		0	0	1	1	0	0	1	0	0	0	0	0	0	0	1	0	0	0	0	1	0	0	0	0	0	0	0	0	0	1	0	0	0	0	0	0	0	0	0	2	0
Zotu10108	Eukaryota	Opisthokonta	Metazoa	Nematoda	Chromadorea	Chromadorea_X	Filenchus	Filenchus_misellus	0	0	0	0	0	0	0	0	0	0	0	0	0	0	0	0	0	0	0	0	0	0	0	0	0	0	0	0	0	0	0	0	0	0	0	0	0	0	0	0	0
Zotu1011	Eukaryota	Hacrobia	Centroheliozoa	Centroheliozoa_X					0	0	0	3	0	0	3	0	10	0	0	0	0	0	0	1	2	6	0	0	0	0	0	0	0	0	0	0	0	0	0	0	0	0	0	0	4	0	0	0	0
Zotu10110	Eukaryota	Rhizaria	Cercozoa	Filosa-Sarcomonadea	Glissomonadida				0	0	0	13	11	0	0	0	0	0	0	0	0	0	0	0	0	0	0	0	0	1	0	0	0	0	0	0	0	0	0	0	0	0	0	0	0	0	0	0	0
Zotu10111	Eukaryota								0	0	0	0	9	0	0	0	0	0	0	0	0	0	0	0	0	0	0	0	0	0	0	0	0	0	0	0	0	0	0	0	0	0	0	0	0	0	0	0	0
Zotu10112	Eukaryota	Rhizaria	Cercozoa	Filosa-Sarcomonadea	Filosa-Sarcomonadea_X	Filosa-Sarcomonadea_XX	Filosa-Sarcomonadea_XXX	Filosa-Sarcomonadea_XXX_sp.	0	0	0	0	11	0	0	0	0	0	0	0	0	0	0	0	0	0	0	0	0	0	0	0	0	0	0	0	0	0	0	0	0	0	0	0	0	0	0	0	0
Zotu10113	Eukaryota								0	0	0	0	12	0	0	0	0	0	0	0	0	0	0	0	0	0	0	0	0	0	0	0	0	0	0	0	0	0	0	0	0	0	0	0	0	0	0	0	0
Zotu10114	Eukaryota								0	0	0	0	5	0	0	0	0	0	0	0	0	0	0	0	0	0	0	0	0	0	0	0	0	0	0	0	0	0	0	0	0	0	0	0	0	0	0	0	0
Zotu10115	Eukaryota	Rhizaria	Cercozoa	Cercozoa_X	Cercozoa_XX	Cercozoa_XXX	Cercozoa_XXXX	Cercozoa_XXXX_sp.	0	0	3	2	1	1	0	0	0	1	0	0	1	0	2	0	2	0	1	4	1	0	0	0	0	0	0	0	0	0	5	0	0	0	1	1	0	0	0	1	0
Zotu10124	Eukaryota	Rhizaria	Cercozoa	Filosa-Sarcomonadea	Cercomonadida	Cercomonadidae	Cercomonas		0	0	0	0	3	0	0	0	0	0	0	0	0	0	0	2	0	0	0	0	1	1	0	0	0	0	0	0	0	0	0	0	0	4	4	0	0	0	0	1	0
Zotu10127	Eukaryota								0	0	0	0	6	0	0	0	0	0	0	0	0	0	2	1	0	0	0	1	1	0	0	0	0	0	0	0	0	0	2	0	0	2	0	0	0	0	0	0	0
Zotu10128	Eukaryota	Alveolata	Ciliophora	Oligohymenophorea	Scuticociliatia	Scuticociliatia_X	Scuticociliatia_XX	Scuticociliatia_XX_sp.	0	0	0	4	1	1	0	0	0	0	0	0	0	0	0	0	0	0	2	1	3	1	0	0	0	0	0	0	0	0	0	0	0	0	0	0	0	0	0	0	0
Zotu10130	Eukaryota								0	0	0	0	0	15	0	0	0	0	0	0	0	2	0	0	0	0	0	1	0	0	0	0	0	0	0	0	0	0	0	0	0	0	0	0	0	0	0	0	0
Zotu10133	Eukaryota	Amoebozoa	Conosa	Mycetozoa-Myxogastrea	Stemonitales-Physarales	Didymiaceae	Didymium	Didymium_squamulosum	0	0	14	29	3	11	0	0	0	0	0	0	0	0	0	0	19	27	0	0	1	0	0	0	5	0	0	0	0	0	0	0	0	0	0	0	0	0	0	0	0
Zotu10136	Eukaryota	Opisthokonta	Fungi	Basidiomycota	Agaricomycotina	Agaricomycetes			0	0	0	0	2	1	0	0	0	0	1	0	0	0	0	0	0	0	0	0	2	0	0	0	0	0	0	0	0	0	0	1	0	0	1	0	0	0	0	0	2
Zotu10138	Eukaryota	Alveolata	Ciliophora	Colpodea	Colpodida	Colpodidae	Colpodidae_X	Colpodidae_X_sp.	0	1	0	2	0	1	0	0	0	0	2	0	1	0	0	0	0	0	0	0	0	0	0	0	0	0	0	0	0	0	0	0	1	0	0	0	0	0	1	2	1
Zotu10143	Eukaryota	Opisthokonta	Fungi	Chytridiomycota	Chytridiomycotina	Chytridiomycetes			0	0	0	0	0	0	0	0	0	0	0	0	0	0	0	0	0	0	0	0	0	0	0	0	0	0	0	0	0	0	0	2	0	0	0	0	0	0	0	0	0
Zotu10149	Eukaryota								0	0	0	0	0	10	0	0	0	0	0	0	0	0	0	0	0	0	0	0	0	0	0	0	0	0	0	0	0	0	0	0	0	0	0	0	0	0	0	0	0
Zotu1015	Eukaryota	Alveolata	Ciliophora	Spirotrichea	Hypotrichia				0	0	0	0	0	0	0	0	0	0	0	1	33	0	0	0	1	0	3	20	4	0	0	0	0	0	0	0	0	4	0	0	0	1	20	2	0	0	0	1	0
Zotu10151	Eukaryota	Archaeplastida	Chlorophyta	Chlorophyceae	Sphaeropleales	Sphaeropleales_X			0	0	0	0	0	3	56	108	71	0	0	0	0	0	0	5	0	0	0	0	0	6	0	3	0	0	0	0	0	0	0	0	0	0	0	0	34	34	16	0	0
Zotu10152	Eukaryota	Rhizaria	Cercozoa	Filosa-Sarcomonadea	Glissomonadida	Sandonidae	Sandonidae_X	Sandonidae_X_sp.	0	0	0	0	1	0	0	0	0	0	0	1	0	0	0	0	0	0	0	0	0	0	0	0	0	0	2	0	0	0	0	0	0	2	0	2	0	0	0	0	0
Zotu10155	Eukaryota	Rhizaria	Cercozoa	Filosa-Granofilosea	Filosa-Granofilosea_X	Novel-Gran-6	Novel-Gran-6_X	Novel-Gran-6_X_sp.	0	0	1	0	0	1	0	0	0	0	0	1	0	0	1	0	0	1	1	0	3	0	0	0	0	0	0	0	0	0	0	0	0	0	0	0	0	0	0	0	0
Zotu10158	Eukaryota	Amoebozoa	Lobosa	Tubulinea	Leptomyxida	Leptomyxidae			0	0	0	1	0	7	0	0	0	0	0	0	0	1	0	0	0	0	0	0	0	1	0	0	0	0	0	0	1	0	0	0	0	2	0	1	0	0	2	0	0
Zotu10169	Eukaryota								0	0	0	0	0	0	0	0	1	0	0	0	0	0	0	0	0	0	0	0	0	0	0	0	0	0	0	0	0	0	0	0	0	0	0	0	2	0	0	0	0
Zotu1017	Eukaryota	Hacrobia	Cryptophyta	Cryptophyceae	Cryptophyceae_X	Cryptomonadales	Chroomonas	Chroomonas_caudata	1	0	0	0	0	0	0	0	0	0	0	0	6	10	10	0	0	0	8	1	1	3	1	16	0	0	0	149	147	210	0	0	0	2	0	5	0	0	0	0	0
Zotu10170	Eukaryota	Alveolata	Ciliophora	Oligohymenophorea	Peniculia	Frontoniidae	Frontonia		0	0	0	0	0	0	0	6	0	0	0	0	0	0	0	0	0	0	0	0	0	1	1	0	0	0	0	0	0	0	0	0	0	0	0	0	0	0	0	0	0
Zotu10174	Eukaryota	Rhizaria	Cercozoa	Filosa-Sarcomonadea	Cercomonadida	Paracercomonadidae	Paracercomonas	Paracercomonas_sp.	0	0	0	0	1	0	0	0	0	0	0	0	0	0	0	0	0	0	0	0	0	1	0	0	0	0	0	0	1	0	0	0	0	0	0	0	1	0	0	0	0
Zotu1018	Eukaryota	Stramenopiles	Ochrophyta	Chrysophyceae	Chrysophyceae_X	Chrysophyceae_Clade-C	Chrysophyceae_Clade-C_X	Chrysophyceae_Clade-C_X_sp.	0	0	0	0	0	0	0	0	0	0	0	0	15	12	2	0	0	0	0	23	0	0	0	0	0	0	0	22	10	10	0	0	0	1	57	29	0	0	1	0	0
Zotu10180	Eukaryota	Opisthokonta	Metazoa	Arthropoda	Hexapoda	Insecta	Callistina	Callistina_panda	0	0	0	0	0	0	0	15	0	0	0	0	0	0	0	0	0	1	0	0	0	2	0	1	0	0	0	0	0	0	0	0	0	0	0	0	0	1	0	0	0
Zotu10188	Eukaryota	Opisthokonta	Fungi	Chytridiomycota	Chytridiomycotina	Chytridiomycetes			1	0	0	0	0	0	0	0	0	0	0	0	0	0	0	0	0	0	0	0	0	0	0	1	0	0	0	1	0	1	0	0	0	1	5	1	0	0	1	0	0
Zotu1019	Eukaryota	Alveolata	Ciliophora	Phyllopharyngea	Suctoria	Tokophryidae	Tokophrya		0	0	0	0	0	0	0	0	0	0	0	0	0	0	0	0	0	3	0	1	0	10	4	377	0	0	0	0	0	0	0	0	0	0	0	0	0	0	0	0	0
Zotu10197	Eukaryota								0	0	0	0	0	0	0	0	0	1	0	1	0	0	0	0	0	0	0	0	0	0	0	0	0	3	0	0	0	0	0	0	0	0	1	0	0	0	0	0	0
Zotu10198	Eukaryota	Rhizaria	Cercozoa	Filosa-Sarcomonadea	Cercomonadida	Paracercomonadidae			0	0	0	0	0	0	0	0	0	1	2	0	0	0	0	0	0	0	0	0	0	0	0	0	0	0	0	0	0	0	0	0	0	0	0	0	0	1	0	0	1
Zotu102	Eukaryota	Opisthokonta	Metazoa	Annelida	Annelida_X	Annelida_XX			0	0	0	14	0	2	3	4	1	0	0	0	0	0	0	0	0	3	1	0	0	1000	637	1740	0	0	0	1	2	0	0	0	0	0	0	0	11397	46	660	0	0
Zotu1020	Eukaryota	Opisthokonta	Metazoa	Nematoda	Enoplea	Enoplea_X	Enoplea_XX	Enoplea_XX_sp.	0	0	0	1	0	0	0	0	0	0	0	0	0	0	39	1	0	0	0	0	0	1	0	0	0	0	0	2	28	0	0	0	0	46	2	0	0	0	0	0	0
Zotu10201	Eukaryota								0	0	1	0	0	0	0	0	0	2	0	3	0	0	0	0	0	0	0	6	1	0	0	0	0	0	0	0	0	0	0	0	0	0	1	0	0	0	0	0	0
Zotu10202	Eukaryota	Rhizaria	Cercozoa	Filosa-Granofilosea	Filosa-Granofilosea_X	Novel-Gran-6	Novel-Gran-6_X	Novel-Gran-6_X_sp.	0	2	1	0	1	0	0	0	0	11	6	1	0	0	1	0	0	0	0	0	1	0	0	0	1	0	3	0	0	0	5	4	2	0	0	0	0	0	0	4	1
Zotu10204	Eukaryota	Archaeplastida	Chlorophyta	Ulvophyceae	Trentepohliales	Trentepohliales_X			2	0	0	0	0	0	0	0	0	5	1	1	0	0	0	0	0	0	1	0	0	0	0	0	1	0	1	0	0	0	2	0	0	0	0	0	0	0	0	0	0
Zotu10205	Eukaryota	Rhizaria	Cercozoa	Filosa-Sarcomonadea	Glissomonadida	Allapsidae	Allapsidae_X	Allapsidae_X_sp.	0	0	3	2	1	2	0	0	0	2	0	2	0	0	0	0	0	1	2	2	0	2	0	0	0	0	1	0	0	0	4	1	0	5	1	1	0	0	0	0	0
Zotu10208	Eukaryota	Rhizaria	Cercozoa	Filosa-Sarcomonadea	Glissomonadida	Sandonidae			0	0	0	1	0	0	0	1	0	1	0	0	0	0	0	2	0	0	0	0	1	0	0	0	1	0	0	0	0	0	3	0	3	1	0	0	0	0	0	2	0
Zotu1021	Eukaryota	Opisthokonta	Fungi	Basidiomycota	Agaricomycotina	Agaricomycetes			1	0	38	0	0	0	0	0	0	32	39	342	0	0	0	0	0	0	0	0	0	0	0	0	0	2	3	0	1	0	1	0	26	0	0	0	0	0	0	8	0
Zotu10214	Eukaryota	Opisthokonta	Metazoa	Rotifera	Rotifera_X	Rotifera_XX	Rotifera_XXX	Rotifera_XXX_sp.	0	2	0	0	0	0	0	0	0	0	1	0	0	0	0	0	8	0	0	0	0	0	0	0	0	0	0	0	0	0	0	0	0	0	0	0	0	0	0	0	0
Zotu10217	Eukaryota	Opisthokonta	Fungi	Basidiomycota	Agaricomycotina	Agaricomycetes			0	0	0	0	0	0	0	0	0	3	9	3	0	0	0	0	0	0	0	0	0	0	0	0	5	0	0	0	0	0	0	0	0	0	0	0	0	0	0	0	0
Zotu1023	Eukaryota	Opisthokonta	Metazoa	Platyhelminthes	Turbellaria	Rhabdocoela			0	0	0	0	0	0	0	0	0	0	0	0	0	0	0	0	0	0	1	0	52	0	0	0	0	0	0	0	0	0	0	0	0	0	804	28	0	0	0	0	0
Zotu10232	Eukaryota	Opisthokonta	Fungi	Chytridiomycota	Chytridiomycotina	Chytridiomycetes			0	0	0	0	0	0	0	0	0	0	0	0	4	0	0	0	0	0	0	1	1	0	0	0	0	0	0	0	0	0	0	0	0	0	0	0	0	0	0	0	0
Zotu10238	Eukaryota	Archaeplastida	Chlorophyta	Chlorophyceae	Chlamydomonadales	Chlamydomonadales_X			1	0	0	0	0	0	0	1	0	0	0	0	2	0	0	0	1	0	0	2	0	0	0	0	0	0	0	0	1	0	0	0	0	0	0	0	3	4	1	0	0
Zotu1024	Eukaryota	Opisthokonta	Metazoa	Nematoda	Chromadorea	Chromadorea_X	Diploscapter	Diploscapter_sp.	0	0	0	0	0	0	0	0	0	0	0	0	0	0	0	0	0	0	0	0	0	0	0	0	44	0	0	0	0	0	0	0	0	0	0	0	0	0	0	40	19
Zotu10246	Eukaryota	Opisthokonta	Fungi	Ascomycota	Pezizomycotina	Dothideomycetes			0	0	1	0	0	0	0	0	0	0	0	0	0	2	0	0	1	3	1	3	1	0	0	0	0	0	0	0	0	0	1	1	0	0	0	0	0	0	0	0	0
Zotu10247	Eukaryota	Archaeplastida	Chlorophyta	Chlorophyceae	Chlamydomonadales	Chlamydomonadales_X	Chlamydomonadales_XX	Chlamydomonadales_XX_sp.	0	0	0	0	0	0	0	0	0	0	0	0	0	2	1	0	0	0	2	0	0	0	0	0	0	0	0	1	0	0	0	1	0	2	1	0	0	0	0	0	0
Zotu10252	Eukaryota	Opisthokonta	Mesomycetozoa	Ichthyosporea	Ichthyosphonida	Pseudoperkinsidae			0	0	0	0	0	0	0	0	0	0	0	0	0	1	0	0	0	0	1	0	0	1	1	0	0	0	0	3	1	1	0	0	0	0	0	0	0	0	0	0	0
Zotu10254	Eukaryota	Archaeplastida	Chlorophyta	Ulvophyceae					0	0	0	0	0	0	0	0	0	0	0	0	0	1	2	0	0	0	0	0	0	0	0	0	0	0	0	0	2	0	0	0	0	2	2	3	0	0	0	1	0
Zotu10256	Eukaryota	Archaeplastida	Streptophyta	Embryophyceae	Embryophyceae_X	Embryophyceae_XX			0	0	0	0	0	0	0	0	0	0	0	0	0	3	0	0	0	0	14	0	2	0	0	0	0	0	0	0	0	0	0	0	0	0	0	0	0	0	0	0	0
Zotu10258	Eukaryota	Archaeplastida	Chlorophyta	Chlorophyceae	Sphaeropleales	Sphaeropleales_X			2	1	1	2	0	4	7	21	4	1	0	0	9	19	10	3	1	3	0	7	1	7	0	2	0	0	0	8	6	0	1	0	0	16	20	16	21	27	30	0	0
Zotu1026	Eukaryota	Archaeplastida	Streptophyta	Embryophyceae	Embryophyceae_X	Embryophyceae_XX			12	1	4	0	0	6	0	6	1	2	0	0	0	0	0	24	20	52	0	0	0	0	0	0	0	0	0	0	0	0	13	1	1	0	0	0	2	3	9	1	0
Zotu10261	Eukaryota	Archaeplastida	Chlorophyta	Chlorophyceae	Sphaeropleales	Sphaeropleales_X			0	0	0	0	0	0	0	0	0	0	0	0	0	1	0	0	0	0	0	0	0	2	3	3	1	0	0	0	1	0	0	0	0	0	0	0	0	0	0	0	0
Zotu10262	Eukaryota	Opisthokonta	Fungi						0	0	0	0	0	0	0	0	0	0	0	0	0	0	2	0	0	1	1	0	0	0	0	0	0	0	0	0	0	1	0	0	0	0	1	0	0	0	1	0	0
Zotu10265	Eukaryota	Opisthokonta	Fungi	Mucoromycota	Mucoromycotina	Mucoromycotina_X	Mucoromycotina_XX	Mucoromycotina_XX_sp.	0	0	0	0	0	0	0	0	0	0	0	0	0	1	0	0	0	0	1	2	0	0	0	0	0	5	2	0	0	0	0	0	0	0	1	0	0	0	0	0	0
Zotu10268	Eukaryota	Opisthokonta	Fungi	Ascomycota	Pezizomycotina	Sordariomycetes			0	0	0	0	0	0	0	0	0	0	0	0	0	1	2	0	0	0	0	1	1	0	0	0	0	0	0	0	0	0	0	0	0	1	0	0	0	0	0	0	0
Zotu10269	Eukaryota	Opisthokonta	Fungi	Glomeromycota	Glomeromycotina	Glomeromycetes	Glomus		1	0	0	0	0	0	0	0	0	0	0	0	0	1	2	0	0	0	1	1	2	0	0	0	0	0	0	0	0	0	0	0	0	1	0	1	0	0	0	0	0
Zotu1027	Eukaryota	Opisthokonta	Fungi	Basidiomycota	Agaricomycotina	Agaricomycetes			0	0	4	1	1	1	0	0	0	0	0	1	0	66	124	0	0	4	187	396	566	0	0	0	1	1	0	0	1	2	0	0	2	6	34	0	0	0	0	0	0
Zotu10272	Eukaryota	Opisthokonta	Fungi						0	0	0	0	0	0	0	0	0	0	0	0	0	0	0	1	4	0	0	0	2	0	0	0	0	0	0	0	1	1	0	0	3	2	1	0	0	0	0	0	1
Zotu10279	Eukaryota	Archaeplastida	Chlorophyta	Trebouxiophyceae	Prasiolales	Prasiolales_X			0	0	2	0	0	0	0	0	0	0	0	0	0	0	1	0	0	0	0	0	0	0	0	0	0	0	0	0	1	0	3	0	0	4	0	0	0	0	0	0	0
Zotu10281	Eukaryota	Archaeplastida	Chlorophyta	Chlorophyceae					0	0	0	0	0	0	0	0	0	0	0	0	0	0	0	0	0	0	0	0	0	0	0	0	0	0	0	1	1	1	0	0	0	0	1	0	0	0	0	0	0
Zotu10282	Eukaryota	Alveolata	Ciliophora	Colpodea	Colpodida				0	0	0	1	3	0	0	0	0	0	0	0	0	0	0	0	0	0	0	0	0	1	0	0	0	0	0	0	0	0	0	0	0	0	0	0	0	0	0	0	1
Zotu10285	Eukaryota	Archaeplastida	Chlorophyta	Chlorophyceae	Chlamydomonadales	Chlamydomonadales_X			1	0	0	0	0	0	0	0	0	0	0	0	0	1	1	0	0	0	0	0	0	0	1	0	0	0	0	4	2	1	0	0	0	0	0	0	0	0	0	0	0
Zotu10286	Eukaryota	Archaeplastida	Chlorophyta	Chlorophyceae	Sphaeropleales				0	0	0	0	0	0	0	0	0	0	0	0	0	0	0	1	0	1	0	0	0	0	1	2	0	0	0	1	0	1	0	0	0	0	2	0	2	0	0	0	0
Zotu10287	Eukaryota	Archaeplastida	Chlorophyta	Trebouxiophyceae	Watanabea-Clade	Watanabea-Clade_X			1	2	2	0	0	8	0	4	0	0	0	0	0	0	0	16	2	9	0	0	0	0	0	0	0	0	0	0	0	0	1	0	0	0	0	0	1	1	14	0	0
Zotu10291	Eukaryota	Amoebozoa	Lobosa	Tubulinea	Nolandida	Nolandellidae	Nolandellidae_X	Nolandellidae_X_sp.	0	0	0	0	0	0	0	0	0	0	0	0	0	0	0	0	1	0	0	0	0	0	20	0	0	0	0	0	0	0	0	0	0	0	0	0	4	0	0	0	0
Zotu10294	Eukaryota	Opisthokonta	Metazoa	Nematoda	Chromadorea	Chromadorea_X			0	0	0	0	0	0	0	0	0	0	0	0	0	0	0	0	0	29	0	0	0	0	0	0	0	0	0	0	0	0	0	0	0	0	0	0	0	0	0	0	0
Zotu103	Eukaryota	Opisthokonta	Metazoa	Nematoda	Chromadorea	Chromadorea_X			23	247	4	0	0	0	0	0	0	13	97	16	0	0	0	2	51	1	0	0	0	0	0	0	4091	52	63	0	0	0	165	3846	75	0	0	0	0	0	1	2	42
Zotu1030	Eukaryota	Opisthokonta	Fungi	Basidiomycota	Agaricomycotina	Agaricomycetes	Agaricomycetes_X	Agaricomycetes_X_sp.	0	0	0	0	0	0	0	0	0	0	0	0	0	0	86	0	0	0	0	0	1	0	0	0	0	0	0	0	36	0	0	0	0	58	0	0	0	0	0	0	0
Zotu10302	Eukaryota	Stramenopiles	Stramenopiles_X	MAST	MAST-12	MAST-12C	MAST-12C_X	MAST-12C_X_sp.	0	0	0	0	0	0	0	0	0	0	0	0	0	0	0	0	0	0	1	2	1	0	0	0	0	0	0	0	0	1	0	0	0	1	0	0	0	0	0	0	0
Zotu10306	Eukaryota	Opisthokonta	Fungi						0	0	0	0	0	0	0	0	0	0	0	1	0	0	0	0	0	0	0	1	1	0	0	0	0	0	1	0	0	0	0	1	2	0	0	0	0	0	0	0	1
Zotu10315	Eukaryota	Archaeplastida	Chlorophyta	Chlorophyceae					0	0	0	0	0	0	0	2	0	0	0	0	1	0	0	0	0	0	0	0	0	0	0	1	0	0	0	0	0	0	0	0	0	0	1	0	0	0	0	0	0
Zotu10317	Eukaryota	Alveolata	Ciliophora	Colpodea	Platyophryida	Platyophryidae	Platyophrya	Platyophrya_bromelicola	0	0	0	0	0	0	0	0	0	0	0	0	1	0	0	1	0	0	0	0	2	0	0	0	0	0	0	0	0	0	0	0	0	0	3	1	0	0	1	0	0
Zotu10318	Eukaryota	Opisthokonta	Fungi	Ascomycota	Pezizomycotina	Sordariomycetes	Acremonium		0	0	3	0	0	0	0	0	0	1	0	4	0	0	1	0	0	3	0	0	0	0	0	0	0	0	0	0	0	0	0	0	0	1	3	0	0	0	1	0	0
Zotu10319	Eukaryota	Rhizaria	Cercozoa	Filosa-Sarcomonadea	Cercomonadida	Cercomonadidae	Eocercomonas	Eocercomonas_sp.	0	0	0	0	0	0	0	0	0	0	0	0	0	0	0	0	0	0	0	2	2	0	0	0	0	0	0	0	0	0	0	0	0	0	1	0	0	0	0	0	0
Zotu1032	Eukaryota	Opisthokonta							0	0	0	0	0	1	0	0	0	0	0	0	0	0	30	0	0	0	0	0	0	0	0	0	0	0	0	0	36	0	0	0	0	29	3	1	0	0	0	0	0
Zotu10321	Eukaryota	Opisthokonta	Metazoa	Annelida	Annelida_X	Annelida_XX			0	0	0	0	0	0	0	0	0	0	0	0	0	0	0	0	0	0	0	0	0	14	25	3	0	0	0	0	0	0	0	0	0	0	0	0	0	0	0	0	0
Zotu10323	Eukaryota	Opisthokonta	Metazoa	Annelida	Annelida_X	Annelida_XX			0	0	0	0	0	0	0	0	0	0	0	0	0	0	0	0	0	0	0	0	0	25	4	1	0	0	0	0	0	0	0	0	0	0	0	0	0	0	0	0	0
Zotu10325	Eukaryota	Opisthokonta	Metazoa	Arthropoda	Hexapoda	Insecta	Kiefferulus	Kiefferulus_tainanus	0	0	0	0	0	0	0	0	0	0	0	0	0	0	0	1	0	0	0	0	0	90	4	3	0	0	0	0	0	0	0	0	0	0	0	0	0	0	0	0	0
Zotu10327	Eukaryota	Opisthokonta	Metazoa						0	0	0	0	0	0	0	0	0	0	0	0	0	0	0	0	0	0	0	0	0	12	0	12	0	0	0	0	0	0	0	0	0	0	0	0	0	0	0	0	0
Zotu10333	Eukaryota	Opisthokonta	Metazoa	Arthropoda	Hexapoda	Collembola			0	0	0	0	0	0	0	0	0	0	0	0	0	0	0	0	0	0	0	0	0	0	10	0	0	0	0	0	0	0	0	0	0	0	0	0	0	0	0	0	0
Zotu10334	Eukaryota	Opisthokonta	Metazoa						0	0	0	0	0	0	0	0	0	0	0	0	0	0	0	0	0	0	0	0	0	1	0	0	0	0	0	0	0	0	0	0	0	0	0	0	0	0	0	0	0
Zotu10339	Eukaryota	Opisthokonta	Fungi	Chytridiomycota	Chytridiomycotina	Chytridiomycetes	Rhyzophidiales_X	Rhyzophidiales_X_sp.	0	0	0	0	0	0	0	0	0	0	0	0	0	1	2	0	0	0	2	0	0	0	0	0	0	0	0	1	0	0	0	0	0	0	4	2	0	0	0	0	0
Zotu10341	Eukaryota	Rhizaria	Cercozoa	Cercozoa_X	Cercozoa_XX	Cercozoa_XXX	Cercozoa_XXXX	Cercozoa_XXXX_sp.	0	0	0	0	0	0	0	0	0	0	0	0	0	0	0	0	0	1	0	0	0	0	0	13	0	0	0	0	0	0	0	0	0	0	0	0	0	0	0	0	0
Zotu10345	Eukaryota	Opisthokonta	Fungi	Basidiomycota	Pucciniomycotina	Agaricostilbomycetes	Agaricostilbomycetes_X	Agaricostilbomycetes_X_sp.	0	0	0	0	0	0	0	0	0	0	0	0	0	0	0	0	0	0	0	0	0	0	0	0	20	0	1	0	0	0	0	0	0	0	0	0	0	0	0	0	0
Zotu10346	Eukaryota	Amoebozoa	Conosa	Mycetozoa-Myxogastrea	Stemonitales-Physarales	Physaraceae	Physarum	Physarum_melleum	0	0	0	0	0	0	0	0	0	0	0	0	0	0	0	0	0	0	0	0	0	0	0	0	35	0	0	0	0	0	0	0	0	0	0	0	0	0	0	0	0
Zotu10350	Eukaryota	Rhizaria	Cercozoa						0	0	0	0	0	0	0	0	0	1	0	1	0	0	0	0	1	0	0	0	0	0	0	0	1	0	0	0	0	0	2	1	1	2	1	0	0	0	0	6	1
Zotu10352	Eukaryota	Rhizaria	Cercozoa	Filosa-Sarcomonadea	Glissomonadida	Sandonidae	Sandonidae_X	Sandonidae_X_sp.	0	0	0	0	0	0	0	0	0	1	0	0	0	0	0	0	0	0	0	0	0	0	0	0	1	1	0	0	0	0	0	0	0	1	1	0	0	0	0	2	0
Zotu10357	Eukaryota	Opisthokonta	Fungi	Basidiomycota	Agaricomycotina	Tremellomycetes			0	1	0	0	0	0	0	0	0	0	1	0	0	0	0	0	0	0	1	0	0	0	0	0	0	5	2	0	0	0	0	2	0	0	0	0	0	0	0	0	0
Zotu10358	Eukaryota								0	0	0	0	0	0	0	0	0	0	0	0	0	0	0	0	0	0	0	0	0	0	0	0	0	0	6	0	0	0	0	0	0	0	0	0	0	0	0	0	0
Zotu1036	Eukaryota	Stramenopiles	Ochrophyta	Bacillariophyta	Bacillariophyta_X	Raphid-pennate			0	0	0	0	0	3	0	0	0	0	0	0	0	0	0	0	15	6	0	0	0	5	11	18	0	0	0	0	0	0	0	0	0	0	0	0	34	22	30	0	0
Zotu10364	Eukaryota	Hacrobia	Cryptophyta	Cryptophyceae	Cryptophyceae_X	Cryptomonadales	Cryptomonas		0	0	0	0	0	0	0	0	0	0	0	0	0	0	0	0	0	0	0	0	0	0	0	0	0	0	0	57	25	73	0	0	0	0	9	3	0	0	0	0	0
Zotu1037	Eukaryota	Opisthokonta	Metazoa	Nematoda	Chromadorea	Chromadorea_X			43	29	36	0	0	0	0	0	0	0	0	0	0	0	0	3	398	0	0	0	0	0	2	0	0	14	9	0	0	0	3	1	5	0	0	0	0	0	0	0	0
Zotu10374	Eukaryota	Stramenopiles	Stramenopiles_X	Bicoecea	Pseudodendromonadales	Pseudodendromonadales_X			3	0	0	0	0	1	0	0	0	0	0	1	1	0	0	0	0	0	0	2	0	0	0	0	2	0	0	0	1	0	1	0	0	0	0	0	0	0	0	0	0
Zotu10375	Eukaryota	Stramenopiles	Ochrophyta	Chrysophyceae	Chrysophyceae_X	Chrysophyceae_Clade-C	Poterioochromonas	Poterioochromonas_malhamensis	0	0	0	0	0	0	0	0	0	0	0	0	0	0	0	0	0	0	1	0	0	0	0	0	0	0	0	0	0	0	0	0	0	0	1	0	2	0	0	0	0
Zotu10376	Eukaryota								0	0	0	0	0	0	0	0	0	1	0	0	0	0	0	0	0	0	0	0	0	0	0	0	0	0	0	0	0	0	23	0	0	0	0	0	0	0	0	1	0
Zotu10377	Eukaryota	Opisthokonta	Fungi	Basidiomycota	Agaricomycotina	Agaricomycetes	Chaetospermum	Chaetospermum_camelliae	0	0	1	2	0	0	0	0	0	0	0	0	0	0	0	0	1	0	0	0	0	0	0	0	0	0	0	0	0	0	2	0	0	0	0	0	0	0	0	1	0
Zotu1038	Eukaryota	Opisthokonta	Fungi	Basidiomycota	Agaricomycotina	Agaricomycetes			1	0	0	0	0	0	0	0	0	0	0	2	0	0	0	0	0	4	0	75	0	0	0	0	0	0	0	0	0	0	0	0	0	26	0	1	0	0	0	0	0
Zotu10380	Eukaryota	Stramenopiles	Ochrophyta	Xanthophyceae	Xanthophyceae_X	Xanthophyceae_XX			0	0	1	0	0	0	0	0	0	5	0	1	1	1	1	0	2	0	1	0	0	0	0	0	0	0	0	0	0	2	7	0	0	4	1	0	0	0	0	2	0
Zotu10383	Eukaryota	Amoebozoa	Conosa	Mycetozoa-Myxogastrea	Stemonitales-Physarales				0	0	0	0	0	0	0	0	0	0	0	0	0	0	0	0	0	0	0	0	0	0	0	0	0	0	0	0	0	0	0	0	11	0	0	0	0	0	0	3	0
Zotu10386	Eukaryota	Rhizaria	Cercozoa	Filosa-Sarcomonadea	Glissomonadida	Allapsidae	Allapsidae_X	Allapsidae_X_sp.	0	0	0	1	0	0	0	0	0	0	1	0	0	0	0	0	0	0	0	0	0	0	0	0	0	0	0	0	0	0	0	0	0	1	0	1	0	0	0	1	0
Zotu1039	Eukaryota	Opisthokonta	Fungi	Ascomycota	Pezizomycotina	Sordariomycetes			0	0	0	12	69	694	1	0	1	1	0	0	0	0	0	0	0	0	0	1	0	0	0	0	2	0	1	0	0	0	0	0	0	0	0	0	0	1	9	0	2
Zotu10390	Eukaryota								0	0	0	0	0	0	0	0	0	0	0	0	0	0	0	0	0	0	0	17	0	0	0	0	0	1	1	0	0	0	0	0	0	24	0	0	0	0	0	1	0
Zotu10391	Eukaryota								0	0	0	0	0	0	0	0	0	0	0	0	0	0	0	1	0	0	0	0	0	0	0	0	0	0	0	0	0	0	0	0	0	0	0	20	0	0	0	0	0
Zotu10398	Eukaryota	Opisthokonta	Metazoa	Nematoda	Chromadorea	Chromadorea_X	Helicotylenchus	Helicotylenchus_dihystera	0	0	0	0	0	0	0	0	0	0	0	0	0	0	0	0	0	0	0	0	0	0	0	0	0	0	0	0	0	0	0	0	0	1	1	0	0	0	0	0	0
Zotu104	Eukaryota	Opisthokonta	Metazoa	Nematoda	Chromadorea	Chromadorea_X	Diploscapter	Diploscapter_sp.	89	1	3	0	0	0	0	0	0	118	44	7	0	0	0	0	0	0	0	0	0	0	0	0	357	29	2398	0	0	0	57	1	2	0	0	0	0	0	0	212	27
Zotu1040	Eukaryota	Alveolata	Apicomplexa	Apicomplexa_X	Gregarines	Gregarines_X	Gregarines_XX	Gregarines_XX_sp.	14	0	7	6	0	0	0	0	0	0	0	0	0	0	0	0	0	0	8	10	0	0	0	0	0	0	0	0	0	9	5	0	0	11	0	0	0	0	0	0	0
Zotu10402	Eukaryota	Amoebozoa	Conosa	Variosea	Variosea_X	Filamoebidae	Filamoeba	Filamoeba_sp.	0	0	0	2	0	0	0	0	0	0	0	0	0	0	0	0	0	0	0	0	0	0	0	0	0	0	0	0	0	0	0	0	0	1	1	1	1	1	0	0	0
Zotu10406	Eukaryota	Stramenopiles	Ochrophyta	Bacillariophyta	Bacillariophyta_X				0	0	0	1	0	0	0	2	0	0	0	0	0	0	0	0	0	0	0	0	0	0	0	0	0	0	0	0	0	0	0	0	0	0	0	0	119	43	42	0	0
Zotu10410	Eukaryota	Opisthokonta	Fungi	Basidiomycota	Agaricomycotina	Agaricomycetes			0	25	0	0	5	0	0	0	3	23	104	28	0	0	0	0	0	0	0	0	0	0	0	0	4	3	0	0	0	0	0	21	0	0	0	0	0	0	0	82	544
Zotu10414	Eukaryota	Alveolata	Ciliophora	Colpodea	Colpodida	Colpodidae			2	1	0	4	1	0	0	0	0	7	0	0	0	0	0	0	0	0	0	0	0	0	0	0	4	0	0	0	0	0	2	1	0	2	4	1	0	0	0	9	4
Zotu10417	Eukaryota	Opisthokonta	Fungi	Basidiomycota	Agaricomycotina	Agaricomycetes			0	0	0	1	0	1	0	0	0	2	1	0	0	0	2	0	1	1	5	6	18	0	0	0	1	0	0	0	0	0	0	0	1	1	4	0	0	0	0	0	2
Zotu10420	Eukaryota	Rhizaria	Cercozoa	Filosa-Imbricatea	Euglyphida	Euglyphidae	Euglypha	Euglypha_compressa	0	0	0	0	0	0	0	0	0	0	0	0	0	0	0	0	0	0	0	0	0	0	0	0	0	0	0	0	0	0	0	0	0	0	0	0	1	0	0	0	0
Zotu10422	Eukaryota	Opisthokonta	Metazoa	Rotifera	Rotifera_X	Rotifera_XX	Rotifera_XXX	Rotifera_XXX_sp.	0	0	0	0	0	0	0	0	0	0	0	0	0	0	0	0	1	0	0	0	0	0	0	0	0	0	0	0	0	0	1	0	0	0	0	0	0	0	0	0	0
Zotu10423	Eukaryota								0	0	0	0	0	0	0	0	0	0	0	0	0	0	0	1	0	0	0	0	0	0	0	0	0	0	0	1	0	0	0	0	0	4	0	0	0	0	0	0	0
Zotu10425	Eukaryota								0	0	0	0	0	0	0	0	0	0	0	0	0	0	0	0	0	0	0	0	0	0	0	0	0	0	0	0	0	0	0	0	0	0	0	0	0	0	0	0	0
Zotu10427	Eukaryota	Opisthokonta	Metazoa	Mollusca	Bivalvia	Heteroconchia	Corbicula	Corbicula_fluminea	0	0	0	0	0	0	0	0	0	0	0	0	0	0	0	0	0	0	0	0	0	5	0	2	0	0	0	0	0	0	0	0	0	0	0	0	0	0	0	0	0
Zotu10428	Eukaryota	Amoebozoa	Lobosa	Lobosa-G1	Lobosa-G1_X	Lobosa-G1_XX	Lobosa-G1_XXX	Lobosa-G1_XXX_sp.	0	0	0	0	0	0	0	0	0	0	0	0	0	0	0	0	0	0	0	0	0	0	0	0	0	0	0	0	0	0	0	0	0	0	0	0	0	0	0	0	0
Zotu10429	Eukaryota								0	0	0	0	0	0	0	0	0	0	0	0	0	0	0	0	0	0	0	0	0	0	0	0	0	0	0	0	0	0	0	0	0	0	0	0	0	0	0	0	0
Zotu10430	Eukaryota								0	0	0	0	0	0	0	0	0	0	0	0	0	0	0	0	0	0	0	0	0	0	0	0	0	0	0	0	0	0	0	0	0	0	0	0	0	0	0	0	0
Zotu10431	Eukaryota	Amoebozoa	Lobosa	Lobosa-G1	Lobosa-G1_X	Lobosa-G1_XX	Lobosa-G1_XXX	Lobosa-G1_XXX_sp.	0	0	0	0	0	0	0	0	0	0	0	0	0	0	0	0	0	0	0	0	0	0	0	0	0	0	0	0	0	0	0	0	0	0	0	0	0	0	0	0	0
Zotu10432	Eukaryota								0	0	0	0	0	0	0	0	0	0	0	0	0	0	0	0	0	0	0	0	0	0	0	0	0	0	0	0	0	0	0	0	0	0	0	0	0	0	1	0	0
Zotu10433	Eukaryota								0	0	0	0	0	0	0	0	0	0	0	0	0	0	0	0	0	0	0	0	0	0	0	0	0	0	0	0	0	0	0	0	0	0	0	0	0	0	0	0	0
Zotu10434	Eukaryota								0	0	0	0	0	0	0	0	0	0	0	0	0	0	0	0	0	0	0	0	0	0	0	0	0	0	0	0	0	0	0	0	0	0	0	0	0	0	0	0	0
Zotu10437	Eukaryota	Alveolata	Ciliophora	Oligohymenophorea	Peritrichia	Epistylididae	Epistylis	Epistylis_sp.	0	0	0	0	0	1	0	0	0	0	0	0	0	0	0	0	0	0	0	0	0	0	0	0	0	0	0	0	0	0	0	0	0	0	0	0	0	0	0	0	0
Zotu10439	Eukaryota								0	0	0	0	0	0	0	0	0	0	0	0	0	0	0	0	0	0	0	0	0	0	0	0	0	0	0	0	0	0	0	0	0	0	0	0	0	0	0	0	0
Zotu10440	Eukaryota								0	0	0	0	0	1	0	0	0	0	0	0	0	0	0	0	0	0	0	0	0	0	0	0	0	0	0	0	0	0	0	0	0	0	0	0	0	0	0	0	0
Zotu10443	Eukaryota	Opisthokonta	Metazoa	Arthropoda	Myriapoda	Diplopoda	Monographis	Monographis_sp.	0	0	0	0	1	0	0	0	0	0	0	0	0	0	0	0	0	0	0	0	0	0	0	0	0	0	0	0	0	0	0	0	0	0	0	0	0	0	0	0	0
Zotu10446	Eukaryota	Opisthokonta	Metazoa	Nematoda	Chromadorea	Chromadorea_X			0	0	0	0	0	0	0	0	0	0	0	0	0	0	0	0	0	0	0	0	0	0	0	0	0	0	0	0	0	0	0	0	0	0	0	0	0	0	0	0	0
Zotu10450	Eukaryota	Opisthokonta	Metazoa						0	0	0	0	0	0	0	0	0	0	0	0	0	0	0	0	0	0	0	0	0	0	0	0	0	0	0	0	0	0	0	0	0	0	0	0	0	0	0	0	0
Zotu10451	Eukaryota	Opisthokonta	Metazoa	Nematoda	Chromadorea	Chromadorea_X			0	0	0	0	0	0	0	0	0	0	0	0	0	0	0	0	0	0	0	0	0	0	0	0	0	0	0	0	0	0	0	0	0	0	0	0	0	0	0	0	0
Zotu10454	Eukaryota								0	0	0	0	0	0	0	0	0	0	0	0	0	0	0	0	0	0	0	0	0	0	0	0	0	0	0	0	0	0	0	0	0	0	0	0	0	0	0	0	0
Zotu10458	Eukaryota	Opisthokonta	Metazoa	Annelida	Annelida_X	Annelida_XX			0	0	0	0	0	0	0	0	0	0	0	0	0	0	0	0	0	0	0	0	0	0	0	0	0	0	0	0	0	0	0	0	0	0	0	0	1	0	0	0	0
Zotu10459	Eukaryota								0	0	0	0	0	0	0	0	0	0	0	0	0	0	0	0	0	0	0	0	0	0	0	0	0	0	0	0	0	0	0	0	0	0	0	0	0	0	0	0	0
Zotu10460	Eukaryota	Opisthokonta	Metazoa	Arthropoda	Hexapoda	Collembola			0	0	0	0	0	0	0	0	0	0	0	0	0	0	0	0	0	0	0	0	0	0	0	0	0	0	0	0	0	0	0	0	0	0	0	0	0	0	0	1	0
Zotu10461	Eukaryota	Opisthokonta	Metazoa	Arthropoda	Hexapoda	Collembola			0	0	0	0	0	0	0	0	0	0	0	0	0	0	0	0	0	0	0	0	0	0	0	0	0	0	1	0	0	0	0	0	0	0	0	0	0	0	0	0	0
Zotu10462	Eukaryota	Rhizaria	Cercozoa	Filosa-Sarcomonadea	Glissomonadida	Sandonidae			3	0	0	0	1	4	0	0	0	0	0	0	0	0	0	0	0	1	0	0	0	0	0	0	0	0	1	0	0	0	2	0	0	6	3	1	0	0	0	5	0
Zotu10463	Eukaryota								2	0	17	0	0	0	0	0	0	0	0	0	0	0	0	0	0	2	0	0	0	0	0	0	0	0	0	0	0	0	0	0	0	0	0	0	0	0	0	0	0
Zotu10464	Eukaryota	Archaeplastida	Streptophyta	Embryophyceae	Embryophyceae_X	Embryophyceae_XX			3	44	9	0	0	0	0	0	0	0	0	2	0	0	0	0	0	4	0	0	0	0	0	0	0	0	0	0	0	0	0	31	2	0	0	0	0	0	0	0	0
Zotu10467	Eukaryota	Opisthokonta	Metazoa	Nematoda	Chromadorea	Chromadorea_X			156	25	3	0	0	0	0	0	1	3	0	0	0	0	0	0	60	0	0	0	0	0	0	0	0	4	0	0	0	0	8	3	0	0	0	0	1	0	0	1	0
Zotu10469	Eukaryota	Opisthokonta	Choanoflagellida	Choanoflagellatea	Craspedida	Salpingoecidae_Group_C3	Salpingoecidae_Group_C3_X	Salpingoecidae_Group_C3_X_sp.	1	0	0	1	0	0	0	0	0	1	1	0	0	1	0	0	0	1	0	0	0	0	0	0	0	0	0	0	0	0	0	0	0	0	0	3	0	0	0	1	0
Zotu1047	Eukaryota								0	0	0	1	0	0	0	0	0	0	0	0	0	0	0	0	0	0	0	0	0	1	0	0	0	0	0	0	0	0	0	0	0	0	0	0	0	0	0	0	0
Zotu10471	Eukaryota	Archaeplastida	Chlorophyta						1	2	2	0	0	0	0	0	0	0	0	0	0	0	1	4	0	0	0	0	0	0	0	0	0	0	0	0	0	0	1	0	0	0	0	0	0	0	0	0	0
Zotu10472	Eukaryota	Alveolata	Ciliophora	Colpodea	Colpodida	Colpodidae	Colpodidae_X	Colpodidae_X_sp.	3	0	2	0	0	0	1	0	0	4	1	3	1	0	0	1	0	0	0	1	0	0	0	0	2	0	6	0	0	0	1	0	0	1	0	1	0	0	0	1	0
Zotu10474	Eukaryota	Rhizaria	Cercozoa	Filosa-Sarcomonadea	Glissomonadida	Dujardinidae	Dujardina		0	0	0	0	0	0	0	0	0	1	0	0	0	0	0	0	0	0	1	0	0	0	0	0	0	0	1	1	0	0	1	1	0	0	0	0	0	0	0	0	0
Zotu10475	Eukaryota	Alveolata	Ciliophora	Colpodea	Colpodida				53	25	7	3	14	10	1	0	0	23	4	10	0	0	0	2	4	3	0	0	2	0	2	1	8	3	5	0	0	0	21	13	4	1	1	2	0	2	1	32	2
Zotu10476	Eukaryota	Alveolata	Ciliophora	Spirotrichea	Hypotrichia				1	0	0	0	5	1	0	0	0	2	2	1	0	2	2	1	0	0	0	1	2	0	0	0	0	0	1	0	0	0	1	0	0	2	0	0	0	1	0	0	0
Zotu10478	Eukaryota	Opisthokonta	Choanoflagellida	Choanoflagellatea	Craspedida	Salpingoecidae_Group_C2			0	0	2	0	3	0	0	0	1	0	0	2	0	0	1	0	0	0	2	3	1	0	0	0	0	0	0	0	0	0	0	0	2	0	0	2	0	0	0	0	0
Zotu10480	Eukaryota	Opisthokonta	Metazoa	Nematoda	Enoplea	Enoplea_X			2	21	1	0	0	0	0	0	0	0	5	0	0	0	0	0	0	0	0	0	0	0	0	0	0	0	0	0	0	0	0	0	0	0	0	0	0	0	0	0	0
Zotu10489	Eukaryota	Archaeplastida	Streptophyta	Zygnemophyceae	Zygnemophyceae_X	Zygnemophyceae_XX	Chlorokybus	Chlorokybus_atmophyticus	1	1	0	0	0	2	0	0	0	0	0	0	0	0	0	1	0	0	1	0	0	0	0	0	0	0	1	0	0	0	1	0	1	0	0	0	0	0	0	0	0
Zotu1049	Eukaryota	Opisthokonta	Metazoa	Platyhelminthes	Turbellaria	Catenulida	Stenostomum		0	0	0	0	0	3	0	0	0	0	0	0	0	0	0	0	0	2	0	0	0	3	2	11	0	0	0	0	0	0	0	0	0	0	0	0	1	0	1	0	0
Zotu105	Eukaryota	Opisthokonta	Metazoa	Gastrotricha	Gastrotricha_X	Gastrotricha_XX			0	0	0	0	0	0	64	31	76	0	0	0	7	0	2	4	0	3	4	0	0	8	3	4	0	0	0	0	1	5	0	0	0	0	7	4	8	5	6	0	0
Zotu10502	Eukaryota	Rhizaria	Cercozoa	Filosa-Sarcomonadea	Glissomonadida	Sandonidae	Sandonidae_X	Sandonidae_X_sp.	0	0	2	0	0	2	0	0	0	0	0	0	1	0	0	0	0	0	1	2	2	0	0	0	0	0	0	0	0	0	1	0	0	0	1	0	0	0	0	0	0
Zotu10503	Eukaryota	Alveolata	Apicomplexa	Apicomplexa_X	Gregarines	Gregarines_X	Gregarines_XX	Gregarines_XX_sp.	0	1	0	0	2	0	0	0	0	0	0	0	2	0	1	1	0	5	0	0	1	0	0	1	0	3	0	0	0	0	0	1	0	4	0	0	0	0	0	1	0
Zotu10506	Eukaryota								0	0	0	11	0	0	0	0	0	0	0	0	0	0	0	0	0	0	0	0	0	0	0	0	0	0	0	0	0	0	0	0	0	0	0	0	0	0	0	0	0
Zotu10508	Eukaryota	Opisthokonta	Fungi	Ascomycota	Pezizomycotina	Sordariomycetes			0	0	0	3	3	8	0	0	0	0	3	0	0	0	2	0	0	0	0	0	0	0	0	0	0	0	0	0	0	1	0	0	0	2	0	0	0	0	0	0	1
Zotu10509	Eukaryota								0	0	0	1	0	0	0	0	0	0	0	0	0	0	1	0	0	0	0	0	0	0	0	0	0	0	0	0	1	0	0	0	0	3	2	1	0	0	0	0	0
Zotu10512	Eukaryota								0	0	0	6	1	66	0	0	0	0	0	0	0	0	0	0	0	0	0	0	0	0	0	0	0	0	0	0	0	0	0	0	0	0	0	0	0	0	0	0	0
Zotu1052	Eukaryota	Opisthokonta	Fungi	Basidiomycota	Agaricomycotina	Agaricomycetes			0	0	0	0	0	0	0	0	0	0	0	0	0	86	93	0	0	0	175	203	1362	0	0	0	0	0	0	0	0	1	0	0	0	1	90	0	0	0	0	0	0
Zotu10520	Eukaryota	Amoebozoa	Lobosa	Tubulinea	Euamoebida	Hartmannellidae	Copromyxa	Copromyxa_sp.	0	0	0	2	0	1	0	0	0	0	0	0	0	0	0	0	0	0	0	0	1	0	0	0	0	0	0	0	0	1	0	0	0	2	4	4	0	1	0	0	0
Zotu10521	Eukaryota	Rhizaria	Cercozoa	Filosa-Granofilosea	Filosa-Granofilosea_X	Novel-Gran-5	Novel-Gran-5_X	Novel-Gran-5_X_sp.	0	0	0	2	1	2	0	0	0	0	0	0	0	0	0	0	0	0	0	1	2	0	0	1	0	0	0	0	0	0	0	0	0	0	0	0	0	0	0	0	0
Zotu10524	Eukaryota	Alveolata	Ciliophora	Litostomatea	Haptoria	Haptoria_X	Haptoria_XX	Haptoria_XX_sp.	0	0	0	1	0	0	0	2	0	0	0	0	0	0	0	0	0	0	0	0	0	1	0	3	0	0	0	0	0	0	0	0	0	0	0	0	1	0	0	0	0
Zotu10532	Eukaryota	Rhizaria	Cercozoa	Filosa-Sarcomonadea	Glissomonadida	Allapsidae			0	0	0	0	0	17	0	0	0	0	0	0	0	0	0	0	0	0	0	0	0	0	0	0	0	0	0	0	0	0	0	0	0	0	0	0	0	0	0	0	0
Zotu10535	Eukaryota	Rhizaria	Cercozoa	Filosa-Sarcomonadea	Glissomonadida				0	0	0	1	0	0	0	0	0	0	0	0	0	0	0	0	0	0	0	1	1	0	0	0	0	0	0	0	0	0	0	1	1	0	0	0	0	0	0	0	0
Zotu10536	Eukaryota	Opisthokonta	Fungi	Basidiomycota	Pucciniomycotina	Agaricostilbomycetes	Mycogloea	Mycogloea_sp.	0	0	0	0	6	6	0	0	0	0	0	0	0	0	0	0	0	0	0	0	0	0	0	0	0	0	0	0	0	0	0	0	0	0	0	0	0	0	0	0	0
Zotu10537	Eukaryota	Archaeplastida	Streptophyta	Embryophyceae	Embryophyceae_X	Embryophyceae_XX			0	0	0	0	22	0	0	0	0	0	0	0	0	0	0	0	0	0	0	0	0	0	0	0	0	0	0	0	0	0	0	0	0	0	0	0	0	0	0	0	0
Zotu10538	Eukaryota								0	0	0	0	11	0	0	0	0	0	0	0	0	0	0	0	0	0	0	0	0	0	0	0	0	0	0	0	0	0	0	0	0	0	0	0	0	1	0	0	0
Zotu10540	Eukaryota	Amoebozoa	Lobosa	Tubulinea	Nolandida	Nolandellidae	Nolandellidae_X	Nolandellidae_X_sp.	0	0	0	0	12	0	0	0	0	0	0	0	0	0	0	0	0	0	0	0	0	0	0	0	0	0	0	0	0	0	0	0	0	1	0	0	0	0	0	0	0
Zotu10545	Eukaryota								0	0	0	0	11	0	0	0	0	0	0	0	0	0	0	0	0	0	0	0	0	0	0	0	0	0	0	0	0	0	0	0	0	0	0	0	0	0	0	0	0
Zotu1055	Eukaryota								0	9	0	0	0	0	0	0	0	0	25	0	0	0	0	0	0	0	0	0	0	0	0	0	31	9	27	0	0	0	0	15	0	0	0	0	0	0	0	0	14
Zotu10555	Eukaryota	Amoebozoa	Conosa	Variosea	Variosea_X	WIM-1-lineage	WIM-1-lineage_X	WIM-1-lineage_X_sp.	0	0	0	0	0	1	0	0	0	0	0	0	0	0	0	0	0	0	0	2	1	0	0	0	0	0	0	0	0	1	0	0	0	2	1	0	0	0	0	0	0
Zotu10556	Eukaryota	Rhizaria	Cercozoa	Filosa-Granofilosea	Filosa-Granofilosea_X	Novel-Gran-6	Novel-Gran-6_X	Novel-Gran-6_X_sp.	0	0	0	0	2	0	0	0	0	0	0	0	0	0	0	1	0	2	0	1	0	0	0	0	2	1	0	0	0	0	0	0	0	0	1	0	0	0	0	0	0
Zotu10558	Eukaryota	Rhizaria	Cercozoa	Filosa-Sarcomonadea	Glissomonadida	Sandonidae			0	0	0	0	1	0	0	0	0	0	0	0	0	0	0	0	0	0	0	0	0	0	0	0	0	0	0	0	0	1	0	0	0	2	1	0	0	0	0	0	0
Zotu1056	Eukaryota	Alveolata	Apicomplexa	Apicomplexa_X	Gregarines	Gregarines_X	Stenophora	Stenophora_robusta	46	301	9	0	0	0	0	0	0	2	42	0	0	0	0	0	0	1	0	0	0	0	0	0	0	0	2	0	0	0	0	17	1	0	0	0	0	0	0	0	16
Zotu10560	Eukaryota	Opisthokonta							0	0	0	0	8	19	0	0	0	4	0	0	0	0	0	0	0	0	0	0	0	0	0	0	0	0	0	0	0	0	42	0	0	1	0	0	0	0	0	0	0
Zotu10565	Eukaryota	Rhizaria	Cercozoa	Filosa-Sarcomonadea	Glissomonadida	Allapsidae	Allapsidae_X	Allapsidae_X_sp.	0	0	0	0	1	0	0	0	0	0	0	0	0	0	0	0	0	0	0	0	0	0	0	0	0	0	0	0	0	0	0	0	0	0	0	0	0	0	0	0	1
Zotu10567	Eukaryota	Opisthokonta	Metazoa	Nematoda	Chromadorea	Chromadorea_X			0	0	0	0	0	6	0	0	0	0	0	0	0	0	0	0	0	0	0	0	0	0	0	0	0	0	0	0	0	0	0	0	0	0	0	0	0	0	0	0	0
Zotu10570	Eukaryota	Opisthokonta	Fungi	Ascomycota	Pezizomycotina				0	0	0	1	0	1	0	0	0	1	1	2	0	0	0	0	0	0	0	0	0	0	0	0	0	0	0	0	0	0	0	0	1	0	0	0	0	0	0	0	0
Zotu10572	Eukaryota	Amoebozoa	Lobosa	Tubulinea	Leptomyxida	Leptomyxidae			0	0	0	1	0	2	0	0	0	0	0	0	0	0	1	0	0	1	0	0	0	0	0	0	0	0	0	0	0	0	1	0	0	1	0	1	0	0	0	0	0
Zotu10577	Eukaryota	Opisthokonta	Fungi	Basidiomycota	Agaricomycotina	Agaricomycetes			0	0	0	3	0	1	0	0	0	0	0	0	0	0	0	0	0	0	0	1	1	0	0	0	0	0	2	0	0	0	0	0	0	0	0	0	0	0	0	0	0
Zotu10587	Eukaryota	Archaeplastida	Chlorophyta	Chlorophyceae	Sphaeropleales	Sphaeropleales_X			0	0	0	0	0	5	66	80	77	0	0	0	0	0	0	0	0	0	0	0	0	0	0	0	0	0	0	0	0	0	0	0	0	0	0	0	10	33	4	0	0
Zotu1059	Eukaryota								0	0	0	0	0	3	0	0	0	6	0	40	0	0	0	0	9	0	0	0	0	0	0	0	172	0	1	0	0	0	0	0	0	0	0	31	0	0	0	51	0
Zotu10592	Eukaryota	Opisthokonta	Choanoflagellida	Choanoflagellatea	Craspedida	Salpingoecidae_Group_C3	Salpingoecidae_Group_C3_X	Salpingoecidae_Group_C3_X_sp.	0	0	0	0	0	1	0	0	0	0	0	1	0	1	0	0	1	0	0	0	0	0	0	0	1	0	0	0	0	1	0	1	1	0	0	0	0	0	0	0	0
Zotu10595	Eukaryota								0	0	0	0	0	0	2	2	18	0	0	0	0	0	0	0	0	0	0	0	0	0	0	0	0	0	0	0	0	0	0	0	0	0	0	0	0	1	0	0	0
Zotu10598	Eukaryota	Rhizaria	Cercozoa						0	0	0	0	0	0	0	0	0	0	0	0	0	0	1	0	0	0	0	0	0	0	0	0	0	0	0	0	0	0	0	0	0	0	0	0	0	0	0	0	0
Zotu106	Eukaryota	Stramenopiles	Ochrophyta	Bacillariophyta	Bacillariophyta_X	Araphid-pennate			0	0	0	49	0	64	1014	1265	1498	0	0	0	2	0	2	0	1	0	0	0	1	1	1	2	0	0	0	0	1	0	0	0	0	3	0	0	3185	4493	504	0	0
Zotu1060	Eukaryota	Opisthokonta	Fungi						3	0	0	1	0	0	0	0	0	6	4	0	11	0	0	0	0	0	0	0	0	0	0	0	0	0	1	0	0	0	6	4	0	30	25	312	0	0	0	139	44
Zotu10601	Eukaryota	Amoebozoa	Lobosa	Lobosa_X	Lobosa_XX	LKM74-lineage	LKM74-lineage_X	LKM74-lineage_X_sp.	0	0	0	0	0	0	0	0	0	0	0	0	0	0	0	0	0	0	0	0	0	0	0	0	0	0	1	0	0	0	0	0	0	0	0	0	0	0	0	0	1
Zotu10602	Eukaryota	Opisthokonta	Metazoa	Rotifera	Rotifera_X	Rotifera_XX			0	0	0	0	0	0	0	2	0	0	0	0	0	0	0	0	0	0	0	0	0	0	0	0	0	0	0	0	0	0	0	0	0	0	0	0	0	0	0	0	0
Zotu1061	Eukaryota	Opisthokonta	Metazoa	Rotifera	Rotifera_X	Rotifera_XX	Rotifera_XXX	Rotifera_XXX_sp.	9	2	16	0	0	0	0	0	0	95	8	15	0	0	0	12	0	0	0	0	0	0	0	0	2	13	3	0	0	0	26	34	64	0	0	0	0	0	0	2	0
Zotu10610	Eukaryota	Rhizaria	Cercozoa	Filosa-Thecofilosea	Tectofilosida	Pseudodifflugiidae	Pseudodifflugia		0	0	0	0	0	0	0	0	0	0	0	0	0	0	0	0	0	2	0	1	0	1	0	1	0	0	0	0	0	0	0	0	0	0	0	0	0	0	0	0	0
Zotu10614	Eukaryota	Archaeplastida	Chlorophyta	Ulvophyceae	Trentepohliales	Trentepohliales_X			1	0	0	0	0	0	0	0	0	0	0	0	0	0	0	0	0	0	0	0	0	0	0	0	0	0	0	0	0	0	15	2	0	0	0	0	0	0	0	0	0
Zotu10617	Eukaryota								0	0	0	0	0	0	0	0	0	10	0	0	0	0	0	0	0	0	0	0	0	0	0	0	0	0	0	0	0	0	0	0	0	0	0	0	0	0	0	0	0
Zotu10620	Eukaryota	Rhizaria	Cercozoa	Filosa-Sarcomonadea	Glissomonadida	Sandonidae			0	0	0	0	0	0	0	0	0	3	0	0	1	0	0	0	0	0	0	0	0	0	0	0	0	0	1	0	0	0	4	1	0	0	0	1	0	0	0	0	0
Zotu10634	Eukaryota	Archaeplastida	Chlorophyta	Trebouxiophyceae	Watanabea-Clade	Watanabea-Clade_X	Dictyochloropsis	Dictyochloropsis_sp.	0	0	0	0	0	0	0	0	0	0	16	0	0	0	0	0	0	0	0	0	0	0	0	0	0	0	0	0	0	0	0	0	0	0	0	0	0	0	0	0	1
Zotu10635	Eukaryota								0	0	0	0	0	0	0	0	0	0	15	1	0	0	0	0	0	0	0	0	0	0	0	0	0	0	0	0	0	0	0	0	0	0	0	0	0	0	0	0	0
Zotu10640	Eukaryota	Amoebozoa	Conosa	Variosea	Variosea_X	Variosea_XX	Variosea_XXX	Variosea_XXX_sp.	0	1	0	0	0	0	0	0	0	0	65	1	0	0	0	0	0	0	0	0	0	0	0	0	0	0	0	0	0	0	0	0	0	0	0	0	0	0	0	0	2
Zotu10641	Eukaryota	Alveolata	Ciliophora	Colpodea	Cyrtolophosidida	Cyrtolophosididae	Cyrtolophosididae_X	Cyrtolophosididae_X_sp.	0	0	0	0	0	0	0	0	0	1	1	0	0	0	0	0	0	0	0	0	0	0	0	0	3	0	1	0	0	0	1	0	0	0	3	0	0	0	0	1	1
Zotu10648	Eukaryota	Rhizaria	Cercozoa	Filosa-Sarcomonadea	Cercomonadida	Cercomonadidae	Eocercomonas	Eocercomonas_ramosa	0	0	0	0	1	0	0	0	0	0	1	0	0	0	0	0	0	0	0	1	0	0	0	0	0	0	0	0	0	0	0	0	0	1	1	0	0	0	0	1	0
Zotu10649	Eukaryota								0	0	0	0	0	0	0	0	0	0	0	0	0	0	0	0	0	0	0	0	0	0	0	0	0	0	0	0	0	0	0	0	0	0	0	0	0	0	0	0	0
Zotu10650	Eukaryota	Opisthokonta	Metazoa	Arthropoda	Hexapoda	Insecta			0	0	5	0	0	0	0	0	0	0	2	54	1	0	0	0	0	0	0	0	0	0	0	0	0	0	0	0	0	0	0	0	0	0	0	0	0	0	0	0	0
Zotu10652	Eukaryota	Archaeplastida	Chlorophyta	Ulvophyceae	Trentepohliales	Trentepohliales_X			0	0	0	0	0	0	0	0	0	7	0	3	0	0	0	0	0	0	0	0	0	0	0	0	0	0	0	0	0	0	2	0	0	0	0	0	0	0	0	0	0
Zotu10656	Eukaryota	Opisthokonta	Fungi	Ascomycota	Pezizomycotina	Sordariomycetes			0	2	0	0	9	1	0	0	0	8	15	10	0	0	0	0	0	0	0	0	0	0	0	0	6	0	6	0	0	0	0	0	0	0	0	0	0	2	0	0	11
Zotu10659	Eukaryota	Archaeplastida	Chlorophyta	Chlorophyceae	Chlamydomonadales	Chlamydomonadales_X			0	0	0	0	0	0	0	0	0	0	0	0	3	0	0	0	0	0	0	1	1	0	0	0	0	0	0	3	6	2	0	0	0	3	2	1	0	0	0	0	0
Zotu1066	Eukaryota	Stramenopiles	Ochrophyta	Synurophyceae	Synurales	Synurales_X	Mallomonas	Mallomonas_mangofera	0	0	0	0	0	0	0	0	0	0	0	0	0	3	10	0	0	0	12	0	0	0	0	0	0	0	0	4	17	26	0	0	0	0	58	48	0	1	0	0	0
Zotu10666	Eukaryota	Opisthokonta	Fungi	Ascomycota	Pezizomycotina	Sordariomycetes			0	0	0	0	0	0	0	0	0	0	0	0	2	0	0	0	0	0	0	0	1	0	0	0	0	0	0	0	0	0	0	0	0	20	0	0	0	0	0	0	0
Zotu10670	Eukaryota	Opisthokonta	Fungi	Cryptomycota	Cryptomycotina	Cryptomycotina_X	Cryptomycotina_XX	Cryptomycotina_XX_sp.	0	0	0	0	0	0	0	0	0	0	0	0	1	0	0	1	0	0	0	0	0	0	1	0	0	0	0	0	0	0	0	0	0	1	0	0	0	0	1	0	0
Zotu10676	Eukaryota	Alveolata	Dinoflagellata	Dinophyceae					0	0	0	0	0	0	0	0	0	0	0	0	0	1	0	0	0	0	0	0	0	0	0	0	0	0	0	1	1	0	0	0	0	0	1	3	0	0	0	0	0
Zotu10689	Eukaryota	Rhizaria	Cercozoa	Filosa-Sarcomonadea	Glissomonadida	Allapsidae	Teretomonas	Teretomonas_rotunda	0	0	0	0	0	1	0	0	0	0	0	0	0	0	1	0	0	0	1	3	2	0	0	0	0	0	0	0	0	2	0	0	0	0	0	0	0	0	0	0	0
Zotu10699	Eukaryota	Amoebozoa	Lobosa	Tubulinea	Echinamoebida	Vermamoebidae	Hartmannella	Hartmannella_vermiformis	0	0	0	0	0	0	0	0	0	0	0	0	0	1	0	0	0	0	1	0	2	0	0	0	0	0	0	0	0	0	1	0	0	0	0	1	0	0	0	0	0
Zotu107	Eukaryota	Opisthokonta	Metazoa	Arthropoda	Hexapoda	Collembola	Entomobrya	Entomobrya_proxima	3	3	317	105	0	1	1	0	0	15	8	301	3	0	0	0	0	1	0	0	0	0	0	0	3074	185	1243	0	0	0	2	2	122	9	6	30	1	0	0	5	12
Zotu1070	Eukaryota	Archaeplastida	Chlorophyta	Chlorophyceae	Sphaeropleales	Sphaeropleales_X			0	0	0	0	0	0	19	9	19	0	0	0	0	0	0	1	0	0	0	0	0	2	1	1	0	0	0	0	0	0	0	0	0	0	0	0	0	1	0	0	0
Zotu10701	Eukaryota	Opisthokonta	Fungi	Glomeromycota	Glomeromycotina	Glomeromycetes	Glomus	Glomus_sp.	0	0	0	0	0	0	0	0	0	0	0	0	0	0	1	0	0	0	2	6	1	0	0	0	0	0	0	0	0	1	0	0	0	2	0	2	0	0	0	0	0
Zotu10702	Eukaryota	Alveolata	Ciliophora	Oligohymenophorea					0	0	0	1	0	1	0	0	0	0	0	0	0	1	0	0	0	0	0	0	1	0	0	0	0	0	0	0	0	0	0	0	0	0	0	0	0	0	0	0	0
Zotu10705	Eukaryota	Opisthokonta	Fungi	Basidiomycota	Pucciniomycotina				1	0	0	0	0	0	0	0	0	0	0	0	1	1	5	0	0	0	0	0	0	0	0	0	0	0	0	0	2	0	2	0	0	0	0	0	0	0	0	0	0
Zotu10708	Eukaryota	Alveolata	Ciliophora	Colpodea	Colpodida				0	0	0	0	0	1	0	0	0	0	0	0	0	0	0	2	0	0	0	0	0	0	0	0	0	0	0	0	0	0	0	0	0	1	0	1	0	0	0	0	0
Zotu10709	Eukaryota	Opisthokonta	Fungi	Basidiomycota	Agaricomycotina	Agaricomycetes	Agaricomycetes_X	Agaricomycetes_X_sp.	0	0	0	0	0	0	0	0	0	0	0	0	0	0	0	1	3	1	0	0	0	0	0	0	0	0	2	0	0	0	0	2	0	1	0	0	0	0	0	0	0
Zotu10710	Eukaryota	Alveolata	Dinoflagellata	Dinophyceae					0	0	0	0	0	0	0	0	0	0	0	0	1	0	0	1	0	0	0	0	0	0	1	0	0	0	0	2	2	0	0	0	0	2	0	0	1	0	0	0	0
Zotu10711	Eukaryota	Opisthokonta	Fungi	Basidiomycota	Agaricomycotina	Tremellomycetes	Cryptococcus	Cryptococcus_sp.	0	0	0	0	0	0	0	0	0	1	0	0	0	0	1	1	0	0	2	0	0	0	0	0	0	1	1	0	0	0	0	0	0	0	0	0	0	0	0	0	0
Zotu10712	Eukaryota	Amoebozoa	Lobosa	Tubulinea	Leptomyxida	Leptomyxidae			0	1	0	0	0	0	0	0	0	0	0	0	0	0	0	1	0	0	0	0	0	0	0	0	0	0	0	0	0	0	1	1	0	1	3	1	1	0	0	2	0
Zotu10714	Eukaryota	Alveolata	Ciliophora	Litostomatea	Haptoria				0	0	0	1	0	2	0	0	0	0	0	0	0	0	0	0	1	0	0	0	0	0	0	0	0	0	0	0	0	0	1	0	0	0	0	0	0	0	1	0	0
Zotu10715	Eukaryota	Archaeplastida	Chlorophyta	Chlorophyceae	Chlamydomonadales	Chlamydomonadales_X	Chloromonas		2	0	0	0	0	0	0	0	1	0	0	0	0	0	1	0	8	2	0	0	0	0	0	0	0	0	0	0	0	0	0	0	0	1	0	0	0	0	2	0	0
Zotu1072	Eukaryota	Alveolata	Dinoflagellata	Dinophyceae					0	0	0	0	0	0	0	0	0	0	0	0	84	0	0	0	0	0	0	13	1	0	0	0	0	0	0	52	52	54	0	0	0	93	9	56	1	0	0	0	0
Zotu10725	Eukaryota	Opisthokonta	Choanoflagellida	Choanoflagellatea	Craspedida	Salpingoecidae_Group_C3	Salpingoecidae_Group_C3_X	Salpingoecidae_Group_C3_X_sp.	0	0	0	0	0	0	0	0	0	0	0	0	0	0	0	0	0	0	0	0	0	0	0	1	0	0	0	0	0	0	0	0	0	0	0	0	1	0	0	0	0
Zotu10729	Eukaryota	Opisthokonta	Fungi	Basidiomycota	Agaricomycotina	Agaricomycetes			0	0	0	0	0	0	0	0	0	0	0	0	0	7	10	0	0	1	98	22	28	0	0	0	0	0	0	0	0	6	0	0	0	0	2	0	0	0	0	0	0
Zotu10732	Eukaryota	Alveolata	Apicomplexa	Apicomplexa_X	Gregarines	Gregarines_X	Gregarines_XX	Gregarines_XX_sp.	0	0	0	13	2	4	0	0	0	0	0	0	0	0	0	0	0	2	1	0	0	1	0	0	1	0	0	0	1	0	2	0	0	8	10	3	0	0	1	0	0
Zotu1074	Eukaryota	Opisthokonta	Metazoa	Rotifera	Rotifera_X	Rotifera_XX			0	0	1	0	0	1	0	0	0	0	0	0	20	12	3	0	0	0	1	15	2	0	0	0	0	0	0	10	4	0	0	0	0	0	47	43	0	0	0	0	0
Zotu10741	Eukaryota								0	0	0	0	0	0	0	0	0	0	0	0	0	0	0	0	0	0	0	0	0	0	0	0	0	0	0	0	0	0	0	0	0	0	33	0	0	0	0	0	0
Zotu10744	Eukaryota	Opisthokonta	Metazoa	Arthropoda	Hexapoda	Insecta	Kiefferulus	Kiefferulus_tainanus	0	0	0	0	1	0	0	0	0	0	0	0	0	0	0	8	0	0	0	0	0	234	2	15	0	0	0	0	0	0	0	0	0	0	0	0	0	0	0	0	0
Zotu10749	Eukaryota	Stramenopiles	Stramenopiles_X	Oomycota	Oomycota_X	Peronosporales	Peronosporales_X	Peronosporales_X_sp.	0	0	0	0	0	0	0	0	0	0	0	0	3	3	9	0	0	0	0	2	3	2	0	0	0	0	0	3	2	4	0	0	0	2	0	1	0	0	0	0	0
Zotu10755	Eukaryota	Rhizaria	Cercozoa	Endomyxa	Vampyrellida	Leptophryidae			0	0	0	0	0	0	0	0	0	0	0	0	0	0	0	0	0	0	0	0	0	0	0	10	0	0	0	0	0	0	0	0	0	0	0	0	0	0	0	0	0
Zotu10757	Eukaryota	Stramenopiles	Ochrophyta	Eustigmatophyceae	Eustigmatophyceae_X	Eustigmatophyceae_XX	Eustigmatophyceae_XXX	Eustigmatophyceae_XXX_sp.	0	0	0	0	0	0	0	0	0	0	0	0	0	0	0	0	0	0	0	0	0	0	2	2	0	0	0	2	1	3	0	0	0	0	0	0	0	0	0	0	0
Zotu10761	Eukaryota	Amoebozoa	Conosa	Mycetozoa-Myxogastrea	Stemonitales-Physarales	Physaraceae	Physarum	Physarum_melleum	0	0	0	0	0	0	0	0	0	0	0	0	0	0	0	0	0	0	0	0	0	0	0	0	13	0	0	0	0	0	0	0	0	0	0	0	0	0	0	0	0
Zotu10764	Eukaryota	Opisthokonta	Metazoa						0	0	0	0	0	0	0	0	0	0	0	0	0	0	0	0	0	0	0	0	0	0	0	0	0	9	0	0	0	0	0	0	0	0	0	0	0	0	0	0	0
Zotu10767	Eukaryota	Opisthokonta	Metazoa	Nematoda	Chromadorea	Chromadorea_X	Oscheius		0	0	0	0	0	0	0	0	0	0	0	0	0	0	0	0	0	0	0	0	0	0	0	0	0	9	0	0	0	0	0	0	0	0	0	0	0	0	0	0	0
Zotu10769	Eukaryota	Opisthokonta	Fungi	Basidiomycota	Agaricomycotina	Agaricomycetes	Agaricomycetes_X	Agaricomycetes_X_sp.	0	0	0	0	0	0	0	0	0	0	0	0	0	0	0	0	0	0	0	0	0	0	0	0	0	0	2	0	0	0	0	0	0	0	0	0	0	0	0	0	0
Zotu10772	Eukaryota	Hacrobia	Cryptophyta	Cryptophyceae	Cryptophyceae_X	Cryptomonadales	Cryptomonas		0	0	0	0	0	0	0	0	0	0	0	0	0	1	0	0	0	0	2	0	0	0	0	1	0	0	0	99	56	134	0	0	0	0	3	3	0	0	0	0	0
Zotu10777	Eukaryota								0	0	0	0	0	0	0	0	0	0	0	0	0	0	0	0	0	0	0	0	0	0	0	0	0	0	0	0	0	0	0	0	0	7	0	0	0	0	0	0	0
Zotu10778	Eukaryota								0	0	0	0	0	0	0	0	0	0	0	0	0	0	0	0	0	0	0	0	0	0	0	0	0	0	0	0	0	3	0	0	0	0	0	0	0	0	0	0	0
Zotu10783	Eukaryota	Rhizaria	Cercozoa	Filosa-Sarcomonadea	Glissomonadida	Sandonidae			0	0	1	0	0	0	0	0	0	0	0	0	0	0	0	0	0	0	0	0	0	0	0	0	0	0	0	0	0	0	3	0	1	0	0	0	0	0	0	2	0
Zotu10784	Eukaryota	Opisthokonta	Metazoa	Rotifera	Rotifera_X	Rotifera_XX	Rotifera_XXX	Rotifera_XXX_sp.	0	0	0	0	0	0	0	0	0	0	1	0	0	0	0	0	0	0	0	0	0	0	0	0	0	0	0	0	0	0	1	2	4	0	0	0	0	0	0	0	1
Zotu10787	Eukaryota	Stramenopiles	Ochrophyta	Xanthophyceae	Xanthophyceae_X	Xanthophyceae_XX	Botrydiopsis	Botrydiopsis_intercedens	1	0	0	4	1	0	0	0	0	0	1	0	1	2	0	0	0	0	0	0	0	0	0	0	0	1	1	1	1	0	1	0	0	4	5	1	1	1	0	6	4
Zotu1079	Eukaryota	Alveolata	Ciliophora	Karyorelictea	Loxodida	Loxodidae	Loxodes	Loxodes_striatus	0	0	0	0	0	0	0	0	1	0	0	0	0	0	0	1	0	0	0	0	0	0	0	0	0	0	0	0	0	0	0	0	0	0	0	0	3	7	9	0	0
Zotu10791	Eukaryota	Opisthokonta	Metazoa	Rotifera	Rotifera_X	Rotifera_XX	Rotifera_XXX	Rotifera_XXX_sp.	0	0	0	0	0	0	0	0	0	0	0	0	0	0	0	0	0	0	0	0	0	0	0	0	0	0	0	0	0	0	0	1	1	0	0	0	0	0	0	0	0
Zotu10792	Eukaryota	Opisthokonta	Fungi						0	27	0	0	2	0	0	0	1	7	95	8	0	0	0	0	0	0	0	0	0	0	0	0	1	5	0	0	0	0	0	28	0	0	0	0	0	0	0	28	291
Zotu10793	Eukaryota								0	0	0	0	1	0	0	0	0	0	2	0	0	0	0	0	0	0	0	0	0	0	0	0	0	0	0	0	0	0	0	9	0	0	0	0	0	0	0	0	0
Zotu10795	Eukaryota	Opisthokonta	Metazoa	Rotifera	Rotifera_X	Rotifera_XX	Rotifera_XXX	Rotifera_XXX_sp.	0	0	1	0	0	0	0	0	0	0	0	0	0	0	0	0	0	0	0	0	0	0	0	0	0	0	0	0	0	0	0	0	21	0	0	0	0	0	0	0	0
Zotu10797	Eukaryota								0	0	0	0	0	0	0	0	0	0	0	0	0	0	0	0	0	0	0	0	0	0	0	0	0	0	0	0	0	0	0	0	0	42	0	0	0	0	0	0	0
Zotu108	Eukaryota	Opisthokonta	Fungi	Ascomycota	Pezizomycotina	Sordariomycetes			2	7	18	1	8	7	0	0	0	3	9	6	20	25	635	28	22	11	53	26	56	0	0	0	5	15	7	0	253	2	0	1	4	795	24	20	0	0	0	2	0
Zotu1080	Eukaryota	Opisthokonta	Metazoa	Arthropoda	Chelicerata	Arachnida	Oplitis	Oplitis_sp.	1	0	2	0	1	0	0	0	0	0	1	2	1	0	0	0	0	0	0	0	0	0	0	0	14	13	1118	0	0	0	0	0	0	4	1	37	0	0	0	56	3
Zotu10801	Eukaryota	Archaeplastida	Chlorophyta	Chlorophyceae	Chlamydomonadales	Chlamydomonadales_X	Chlorochytrium	Chlorochytrium_lemnae	0	0	0	0	0	0	0	0	0	0	0	0	0	0	0	0	0	0	0	0	0	0	0	0	0	0	0	0	2	0	0	0	0	4	2	1	0	0	0	0	0
Zotu10809	Eukaryota	Archaeplastida	Chlorophyta						0	0	0	0	0	0	0	0	0	0	0	0	0	0	0	0	0	0	0	2	0	0	0	0	0	0	0	0	0	0	0	0	0	0	1	0	1	0	0	0	0
Zotu1081	Eukaryota	Alveolata	Ciliophora	Colpodea	Cyrtolophosidida	Cyrtolophosididae	Cyrtolophosididae_X	Cyrtolophosididae_X_sp.	2	4	8	23	4	58	0	0	2	15	6	17	0	0	1	1	0	5	4	3	3	0	0	1	20	5	14	0	1	3	1	2	7	14	9	10	6	0	2	18	2
Zotu10811	Eukaryota	Stramenopiles	Stramenopiles_X	Oomycota	Oomycota_X	Saprolegniales			0	0	0	0	0	2	0	0	0	0	0	0	0	0	0	0	0	0	0	0	1	0	0	0	0	0	0	0	0	1	0	0	0	0	1	0	0	0	0	0	0
Zotu10813	Eukaryota	Rhizaria	Cercozoa	Filosa-Sarcomonadea	Glissomonadida	Allapsidae	Allapsidae_X	Allapsidae_X_sp.	0	0	0	0	0	0	0	0	0	0	0	0	0	0	0	0	0	0	0	0	0	0	0	0	0	0	0	0	0	0	0	0	0	0	2	0	0	0	0	0	0
Zotu10816	Eukaryota								0	0	0	0	0	0	0	0	0	0	0	0	0	0	0	0	0	0	0	0	0	0	0	0	0	0	0	0	0	0	0	0	0	0	0	0	9	4	0	0	0
Zotu10819	Eukaryota	Rhizaria	Cercozoa	Filosa-Sarcomonadea	Cercomonadida				0	0	0	0	0	0	0	0	0	0	0	0	0	0	0	0	1	0	0	0	0	0	0	0	0	0	0	0	0	0	0	0	0	0	1	0	2	0	0	0	0
Zotu10824	Eukaryota	Amoebozoa	Conosa	Mycetozoa-Myxogastrea	Stemonitales-Physarales	Didymiaceae			0	0	0	0	0	0	0	0	0	0	0	0	0	0	0	0	0	0	0	0	0	0	0	0	1	0	0	0	0	0	0	0	0	0	0	3	0	0	0	2	0
Zotu10828	Eukaryota	Opisthokonta	Fungi	Ascomycota	Pezizomycotina	Sordariomycetes			0	0	2	0	3	0	0	0	0	5	8	148	0	0	0	0	0	0	0	0	0	0	0	0	5	0	2	0	0	0	0	0	0	0	0	0	0	0	0	12	6
Zotu10835	Eukaryota								0	0	0	0	0	0	0	0	0	0	0	0	0	0	0	0	0	0	0	0	0	0	0	0	0	0	0	0	0	0	0	0	0	0	0	0	0	0	0	0	0
Zotu10837	Eukaryota	Rhizaria	Cercozoa	Filosa-Sarcomonadea	Cercomonadida	Paracercomonadidae	Paracercomonas	Paracercomonas_sp.	0	0	3	1	0	0	0	0	0	0	0	0	0	0	0	0	0	0	0	0	0	0	0	0	0	0	0	0	1	0	0	0	1	1	0	0	0	0	0	0	0
Zotu10838	Eukaryota	Rhizaria	Cercozoa	Filosa-Imbricatea	Euglyphida	Euglyphidae	Euglypha	Euglypha_compressa	0	0	0	0	0	0	0	0	0	0	0	0	0	0	0	0	0	0	0	0	0	0	0	0	0	0	0	0	0	0	0	0	0	0	0	0	0	0	0	0	0
Zotu10839	Eukaryota	Rhizaria	Cercozoa	Filosa-Imbricatea	Euglyphida	Euglyphidae	Euglypha		0	0	0	4	0	0	0	0	1	0	0	0	0	0	0	0	0	1	0	0	0	0	0	0	0	0	0	0	0	0	0	0	0	0	0	0	0	0	0	1	0
Zotu10840	Eukaryota	Rhizaria							0	0	0	1	0	0	0	0	0	0	0	0	0	0	1	0	0	0	0	0	0	0	0	0	0	0	0	0	0	0	2	0	0	0	0	1	0	0	0	0	0
Zotu10845	Eukaryota	Opisthokonta	Metazoa	Nematoda	Chromadorea	Chromadorea_X			0	0	0	2	0	0	0	0	0	0	0	0	0	0	0	0	0	0	0	0	0	0	0	0	0	0	0	0	0	0	0	0	0	0	0	0	0	0	0	0	0
Zotu10846	Eukaryota	Opisthokonta	Metazoa	Rotifera	Rotifera_X	Rotifera_XX	Rotifera_XXX	Rotifera_XXX_sp.	0	0	0	0	0	0	0	0	0	0	0	0	0	0	0	0	0	0	0	0	0	0	0	0	0	0	0	0	0	0	0	0	0	0	0	0	0	0	0	0	0
Zotu10849	Eukaryota	Amoebozoa	Lobosa	Tubulinea	Nolandida	Nolandellidae	Nolandellidae_X	Nolandellidae_X_sp.	0	0	0	1	0	1	0	0	0	0	1	0	0	0	1	0	0	0	0	0	0	0	0	0	0	0	0	0	0	1	0	0	0	0	1	0	0	0	0	0	0
Zotu10850	Eukaryota	Opisthokonta	Metazoa	Gastrotricha	Gastrotricha_X	Gastrotricha_XX	Chaetonotus		0	0	0	0	0	0	0	1	0	0	0	0	0	0	0	0	0	0	0	0	0	5	0	3	0	0	0	0	0	0	0	0	0	0	0	0	1	0	1	0	0
Zotu10851	Eukaryota	Amoebozoa	Lobosa	Lobosa-G1	Lobosa-G1_X	Lobosa-G1_XX	Lobosa-G1_XXX	Lobosa-G1_XXX_sp.	0	0	0	0	0	0	0	0	0	0	0	0	0	0	0	0	0	0	0	0	0	0	0	0	0	0	0	0	0	0	0	0	0	0	0	0	0	0	0	0	0
Zotu10852	Eukaryota								0	0	0	0	0	0	0	0	0	0	0	0	0	0	0	0	0	0	0	0	0	0	0	0	0	0	0	0	0	0	0	0	0	0	0	0	0	0	0	0	0
Zotu10854	Eukaryota								0	0	0	0	0	0	0	0	0	0	0	0	0	0	0	0	0	0	0	0	0	0	0	0	0	0	0	0	0	0	0	0	0	0	0	0	0	0	0	0	0
Zotu10855	Eukaryota	Opisthokonta	Metazoa						0	0	0	1	0	0	0	0	0	0	0	0	0	0	0	0	0	0	0	0	0	0	0	0	0	0	0	0	0	0	0	0	0	0	0	0	0	0	0	0	0
Zotu10856	Eukaryota								0	0	0	0	0	0	0	0	0	0	0	0	0	0	0	0	0	0	0	0	0	0	0	0	0	0	0	0	0	0	0	0	0	0	0	0	0	0	0	0	0
Zotu10857	Eukaryota	Opisthokonta	Metazoa	Rotifera	Rotifera_X	Rotifera_XX	Rotifera_XXX	Rotifera_XXX_sp.	0	1	0	0	0	0	0	0	0	0	0	0	0	0	0	0	0	0	0	0	0	0	0	0	0	0	0	0	0	0	1	0	0	0	0	0	0	0	1	0	0
Zotu10859	Eukaryota	Opisthokonta	Metazoa						0	0	0	0	1	0	0	0	0	0	0	0	0	0	0	0	0	0	0	0	0	0	0	0	0	0	0	0	0	0	0	0	0	0	0	0	0	0	0	0	0
Zotu1086	Eukaryota								0	0	0	0	0	0	0	0	0	0	0	0	0	0	0	0	0	0	0	0	0	0	0	1	0	0	0	422	85	305	0	0	0	0	0	0	0	0	0	0	0
Zotu10862	Eukaryota	Opisthokonta	Fungi						0	0	0	0	0	0	0	0	0	0	0	0	0	0	0	0	0	0	0	0	0	0	0	0	0	0	0	0	0	0	0	0	0	0	0	0	0	0	0	0	0
Zotu10863	Eukaryota	Opisthokonta	Fungi						0	0	0	1	0	0	0	0	0	0	0	0	0	0	0	0	0	0	0	0	0	0	0	0	0	0	0	0	0	0	0	0	0	0	0	0	0	0	0	0	0
Zotu10866	Eukaryota	Opisthokonta	Metazoa	Arthropoda	Crustacea	Maxillopoda			0	0	0	0	0	0	0	0	0	0	0	0	0	0	0	0	0	1	0	0	0	0	0	0	0	0	0	0	0	0	0	0	0	0	0	0	0	0	0	0	0
Zotu10868	Eukaryota	Opisthokonta	Metazoa						0	0	0	0	0	0	0	0	0	0	0	0	0	0	0	0	0	0	0	0	0	0	0	0	0	0	0	0	0	0	0	0	0	0	0	0	0	0	0	0	0
Zotu10869	Eukaryota								0	0	0	0	0	0	0	0	0	0	0	0	0	0	0	0	0	0	0	0	0	0	0	0	0	0	0	0	0	0	0	0	0	0	0	0	0	0	0	0	0
Zotu10874	Eukaryota								0	0	0	0	0	0	0	0	0	0	0	0	0	0	0	0	0	0	0	0	0	0	0	0	0	0	0	0	0	0	0	0	0	0	0	0	0	0	0	0	0
Zotu10875	Eukaryota								0	0	0	0	0	0	0	0	0	0	0	0	0	0	0	0	0	0	0	0	0	0	0	0	1	0	0	0	0	0	0	0	0	0	0	0	0	0	0	0	0
Zotu10876	Eukaryota								0	0	0	0	0	0	0	0	0	0	0	0	0	0	0	0	0	0	0	0	0	0	0	0	0	0	0	0	0	0	0	0	0	0	0	0	0	0	0	0	0
Zotu10880	Eukaryota								0	0	0	0	0	0	0	0	0	0	0	0	0	0	0	0	0	0	0	0	0	0	0	0	0	0	0	0	0	0	0	0	0	0	0	0	0	0	0	0	0
Zotu10886	Eukaryota	Alveolata	Ciliophora	Colpodea	Colpodida				1	0	0	0	0	0	0	0	0	2	2	0	0	0	0	1	0	0	0	0	0	0	0	1	0	0	0	0	0	0	0	1	0	3	0	0	0	0	0	0	0
Zotu10887	Eukaryota	Alveolata	Ciliophora	Colpodea	Bursariomorphida	Bryometopidae	Bryometopus		4	0	1	0	0	0	0	0	0	1	0	1	0	0	0	0	4	0	0	0	0	0	0	0	0	0	0	0	0	0	0	0	0	0	0	0	0	0	0	1	0
Zotu1089	Eukaryota	Alveolata	Ciliophora	Spirotrichea	Hypotrichia				0	0	0	0	0	17	0	0	1	0	0	0	0	0	0	0	2	0	0	0	0	20	16	15	0	0	0	0	0	0	0	0	0	0	0	0	4	1	7	0	0
Zotu10891	Eukaryota	Stramenopiles	Stramenopiles_X	MAST	MAST-12	MAST-12C	MAST-12C_X	MAST-12C_X_sp.	2	0	0	0	0	2	0	0	0	0	0	0	0	0	0	0	0	0	0	0	1	0	0	0	0	0	0	0	0	0	0	0	0	0	2	0	0	0	0	0	0
Zotu10892	Eukaryota	Opisthokonta	Metazoa	Nematoda	Chromadorea	Chromadorea_X	Haliplectus	Haliplectus_sp.	22	0	0	0	0	0	0	0	0	1	0	0	0	0	0	0	0	0	0	0	0	0	0	0	0	0	0	0	0	0	2	0	0	0	0	0	0	0	0	0	0
Zotu109	Eukaryota	Opisthokonta	Metazoa	Arthropoda	Chelicerata	Arachnida			2	64	10	1	94	0	0	0	121	25	127	24	1	438	412	4	0	1	295	1571	1390	0	0	0	2	14	0	1	1	2	0	34	1	1	272	0	0	0	0	80	543
Zotu1090	Eukaryota	Hacrobia	Centroheliozoa	Centroheliozoa_X					0	0	0	0	0	0	0	0	0	0	0	0	1	5	6	0	0	0	14	0	0	5	23	29	0	0	0	143	200	263	0	0	0	0	0	0	0	0	0	0	0
Zotu10900	Eukaryota	Alveolata	Ciliophora	Colpodea	Colpodida				0	0	1	0	0	0	1	0	0	0	0	0	0	0	0	0	1	0	0	0	0	0	0	0	0	0	0	0	0	0	1	0	0	1	0	0	0	0	0	0	0
Zotu10904	Eukaryota	Opisthokonta	Metazoa						0	11	0	0	0	0	0	0	0	0	0	0	0	0	0	0	6	0	0	0	0	0	0	0	0	0	0	0	0	0	0	0	0	0	0	0	0	0	0	0	0
Zotu10905	Eukaryota	Alveolata	Ciliophora	Colpodea	Bursariomorphida	Bryometopidae	Bryometopus		1	1	1	0	0	0	0	0	0	0	0	0	0	0	0	0	0	0	0	0	0	0	0	0	0	1	1	0	0	0	0	0	0	0	0	0	0	0	0	0	0
Zotu1091	Eukaryota	Rhizaria	Cercozoa	Filosa-Sarcomonadea	Glissomonadida				0	2	0	0	5	0	0	0	5	51	56	26	0	0	0	0	0	0	0	0	0	0	0	0	0	0	22	0	0	0	0	2	0	0	0	0	0	0	0	4	18
Zotu10917	Eukaryota	Opisthokonta	Fungi	Basidiomycota	Agaricomycotina	Tremellomycetes			0	0	2	1	3	3	0	0	0	0	0	0	0	0	0	0	2	0	0	1	0	0	1	0	0	0	0	0	0	0	0	0	0	0	0	0	0	0	0	0	0
Zotu1092	Eukaryota	Amoebozoa	Conosa	Mycetozoa-Myxogastrea	Stemonitales-Physarales				0	1	0	1	0	4	0	0	0	0	0	0	0	0	3	0	0	0	0	0	0	0	0	0	0	0	0	0	0	0	1	0	0	2	14	0	0	0	0	0	0
Zotu10921	Eukaryota	Amoebozoa	Conosa	Mycetozoa-Myxogastrea	Stemonitales-Physarales				0	0	3	0	0	0	0	0	0	0	0	0	0	0	0	0	0	0	0	0	0	0	0	0	0	0	0	0	0	0	0	0	0	0	0	0	0	0	0	0	0
Zotu10922	Eukaryota	Archaeplastida	Chlorophyta	Chlorophyceae	Sphaeropleales	Sphaeropleales_X	Scenedesmus	Scenedesmus_rotundus	0	0	2	0	0	0	0	0	0	1	0	1	0	1	0	0	0	0	0	0	1	0	0	0	0	0	0	0	2	0	0	0	3	1	0	0	0	0	0	2	1
Zotu10924	Eukaryota	Rhizaria	Cercozoa	Filosa-Thecofilosea	Cryomonadida	Rhogostoma-lineage	Rhogostoma-lineage_X	Rhogostoma-lineage_X_sp.	0	0	0	24	0	0	0	0	0	0	0	0	0	0	0	0	0	0	0	0	0	0	0	0	0	0	0	0	0	0	0	0	0	0	0	0	2	0	0	0	0
Zotu10925	Eukaryota	Opisthokonta	Metazoa	Nematoda	Chromadorea	Chromadorea_X			0	0	0	28	0	1	0	0	0	0	0	0	0	0	0	0	0	0	0	0	0	0	0	0	0	0	0	0	0	0	0	0	0	0	0	0	0	0	0	0	0
Zotu10935	Eukaryota	Rhizaria	Cercozoa	Filosa-Imbricatea	Euglyphida	Trinematidae			0	0	0	4	0	2	0	0	0	0	0	0	0	0	2	0	0	0	0	2	1	0	0	0	0	0	0	0	1	0	1	0	0	2	0	3	0	0	0	0	0
Zotu10936	Eukaryota	Rhizaria	Cercozoa	Filosa-Sarcomonadea	Glissomonadida	Sandonidae			0	0	0	2	0	0	0	0	0	0	0	0	0	0	0	0	0	1	0	0	2	0	0	0	0	0	1	0	0	0	5	0	0	2	0	0	0	0	0	0	0
Zotu1094	Eukaryota	Rhizaria	Cercozoa	Filosa-Sarcomonadea	Glissomonadida	Sandonidae	Sandonidae_X	Sandonidae_X_sp.	0	1	0	0	0	0	0	0	1	6	11	2	0	0	0	0	0	0	0	0	0	0	0	0	0	0	9	0	0	0	0	1	0	0	0	0	0	0	0	1	4
Zotu10944	Eukaryota	Opisthokonta	Fungi	Glomeromycota	Glomeromycotina	Glomeromycetes	Glomus	Glomus_sp.	0	0	0	1	5	1	0	3	0	0	0	0	0	0	0	1	0	0	0	0	1	1	0	0	5	9	0	0	0	0	0	0	0	0	1	0	0	1	0	0	0
Zotu10946	Eukaryota								0	0	0	8	0	42	0	0	0	0	0	0	0	0	0	0	0	0	0	0	0	0	0	0	0	0	0	0	0	0	0	0	0	0	0	0	0	0	0	0	0
Zotu10955	Eukaryota	Rhizaria	Cercozoa	Filosa-Granofilosea	Filosa-Granofilosea_X	Novel-Gran-234	Novel-Gran-234_X	Novel-Gran-234_X_sp.	0	0	0	4	0	0	0	0	0	0	0	0	0	0	0	0	0	1	0	0	1	0	0	0	0	0	0	0	0	0	3	0	0	0	0	0	3	0	0	2	0
Zotu10956	Eukaryota	Opisthokonta	Metazoa	Nematoda	Chromadorea	Chromadorea_X	Aphelenchoides		0	0	0	5	0	12	0	0	0	0	0	0	0	0	0	0	0	0	0	0	0	0	0	0	0	0	0	0	0	0	0	0	0	0	0	0	0	0	0	0	0
Zotu10958	Eukaryota								0	0	0	0	14	0	0	0	0	0	0	0	0	0	0	0	0	0	0	0	0	0	0	0	0	0	0	0	0	0	0	0	0	0	0	0	0	0	0	0	0
Zotu10959	Eukaryota	Amoebozoa	Lobosa	Tubulinea	Euamoebida	Hartmannellidae	Hartmannellidae_X	Hartmannellidae_X_sp.	0	0	0	0	11	0	0	0	0	0	0	0	0	0	0	0	0	0	0	0	0	0	0	0	0	0	0	0	0	0	0	0	0	0	0	0	0	0	0	0	0
Zotu1096	Eukaryota	Opisthokonta	Metazoa						0	0	0	0	0	0	2	0	3	0	0	0	0	0	0	0	0	0	0	0	0	14	17	34	0	0	0	0	0	0	0	0	0	0	0	0	0	0	0	0	0
Zotu10960	Eukaryota	Rhizaria	Cercozoa	Filosa-Thecofilosea	Cryomonadida	Rhogostoma-lineage	Rhogostoma-lineage_X	Rhogostoma-lineage_X_sp.	0	0	0	0	10	0	0	0	0	0	0	0	0	0	0	0	0	0	0	0	0	0	0	0	0	0	0	0	0	0	0	0	0	0	0	0	0	0	0	0	0
Zotu10963	Eukaryota								0	0	0	0	43	0	0	0	0	0	0	0	0	0	0	0	0	0	0	0	0	0	0	0	0	0	0	0	0	0	0	0	0	0	0	0	0	0	0	0	0
Zotu1097	Eukaryota								0	0	0	6	0	3	0	0	0	0	0	0	1	0	0	0	0	1	0	0	0	0	0	1	0	0	0	0	0	0	0	0	0	0	0	0	0	0	0	0	0
Zotu10970	Eukaryota	Alveolata	Ciliophora	Colpodea	Colpodida				1	0	0	0	2	1	0	0	0	1	0	2	0	0	0	0	0	0	1	0	0	0	0	1	0	0	1	0	0	0	4	0	0	1	0	2	0	0	0	0	0
Zotu10975	Eukaryota	Opisthokonta	Fungi	Basidiomycota	Agaricomycotina	Tremellomycetes			0	0	0	0	1	0	0	0	0	1	2	1	0	0	0	0	0	0	0	0	0	0	0	0	0	0	0	0	0	0	2	0	0	0	0	0	0	0	0	0	0
Zotu10976	Eukaryota	Rhizaria	Cercozoa	Filosa-Granofilosea	Filosa-Granofilosea_X	Novel-Gran-6	Novel-Gran-6_X	Novel-Gran-6_X_sp.	0	0	0	0	1	2	1	4	0	0	0	0	0	0	0	0	0	1	0	0	0	0	0	0	0	0	0	0	0	0	1	1	0	0	0	0	0	0	0	1	1
Zotu10977	Eukaryota								0	0	0	0	0	8	0	0	0	0	0	0	0	0	0	0	0	0	0	0	0	0	0	0	0	0	0	0	0	0	0	0	0	0	0	0	0	0	0	0	0
Zotu1098	Eukaryota	Alveolata	Ciliophora	Spirotrichea	Hypotrichia				0	0	0	0	0	0	0	0	0	0	0	0	34	0	0	0	0	0	8	19	19	0	0	0	0	0	0	0	1	5	0	0	0	1	25	0	0	0	0	0	0
Zotu10980	Eukaryota	Opisthokonta	Fungi						1	2	2	1	0	0	0	0	0	0	0	0	0	0	2	0	1	0	1	1	1	0	0	0	0	0	1	0	1	0	0	1	0	2	0	0	0	0	0	0	0
Zotu10982	Eukaryota								0	0	0	0	0	9	0	0	0	0	0	0	0	0	0	0	0	0	0	0	0	0	0	0	0	0	0	0	0	0	0	0	0	0	0	0	0	0	0	0	0
Zotu10984	Eukaryota	Alveolata	Ciliophora	Colpodea	Colpodida				0	0	0	0	0	3	0	0	0	2	0	0	0	0	1	1	0	1	0	1	0	0	0	0	0	0	1	0	0	0	1	0	1	1	0	0	1	0	0	2	0
Zotu10987	Eukaryota	Stramenopiles	Stramenopiles_X	Oomycota	Oomycota_X	Peronosporales			0	0	0	0	0	1	0	0	0	0	0	2	0	0	0	0	0	0	0	0	1	0	3	0	0	0	0	0	0	0	0	0	0	0	0	0	0	4	3	0	0
Zotu10989	Eukaryota	Rhizaria	Cercozoa	Filosa-Thecofilosea					1	0	0	2	1	0	0	0	0	1	0	1	0	0	0	0	0	0	0	0	0	0	0	0	0	1	0	0	0	0	1	0	0	3	0	0	0	0	0	0	0
Zotu10996	Eukaryota	Archaeplastida	Chlorophyta	Chlorophyceae	Sphaeropleales	Sphaeropleales_X			0	0	0	0	0	0	0	0	1	0	0	0	0	0	0	0	0	0	1	0	0	0	0	0	0	0	0	0	0	0	0	0	0	0	0	0	1	4	4	0	0
Zotu11	Eukaryota	Opisthokonta	Metazoa	Arthropoda	Crustacea	Maxillopoda			0	0	0	0	0	0	0	0	0	0	0	0	7900	21055	3621	0	0	1	2905	1027	981	0	0	0	0	0	0	805	116	459	0	0	0	669	1243	3631	0	0	0	0	0
Zotu1100	Eukaryota	Amoebozoa	Lobosa	Lobosa_X	Lobosa_XX	LKM74-lineage	LKM74-lineage_X	LKM74-lineage_X_sp.	0	0	2	0	0	2	0	0	0	0	0	1	0	0	0	0	0	0	0	0	0	10	7	12	0	0	1	0	0	0	0	0	0	0	0	0	4	0	6	0	0
Zotu11001	Eukaryota	Opisthokonta	Metazoa	Platyhelminthes	Turbellaria	Rhabdocoela	Gieysztoria	Gieysztoria_sp.	0	0	0	0	0	1	0	0	0	0	0	0	0	0	0	0	1	0	0	0	0	0	0	0	0	0	0	0	0	0	0	0	0	0	0	0	0	0	0	0	0
Zotu11002	Eukaryota	Rhizaria	Cercozoa	Filosa-Imbricatea	Euglyphida	Euglyphidae	Euglypha		5	2	26	26	18	42	0	0	0	3	0	12	0	2	2	0	1	11	7	5	8	0	0	0	3	6	5	1	1	2	33	8	16	15	5	4	0	0	1	1	0
Zotu11004	Eukaryota								0	0	0	0	0	0	0	0	0	0	0	0	0	0	0	0	0	0	0	0	0	0	0	0	0	0	0	0	0	0	0	0	0	0	0	0	0	0	0	0	0
Zotu11007	Eukaryota	Archaeplastida	Chlorophyta	Chlorophyceae	Chlamydomonadales	Chlamydomonadales_X	Golenkinia	Golenkinia_sp.	0	0	0	0	0	0	3	0	2	0	0	0	0	3	4	0	0	0	0	0	1	0	0	0	0	0	0	0	0	0	0	0	0	0	0	0	1	1	0	0	0
Zotu11009	Eukaryota	Alveolata	Ciliophora	Colpodea	Colpodida	Colpodidae	Colpodidae_X	Colpodidae_X_sp.	0	0	0	1	0	0	0	0	0	0	0	0	0	0	0	0	0	2	0	0	0	0	0	0	0	0	0	0	0	0	2	2	0	0	0	0	0	0	0	2	0
Zotu11011	Eukaryota	Archaeplastida	Chlorophyta	Chlorophyceae	Sphaeropleales	Sphaeropleales_X			0	0	0	1	0	4	169	225	194	0	0	0	0	0	0	0	0	0	0	0	0	2	0	2	0	0	0	0	0	0	0	0	0	0	0	0	14	21	9	0	0
Zotu11017	Eukaryota	Opisthokonta	Fungi	Basidiomycota	Agaricomycotina	Agaricomycetes			0	0	0	0	0	0	0	0	0	0	0	0	0	1	1	0	0	1	0	0	0	0	1	0	0	1	0	0	0	0	0	0	0	1	0	0	0	0	0	0	0
Zotu1102	Eukaryota	Stramenopiles	Ochrophyta	Bacillariophyta	Bacillariophyta_X	Araphid-pennate	Araphid-pennate_X	Araphid-pennate_X_sp.	0	0	0	2	0	0	0	29	0	0	0	0	0	0	0	0	0	0	0	0	0	1	0	0	0	0	0	0	0	0	0	0	0	0	0	0	102	420	32	0	0
Zotu11020	Eukaryota	Alveolata	Ciliophora	Colpodea	Colpodida				0	0	0	3	2	0	1	0	1	0	0	0	0	0	0	1	2	0	0	0	0	0	0	0	0	1	0	0	0	0	0	0	1	4	0	0	0	0	0	0	0
Zotu11021	Eukaryota	Alveolata	Ciliophora	Litostomatea	Haptoria				0	0	0	1	1	1	0	0	1	0	0	0	0	0	0	0	0	1	0	0	0	1	0	0	1	0	1	0	0	0	1	0	0	0	0	0	1	0	0	0	0
Zotu11023	Eukaryota								0	0	0	0	0	0	0	0	0	0	0	0	0	0	0	0	0	0	0	0	0	0	0	0	0	0	0	0	0	0	0	0	0	0	0	0	0	0	0	0	0
Zotu11028	Eukaryota	Amoebozoa	Conosa	Mycetozoa-Myxogastrea	Trichiales	Trichiaceae	Perichaena		0	0	0	0	0	0	0	0	0	27	0	0	0	0	0	0	0	0	0	0	0	0	0	0	0	4	5	0	0	0	0	0	0	0	0	0	0	0	0	0	0
Zotu1103	Eukaryota	Rhizaria	Cercozoa	Endomyxa	Vampyrellida	Leptophryidae			0	0	0	3	0	0	0	0	0	0	0	0	0	0	0	3	0	0	0	0	0	3	3	7	0	0	0	0	2	2	0	0	0	1	6	0	10	0	0	0	0
Zotu11034	Eukaryota	Rhizaria	Cercozoa	Filosa-Sarcomonadea	Glissomonadida	Allapsidae	Group-Te	Group_Te_sp.	1	0	1	0	0	0	0	0	0	1	0	0	0	0	0	0	0	0	0	0	0	0	0	0	0	0	1	0	0	0	3	1	2	0	0	0	0	0	0	1	0
Zotu11035	Eukaryota	Rhizaria	Cercozoa	Filosa-Sarcomonadea	Cercomonadida	Cercomonadidae	Cercomonas		1	0	0	1	0	0	0	0	0	1	1	0	0	0	0	0	0	0	0	0	0	0	0	0	1	0	2	0	0	0	0	0	1	0	0	0	0	0	0	0	0
Zotu11037	Eukaryota	Alveolata	Ciliophora	Colpodea	Colpodida				0	2	0	1	0	0	0	0	0	0	0	1	0	0	0	0	0	0	0	0	0	0	0	0	2	0	0	0	0	0	1	0	0	0	0	3	0	0	1	0	0
Zotu11038	Eukaryota	Opisthokonta	Fungi						0	10	0	0	2	0	0	0	2	4	51	3	0	0	0	0	0	0	0	0	0	0	0	0	0	0	0	0	0	0	0	13	0	0	0	0	0	0	0	24	165
Zotu11039	Eukaryota	Opisthokonta	Metazoa	Arthropoda	Hexapoda	Collembola	Entomobrya	Entomobrya_proxima	0	0	0	0	0	0	0	0	0	0	0	0	0	0	0	0	0	0	0	0	0	0	0	0	24	0	0	0	0	0	0	0	0	0	0	0	0	0	0	0	0
Zotu11046	Eukaryota	Opisthokonta	Fungi	Basidiomycota	Agaricomycotina	Agaricomycetes			2	0	1	1	3	0	2	0	0	15	1	7	0	0	0	2	0	0	5	4	2	0	0	0	0	2	1	0	0	0	0	0	3	2	3	0	0	0	0	19	1
Zotu11050	Eukaryota								0	0	0	0	0	0	0	0	0	0	2	0	0	0	0	0	0	0	0	0	0	0	0	0	0	0	0	0	0	0	0	1	0	0	0	0	0	0	0	0	0
Zotu11051	Eukaryota	Alveolata	Ciliophora	Spirotrichea	Hypotrichia				0	0	1	1	0	0	0	0	0	0	1	4	0	0	0	0	0	0	0	0	0	0	0	0	0	1	0	0	0	0	3	0	3	2	6	7	0	0	0	6	6
Zotu11052	Eukaryota	Rhizaria	Cercozoa	Filosa-Sarcomonadea	Cercomonadida	Cercomonadidae	Cercomonas	Cercomonas_parincurva	0	0	0	0	2	0	0	0	0	0	0	0	0	0	0	0	0	0	0	0	0	0	0	0	0	0	0	0	0	0	0	0	0	2	1	0	0	0	0	0	0
Zotu11053	Eukaryota	Rhizaria	Cercozoa	Filosa-Sarcomonadea	Glissomonadida	Sandonidae			0	0	0	0	0	0	0	0	0	0	1	4	0	0	1	0	0	0	0	0	0	0	0	1	0	0	0	0	0	0	0	0	0	1	0	2	0	0	0	1	0
Zotu11055	Eukaryota								0	0	0	0	0	0	0	0	0	0	0	8	1	0	0	0	0	0	0	0	0	0	0	0	0	0	0	0	0	0	0	0	0	0	0	4	0	0	0	0	0
Zotu11056	Eukaryota	Alveolata	Ciliophora	Colpodea	Cyrtolophosidida				0	0	0	0	0	0	0	0	0	0	0	0	0	0	0	0	0	0	1	0	0	0	0	0	0	1	2	0	0	1	0	0	0	3	0	0	0	0	0	0	0
Zotu11061	Eukaryota	Alveolata	Ciliophora	Colpodea	Colpodida				3	1	0	1	0	1	0	0	2	1	2	1	0	0	0	0	0	1	0	0	0	0	0	0	0	0	1	0	0	0	8	0	0	0	0	1	0	0	0	5	3
Zotu11064	Eukaryota	Rhizaria	Cercozoa	Filosa-Sarcomonadea	Cercomonadida	Paracercomonadidae	Paracercomonas	Paracercomonas_sp.	0	0	0	0	0	0	0	0	0	0	0	0	1	0	5	0	0	0	1	0	0	0	0	1	0	0	0	1	2	0	0	0	0	1	0	0	0	0	0	0	0
Zotu1108	Eukaryota	Opisthokonta	Metazoa	Arthropoda	Hexapoda	Collembola	Sminthurus	Sminthurus_viridis	0	0	0	0	0	0	0	0	0	0	0	0	0	30	0	0	0	0	2	0	0	0	0	0	0	0	0	14	0	0	0	0	0	58	2	0	0	0	0	0	0
Zotu11081	Eukaryota	Rhizaria	Cercozoa						0	0	1	1	1	0	0	0	0	0	0	0	0	1	1	1	0	0	2	2	0	0	0	0	0	0	1	0	0	0	1	0	0	0	0	0	0	0	1	0	0
Zotu11084	Eukaryota	Alveolata	Ciliophora	Litostomatea	Haptoria	Haptoria_X			0	0	0	0	0	0	0	0	0	0	0	0	0	1	0	0	0	0	0	0	0	0	0	1	0	0	0	1	1	1	0	0	0	0	0	0	0	0	0	0	0
Zotu11086	Eukaryota	Rhizaria	Cercozoa	Filosa-Sarcomonadea	Glissomonadida	Sandonidae			0	0	0	1	0	2	0	0	0	1	1	0	0	0	0	0	0	0	2	2	0	0	0	0	0	0	0	0	0	1	0	0	0	2	2	0	0	0	0	0	0
Zotu1109	Eukaryota	Opisthokonta	Fungi	Chytridiomycota	Chytridiomycotina	Chytridiomycetes			0	0	0	0	0	0	0	0	0	0	0	0	36	11	0	0	0	0	0	19	0	0	0	0	0	0	0	17	2	1	0	0	0	0	57	30	1	0	4	0	0
Zotu11092	Eukaryota	Rhizaria	Cercozoa						0	0	0	0	0	3	0	0	0	0	0	0	0	0	2	0	0	0	0	0	0	2	0	0	0	0	0	0	4	0	0	0	0	2	0	0	1	0	0	2	0
Zotu11096	Eukaryota	Opisthokonta	Fungi	Chytridiomycota	Chytridiomycotina	Chytridiomycetes			0	0	0	0	0	0	0	0	0	0	0	0	4	2	1	0	0	0	2	2	0	0	0	0	0	0	0	0	0	0	0	0	0	1	0	1	0	0	0	0	0
Zotu11105	Eukaryota	Archaeplastida	Chlorophyta	Chlorophyceae	Chlamydomonadales	Chlamydomonadales_X	Lobochlamys	Lobochlamys_culleus	0	0	0	0	0	1	0	0	0	0	0	0	1	2	1	0	0	0	0	0	0	0	0	0	0	0	0	2	0	0	0	0	0	1	1	0	0	0	0	0	0
Zotu1111	Eukaryota	Opisthokonta	Fungi	Basidiomycota	Agaricomycotina	Agaricomycetes			26	20	239	0	0	0	0	0	0	1	0	39	0	0	0	12	11	322	0	0	0	0	0	4	0	0	0	0	0	0	1	0	9	0	0	0	0	0	0	0	0
Zotu11110	Eukaryota	Opisthokonta	Mesomycetozoa	Ichthyosporea	Ichthyosphonida				0	0	0	0	0	1	0	0	0	0	1	0	0	0	0	0	0	0	0	0	0	0	0	0	0	0	0	0	0	0	0	0	1	1	1	0	0	0	0	0	0
Zotu11114	Eukaryota	Excavata	Discoba	Heterolobosea	Heterolobosea_X				0	0	0	0	0	0	0	0	0	0	0	0	0	0	0	0	1	0	0	0	0	0	0	0	0	0	0	0	0	0	0	0	0	0	0	0	0	0	0	0	0
Zotu11115	Eukaryota	Rhizaria	Cercozoa	Filosa-Sarcomonadea	Glissomonadida	Glissomonadida_X	Glissomonadida_XX	Glissomonadida_XX_sp.	0	0	0	1	2	1	0	0	0	0	0	0	0	0	0	0	1	0	0	0	0	0	0	0	0	0	0	0	0	0	0	0	0	1	2	1	1	3	0	0	0
Zotu11122	Eukaryota	Opisthokonta	Fungi	Ascomycota	Pezizomycotina	Sordariomycetes	Gelasinospora	Gelasinospora_tetrasperma	0	1	0	0	0	2	0	0	0	0	0	0	0	1	0	0	0	0	0	1	0	0	0	0	0	0	0	0	0	0	0	1	0	1	0	0	0	0	0	0	1
Zotu11123	Eukaryota	Amoebozoa	Conosa	Variosea	Variosea_X	Filamoebidae	Filamoeba	Filamoeba_sp.	0	0	0	1	0	1	0	0	0	0	0	0	0	0	0	0	0	0	1	2	3	0	0	0	0	0	0	0	0	0	0	0	0	0	1	1	0	0	0	0	0
Zotu11124	Eukaryota	Amoebozoa	Lobosa	Tubulinea	Nolandida	Nolandellidae	Nolandellidae_X	Nolandellidae_X_sp.	0	0	0	0	0	0	0	0	0	0	0	0	0	0	0	0	0	0	0	1	1	0	0	0	0	0	0	0	0	0	0	1	0	1	0	0	0	0	0	0	0
Zotu11125	Eukaryota	Alveolata	Ciliophora	Colpodea					0	0	0	0	0	0	0	0	0	0	0	0	0	0	0	0	0	0	0	2	0	0	0	0	0	0	0	0	0	2	0	0	0	1	1	0	0	0	0	0	0
Zotu11126	Eukaryota	Alveolata	Ciliophora	Colpodea	Colpodida	Grossglockneriidae	Pseudoplatyophrya	Pseudoplatyophrya_nana	0	1	0	0	0	0	0	0	0	0	0	1	0	0	0	0	0	0	0	0	0	0	0	0	0	0	0	0	0	3	0	0	0	2	0	0	0	0	0	0	0
Zotu1113	Eukaryota	Opisthokonta	Metazoa	Arthropoda	Hexapoda	Insecta			0	1	3	2	0	0	0	0	1	0	0	2	0	0	0	4	4	9	0	0	0	0	0	0	0	0	0	0	0	0	0	0	0	0	0	0	1	0	0	0	0
Zotu11131	Eukaryota	Opisthokonta	Fungi	Mucoromycota	Mucoromycotina	Mucoromycotina_X	Mortierella	Mortierella_sp.	0	0	0	0	0	0	0	0	0	0	0	0	1	0	0	0	0	0	0	0	0	0	0	0	0	0	0	0	0	0	0	0	0	1	0	1	0	0	0	0	0
Zotu11132	Eukaryota	Rhizaria	Cercozoa	Filosa-Sarcomonadea	Glissomonadida	Sandonidae	Sandona	Sandona_sp.	0	0	0	1	1	4	0	0	0	0	0	0	0	0	0	0	1	0	0	3	0	0	0	0	0	2	0	0	0	0	0	0	1	1	0	0	0	0	0	0	0
Zotu11133	Eukaryota	Stramenopiles	Stramenopiles_X	Oomycota	Oomycota_X	Peronosporales			0	0	0	0	0	0	0	0	0	0	0	0	0	0	0	0	0	0	0	0	0	0	0	0	0	0	0	2	1	4	0	0	0	0	1	0	0	1	0	0	1
Zotu1114	Eukaryota	Alveolata	Ciliophora	Spirotrichea	Hypotrichia				0	0	0	0	0	0	0	0	0	46	62	36	0	0	0	0	0	0	0	0	0	0	0	0	44	0	0	0	0	0	0	2	0	0	0	0	0	0	0	0	2
Zotu11142	Eukaryota	Opisthokonta	Metazoa	Annelida	Annelida_X	Annelida_XX			0	0	0	0	0	0	0	0	0	0	0	0	0	0	0	0	0	0	0	0	0	15	0	2	0	0	0	0	0	0	0	0	0	0	0	0	0	0	0	0	0
Zotu1115	Eukaryota	Stramenopiles	Ochrophyta	Chrysophyceae	Chrysophyceae_X	Chrysophyceae_Clade-C	Chrysophyceae_Clade-C_X	Chrysophyceae_Clade-C_X_sp.	0	0	0	0	0	0	0	0	0	0	0	0	0	10	11	0	0	0	9	0	1	0	0	0	0	0	0	9	11	9	0	0	0	0	107	58	0	0	0	0	0
Zotu11151	Eukaryota	Hacrobia	Centroheliozoa	Centroheliozoa_X	Pterocystida	Pterocystidae			0	0	0	0	0	0	0	0	0	0	0	0	0	0	1	0	0	0	0	0	0	0	1	0	0	0	0	2	0	2	0	0	0	0	0	0	0	3	0	0	0
Zotu11153	Eukaryota								0	0	0	0	0	0	0	0	0	0	0	0	0	0	0	0	0	0	0	0	0	0	0	0	0	0	0	23	15	29	0	0	0	0	0	0	0	0	0	0	0
Zotu1116	Eukaryota								0	0	0	6	0	2	0	0	0	0	0	0	0	0	0	2	0	0	0	0	0	1	0	0	0	0	0	0	0	0	0	0	0	0	0	0	0	0	0	0	0
Zotu11160	Eukaryota	Opisthokonta	Fungi	Basidiomycota	Pucciniomycotina	Agaricostilbomycetes	Agaricostilbomycetes_X	Agaricostilbomycetes_X_sp.	0	0	0	0	0	0	0	0	0	0	0	0	0	0	0	0	0	0	0	0	0	0	0	0	15	0	0	0	0	0	0	0	0	0	0	0	0	0	0	0	0
Zotu11161	Eukaryota	Amoebozoa	Conosa	Mycetozoa-Myxogastrea	Stemonitales-Physarales	Physaraceae	Physarum	Physarum_melleum	0	0	0	0	0	0	0	0	0	0	0	0	0	0	0	0	0	0	0	0	0	0	0	0	22	0	0	0	0	0	0	0	0	0	0	0	0	0	0	0	0
Zotu11164	Eukaryota	Amoebozoa	Conosa	Mycetozoa-Myxogastrea	Stemonitales-Physarales	Physaraceae	Physarum	Physarum_melleum	0	0	0	0	0	0	0	0	0	0	0	0	0	0	0	0	0	0	0	0	0	0	0	0	32	0	0	0	0	0	0	0	0	0	0	0	0	0	0	0	0
Zotu11165	Eukaryota	Amoebozoa	Conosa	Mycetozoa-Myxogastrea	Stemonitales-Physarales	Physaraceae	Physarum	Physarum_melleum	0	0	0	0	0	0	0	0	0	0	0	0	0	0	0	0	0	0	0	0	0	0	0	0	20	0	0	0	0	0	0	0	0	0	0	0	0	0	0	0	0
Zotu11169	Eukaryota	Opisthokonta	Metazoa	Arthropoda	Hexapoda	Insecta	Insecta_X	Insecta_X_sp.	0	0	2	0	0	0	0	0	0	1	0	0	0	0	0	0	0	0	0	0	0	0	0	0	15	0	0	0	0	0	0	0	0	0	0	0	0	0	0	4	5
Zotu11177	Eukaryota	Opisthokonta	Metazoa	Arthropoda	Chelicerata	Arachnida	Oplitis	Oplitis_sp.	0	0	0	0	0	0	0	0	0	0	0	1	0	0	0	0	0	0	0	0	0	0	0	0	2	1	130	0	0	0	0	0	0	0	0	3	0	0	0	5	0
Zotu1118	Eukaryota	Alveolata	Dinoflagellata	Dinophyceae	Gonyaulacales	Ceratiaceae	Ceratium	Ceratium_furcoides	0	0	0	0	0	0	0	0	0	0	0	0	42	0	3	0	0	0	7	20	4	0	0	0	0	0	0	4	22	10	0	0	0	0	34	16	0	0	0	0	0
Zotu11187	Eukaryota	Archaeplastida	Streptophyta	Embryophyceae	Embryophyceae_X	Embryophyceae_XX	Lactuca	Lactuca_serriola	0	1	0	0	0	0	0	0	0	0	0	0	0	0	0	0	0	0	0	0	0	0	0	0	0	0	0	0	0	0	0	0	0	2	0	0	4	0	2	0	0
Zotu11188	Eukaryota	Archaeplastida	Chlorophyta	Trebouxiophyceae					0	0	0	0	0	0	0	0	0	0	0	0	0	0	1	0	0	0	0	2	0	0	0	0	0	0	0	1	1	0	0	0	0	3	4	2	0	0	0	0	0
Zotu11189	Eukaryota	Amoebozoa	Lobosa	Tubulinea	Leptomyxida	Leptomyxidae			0	0	0	0	0	0	0	0	0	0	0	0	0	0	0	0	0	0	0	0	0	0	0	1	0	0	0	0	0	0	0	0	0	0	0	0	1	0	0	0	0
Zotu11190	Eukaryota	Stramenopiles	Ochrophyta	Chrysophyceae	Chrysophyceae_X	Chrysophyceae_Clade-C			0	0	0	0	5	0	0	0	3	3	0	0	0	0	0	0	0	0	0	0	0	0	0	0	0	1	0	0	0	2	0	1	0	4	0	0	0	0	0	1	14
Zotu11193	Eukaryota	Rhizaria	Cercozoa	Filosa-Granofilosea	Limnofilida	Limnofilidae			3	0	4	0	0	0	0	0	0	1	0	0	1	0	0	0	0	0	0	0	0	0	0	0	0	0	0	0	0	0	3	0	0	1	0	1	0	0	0	3	0
Zotu11197	Eukaryota	Rhizaria	Cercozoa	Filosa-Thecofilosea					2	0	1	0	0	0	0	0	0	6	0	0	0	0	0	0	0	0	0	0	0	0	0	0	0	0	0	0	0	0	2	0	0	0	0	0	0	0	0	1	1
Zotu11199	Eukaryota								0	0	0	0	0	0	0	0	0	0	0	0	0	0	0	0	0	0	0	0	0	0	0	0	0	0	0	0	0	0	0	0	0	18	0	0	0	0	0	0	0
Zotu1120	Eukaryota	Opisthokonta	Choanoflagellida	Choanoflagellatea	Craspedida	Salpingoecidae_Group_C1	Salpingoecidae_Group_C1_X	Salpingoecidae_Group_C1_X_sp.	0	0	0	0	0	0	0	4	0	0	0	0	20	0	0	1	2	1	3	0	6	0	1	0	0	0	0	0	0	4	0	0	0	0	14	0	0	0	0	0	0
Zotu11202	Eukaryota								0	0	0	0	0	0	0	0	0	0	0	1	0	2	0	0	0	0	0	1	0	0	0	0	0	0	0	0	0	0	0	0	0	0	1	0	0	0	0	0	0
Zotu1121	Eukaryota	Opisthokonta	Metazoa	Nematoda	Chromadorea	Chromadorea_X	Diploscapter	Diploscapter_sp.	10	0	0	0	0	0	0	0	0	5	1	0	0	0	0	0	0	0	0	0	0	0	0	0	26	1	9	0	0	0	7	0	0	0	0	0	0	0	0	27	0
Zotu11212	Eukaryota								0	0	0	0	0	0	0	0	0	0	0	0	0	0	0	0	0	0	0	0	0	0	0	0	0	0	0	0	0	0	0	0	0	0	0	2	0	0	0	9	0
Zotu11218	Eukaryota								0	0	0	0	0	0	0	0	0	0	0	0	0	0	0	0	0	0	0	0	0	0	0	0	0	0	0	0	0	0	0	0	0	0	0	0	16	6	1	0	0
Zotu11219	Eukaryota	Archaeplastida	Rhodophyta	Bangiophyceae	Cyanidiales	Cyanidiales_X	Cyanidiales_XX	Cyanidiales_XX_sp.	0	0	0	0	0	0	0	0	0	0	0	0	0	0	0	0	0	0	0	0	0	0	0	0	0	0	0	0	0	0	0	0	0	0	0	0	19	2	16	0	0
Zotu11226	Eukaryota	Opisthokonta	Fungi	Mucoromycota	Mucoromycotina	Mucoromycotina_X			0	0	0	0	0	0	0	0	0	0	0	0	0	0	0	0	0	0	0	0	0	0	0	0	0	0	0	0	0	0	0	0	0	0	0	0	0	0	0	4	4
Zotu11230	Eukaryota								0	0	0	0	0	0	0	0	0	0	0	0	0	0	0	0	0	0	0	0	0	0	0	0	0	0	0	0	0	0	0	0	0	0	0	0	0	0	0	0	0
Zotu11236	Eukaryota	Archaeplastida	Chlorophyta	Chlorophyceae	Chlamydomonadales	Chlamydomonadales_X			0	0	0	0	0	0	0	0	0	0	0	0	0	0	0	0	0	0	1	0	1	0	0	0	0	0	0	0	0	0	0	0	0	0	0	0	0	0	0	0	0
Zotu11237	Eukaryota	Opisthokonta	Metazoa	Nematoda	Chromadorea	Chromadorea_X	Prodesmodora		0	0	1	0	0	0	0	0	0	0	0	0	0	0	0	0	0	0	0	0	0	0	0	0	0	0	0	0	0	0	0	0	0	0	0	0	0	0	0	0	0
Zotu11240	Eukaryota	Opisthokonta	Metazoa	Rotifera	Rotifera_X	Rotifera_XX	Rotifera_XXX	Rotifera_XXX_sp.	0	0	0	0	0	0	0	0	0	0	0	0	0	0	0	0	2	0	0	0	0	0	0	0	0	0	0	0	0	0	0	0	0	0	0	0	0	0	0	0	0
Zotu11245	Eukaryota								0	0	0	12	0	1	0	0	0	0	0	0	0	0	0	0	0	0	0	0	0	0	0	0	0	0	0	0	0	0	0	0	0	0	0	0	0	0	0	0	0
Zotu11249	Eukaryota								0	0	0	0	0	0	0	0	0	0	0	0	0	0	0	0	0	0	0	0	0	0	0	0	0	0	0	0	0	0	0	0	0	0	0	0	0	0	0	0	0
Zotu1125	Eukaryota	Opisthokonta	Metazoa	Nematoda	Chromadorea	Chromadorea_X			25	19	33	0	0	0	0	0	0	0	0	2	0	0	0	0	493	3	0	0	0	0	0	0	0	15	5	0	0	0	1	2	1	0	0	0	0	0	0	0	0
Zotu11250	Eukaryota								0	0	0	0	0	0	0	0	0	0	0	0	0	0	0	0	0	0	0	0	0	0	0	0	0	0	0	0	0	0	0	0	0	0	0	0	0	0	0	0	0
Zotu11251	Eukaryota	Rhizaria	Cercozoa	Filosa-Sarcomonadea	Glissomonadida	Sandonidae	Sandonidae_X	Sandonidae_X_sp.	0	0	0	0	0	1	0	0	0	0	0	0	0	0	0	0	0	0	0	0	0	0	0	0	0	0	0	0	0	0	0	0	0	0	0	0	0	0	0	0	0
Zotu11252	Eukaryota	Archaeplastida	Rhodophyta	Bangiophyceae	Cyanidiales	Cyanidiales_X	Cyanidiales_XX	Cyanidiales_XX_sp.	0	0	0	0	0	0	0	0	0	0	0	0	0	0	0	0	0	0	0	0	0	0	0	0	0	0	0	0	0	0	0	0	0	0	0	0	0	0	0	0	0
Zotu11253	Eukaryota								0	0	0	0	0	0	0	0	0	0	0	0	0	0	0	0	0	0	0	0	0	0	0	0	0	0	0	0	0	0	0	0	0	0	0	0	0	0	0	0	0
Zotu11255	Eukaryota	Archaeplastida	Rhodophyta	Bangiophyceae	Cyanidiales	Cyanidiales_X	Cyanidiales_XX	Cyanidiales_XX_sp.	0	0	0	0	0	0	0	0	0	0	0	0	0	0	0	0	0	0	0	0	0	0	0	0	0	0	0	0	0	0	0	0	0	0	0	0	0	0	0	0	0
Zotu11256	Eukaryota								0	0	0	0	0	0	0	0	0	0	0	0	0	0	0	0	0	0	0	0	0	0	0	0	0	0	0	0	0	0	0	0	0	0	0	0	0	0	0	0	0
Zotu11257	Eukaryota								0	0	0	0	0	0	0	0	0	0	0	0	0	0	0	0	0	0	0	0	0	0	0	1	0	0	0	0	0	0	0	0	0	0	0	0	0	0	0	0	0
Zotu11260	Eukaryota								0	0	0	0	0	0	0	0	0	0	0	0	0	0	0	0	0	0	0	0	0	0	0	0	0	0	0	0	0	0	0	0	0	0	0	0	0	0	0	0	0
Zotu11261	Eukaryota								0	0	0	0	0	0	0	0	0	0	0	0	0	0	0	0	0	0	0	0	0	0	0	0	0	0	0	0	0	0	0	0	0	0	0	0	0	0	0	0	0
Zotu11263	Eukaryota	Archaeplastida	Chlorophyta	Trebouxiophyceae	Watanabea-Clade	Watanabea-Clade_X	Dictyochloropsis		1	0	0	0	0	0	0	0	0	0	0	0	0	0	0	0	0	0	0	0	0	0	0	0	0	0	0	0	0	0	0	0	0	0	0	0	0	0	0	0	0
Zotu11267	Eukaryota	Opisthokonta	Metazoa	Rotifera	Rotifera_X	Rotifera_XX	Rotifera_XXX	Rotifera_XXX_sp.	0	0	0	0	0	0	0	0	0	0	0	0	0	0	0	0	0	0	0	0	0	0	0	0	0	0	0	0	0	0	0	0	0	0	0	0	0	0	0	1	0
Zotu11269	Eukaryota								0	0	0	0	0	0	0	0	0	0	0	0	0	0	0	0	0	0	0	0	0	0	0	0	0	0	0	0	0	0	0	0	0	0	0	0	0	0	0	0	0
Zotu1127	Eukaryota	Alveolata	Ciliophora						0	0	0	1	0	0	2	8	0	0	0	0	0	0	0	0	13	0	0	0	0	1	9	0	0	0	0	0	0	0	0	0	0	0	0	0	17	21	18	0	0
Zotu11270	Eukaryota								0	0	0	0	0	1	0	0	0	0	0	0	0	0	0	1	0	4	0	1	0	2	0	4	0	0	0	0	0	0	0	0	0	0	0	0	0	0	1	0	0
Zotu11274	Eukaryota	Opisthokonta	Metazoa	Acanthocephala	Acanthocephala_X	Acanthocephala_XX	Acanthocephalus	Acanthocephalus_lucii	0	0	0	0	0	0	0	0	0	0	0	0	0	0	0	0	0	0	0	0	0	0	0	0	0	0	0	0	0	0	0	0	0	0	0	0	0	0	0	0	0
Zotu11277	Eukaryota	Opisthokonta	Metazoa	Nematoda	Chromadorea	Chromadorea_X			0	0	0	0	0	0	0	0	0	0	0	0	0	0	0	0	0	0	0	0	0	0	0	0	0	0	0	0	0	0	0	0	0	0	0	0	0	0	0	0	0
Zotu11279	Eukaryota	Rhizaria	Cercozoa	Filosa-Thecofilosea	Cryomonadida				0	0	0	2	0	0	0	0	0	0	0	0	0	0	0	0	0	0	0	0	0	0	0	0	0	0	0	0	0	0	0	0	0	0	0	0	0	0	0	0	0
Zotu1128	Eukaryota	Opisthokonta	Fungi	Glomeromycota	Glomeromycotina	Glomeromycetes	Glomus	Glomus_sp.	0	0	0	0	0	0	0	0	0	0	0	0	0	0	55	0	0	0	0	0	0	0	0	0	0	0	0	0	57	0	0	0	0	79	0	0	0	0	0	0	0
Zotu11280	Eukaryota	Opisthokonta	Metazoa	Arthropoda	Hexapoda	Collembola			0	0	0	0	0	0	0	0	0	0	0	0	0	0	0	0	0	0	0	0	0	0	0	0	0	0	0	0	0	0	0	0	0	0	0	0	0	0	0	0	1
Zotu11282	Eukaryota								0	0	0	0	0	0	0	0	0	0	0	0	0	0	0	0	0	0	0	0	0	0	0	0	0	0	0	0	0	0	0	0	0	0	0	0	0	0	0	0	0
Zotu11283	Eukaryota	Opisthokonta	Metazoa	Nematoda	Chromadorea	Chromadorea_X			0	0	0	0	0	0	0	0	0	0	0	0	0	0	0	0	0	0	0	0	0	0	0	0	0	0	0	0	0	0	0	0	0	0	0	0	0	0	0	0	0
Zotu11285	Eukaryota	Opisthokonta	Metazoa						0	0	0	0	0	0	0	0	0	0	0	0	0	0	0	0	0	0	0	0	0	0	0	0	0	0	0	0	0	0	0	0	0	0	0	0	0	0	0	0	0
Zotu11289	Eukaryota	Opisthokonta	Metazoa	Gastrotricha	Gastrotricha_X	Gastrotricha_XX			0	0	0	0	0	0	2	0	0	0	0	0	0	0	0	0	0	0	0	0	0	0	0	0	0	0	0	0	0	0	0	0	0	0	0	0	0	0	0	0	0
Zotu11290	Eukaryota	Opisthokonta	Metazoa	Rotifera	Rotifera_X	Rotifera_XX			0	0	0	0	0	0	0	0	0	0	0	0	0	0	0	0	0	0	0	0	0	0	0	0	0	0	0	0	0	0	0	0	0	0	0	0	0	0	0	0	0
Zotu11292	Eukaryota								0	0	0	0	0	0	0	0	0	0	0	0	0	0	0	0	0	0	0	0	0	0	0	0	0	0	0	0	0	0	0	0	0	0	0	0	0	0	0	0	0
Zotu11296	Eukaryota								0	0	0	0	0	0	0	0	0	0	0	0	0	0	0	0	0	0	0	0	0	0	0	0	0	0	0	0	0	0	0	0	0	0	0	0	0	0	0	0	0
Zotu11297	Eukaryota	Rhizaria	Cercozoa	Filosa-Granofilosea	Cryptofilida	Mesofilidae	Mesofila	Mesofila_sp.	0	0	0	0	0	0	0	0	0	0	0	0	0	0	0	0	1	0	0	0	0	0	0	0	0	0	0	0	0	0	0	0	0	0	0	0	0	1	0	0	0
Zotu113	Eukaryota	Opisthokonta	Metazoa	Annelida	Annelida_X	Annelida_XX			0	1	1	0	0	0	12	14	17	0	0	3	0	0	0	5	1	0	0	0	0	3910	385	344	0	0	0	0	0	0	0	1	2	0	0	0	0	1	1	1	11
Zotu1130	Eukaryota	Opisthokonta	Metazoa	Rotifera	Rotifera_X	Rotifera_XX			0	0	0	0	0	0	0	0	0	0	0	0	60	1	4	0	0	0	5	15	14	0	0	0	0	0	0	0	0	5	0	0	0	8	44	2	0	0	0	0	0
Zotu11301	Eukaryota	Opisthokonta	Metazoa	Arthropoda	Chelicerata	Arachnida	Oplitis	Oplitis_sp.	1	0	0	0	0	0	0	0	0	1	0	1	1	0	0	0	0	0	0	0	0	0	0	0	5	5	306	0	0	0	0	0	1	3	0	9	0	0	0	14	0
Zotu11304	Eukaryota	Opisthokonta	Metazoa	Nematoda					61	4	3	0	0	0	0	0	0	5	0	0	0	0	0	0	0	0	0	0	0	0	0	0	0	0	0	0	0	0	5	0	0	0	0	0	0	0	0	2	0
Zotu11305	Eukaryota	Opisthokonta	Metazoa	Nematoda	Chromadorea	Chromadorea_X	Tylocephalus	Tylocephalus_auriculatus	67	23	16	0	0	0	0	0	0	0	0	0	0	0	0	1	82	1	0	0	0	0	0	0	0	1	1	0	0	0	4	1	0	0	0	0	0	0	0	0	0
Zotu1131	Eukaryota	Alveolata	Ciliophora	Litostomatea	Haptoria	Tracheliidae	Pelagodileptus	Pelagodileptus_trachelioides	0	0	0	59	0	0	15	1	14	0	0	0	0	0	0	52	39	46	0	0	0	0	0	0	0	0	0	0	0	0	0	0	0	0	0	0	38	0	0	0	0
Zotu11311	Eukaryota	Opisthokonta	Fungi	Chytridiomycota	Chytridiomycotina	Chytridiomycetes	Kappamyces	Kappamyces_laurelensis	1	1	1	0	0	2	0	0	0	0	0	0	0	1	0	0	0	0	0	0	0	0	0	0	0	0	0	0	0	0	0	0	1	0	0	0	0	0	0	0	0
Zotu11312	Eukaryota	Rhizaria	Cercozoa	Filosa-Sarcomonadea	Glissomonadida	Sandonidae	Sandonidae_X	Sandonidae_X_sp.	1	1	0	1	0	2	0	0	0	1	0	0	0	0	0	0	0	0	1	1	0	0	0	0	0	0	0	0	0	0	0	0	0	1	0	0	0	0	0	0	0
Zotu11313	Eukaryota	Stramenopiles	Stramenopiles_X	MAST	MAST-12	MAST-12C	MAST-12C_X	MAST-12C_X_sp.	0	0	0	0	0	0	0	0	0	1	0	0	0	2	0	0	0	0	1	1	3	0	0	0	0	0	0	0	0	0	0	0	0	0	0	0	0	0	0	0	0
Zotu11317	Eukaryota	Opisthokonta	Fungi	Ascomycota	Pezizomycotina	Sordariomycetes			1	1	0	0	1	3	0	0	0	0	0	0	0	0	0	0	0	0	0	0	0	0	0	0	1	2	1	0	0	0	0	0	0	0	0	0	0	0	0	0	0
Zotu1132	Eukaryota	Opisthokonta	Metazoa	Gastrotricha	Gastrotricha_X	Gastrotricha_XX			0	0	0	0	0	0	0	0	0	0	0	0	0	0	0	0	0	0	0	0	0	0	0	0	20	330	25	0	0	0	0	0	0	0	0	0	0	0	0	0	0
Zotu11320	Eukaryota	Opisthokonta	Fungi						1	2	2	0	0	0	0	0	0	4	0	0	0	0	0	0	0	0	0	0	0	0	0	0	0	0	0	0	0	0	3	0	0	0	0	0	0	0	0	1	1
Zotu11323	Eukaryota	Opisthokonta	Fungi	Fungi_X	Fungi_XX	Fungi_XXX	Fungi_XXXX	Fungi_XXXX_sp.	1	0	0	0	0	0	0	0	0	4	0	0	0	0	0	0	0	0	0	0	0	0	0	0	0	0	0	0	0	0	21	2	0	0	0	0	0	0	0	1	0
Zotu11325	Eukaryota	Rhizaria	Cercozoa	Filosa-Sarcomonadea	Glissomonadida	Sandonidae	Sandonidae_X	Sandonidae_X_sp.	0	0	0	0	0	0	0	0	0	0	0	0	0	0	0	0	1	0	0	1	0	0	0	0	0	0	1	0	0	0	0	0	0	0	0	0	0	0	0	0	1
Zotu11329	Eukaryota	Opisthokonta	Fungi	Chytridiomycota	Chytridiomycotina	Chytridiomycetes	Entophlyctis	Entophlyctis_confervae-glomeratae	1	0	0	0	0	1	0	0	0	0	2	0	0	0	0	0	0	0	0	0	0	0	0	0	2	0	0	0	0	0	0	0	0	1	0	1	0	0	0	4	1
Zotu1133	Eukaryota	Archaeplastida	Chlorophyta	Trebouxiophyceae	Watanabea-Clade	Watanabea-Clade_X	Dictyochloropsis		2	0	1	0	0	23	0	16	2	0	6	0	0	0	0	37	11	24	0	0	0	0	0	0	0	1	0	0	0	0	18	1	4	0	0	0	0	15	25	0	0
Zotu11330	Eukaryota	Rhizaria	Cercozoa	Filosa-Sarcomonadea	Cercomonadida	Paracercomonadidae	Paracercomonas	Paracercomonas_virgaria	1	0	1	0	0	2	0	0	0	0	0	0	0	1	0	0	0	1	0	1	0	0	0	0	0	0	0	0	0	0	0	0	0	0	1	0	0	0	0	1	0
Zotu11332	Eukaryota	Opisthokonta	Choanoflagellida	Choanoflagellatea	Craspedida	Salpingoecidae_Group_C3	Salpingoecidae_Group_C3_X	Salpingoecidae_Group_C3_X_sp.	0	0	1	0	0	0	0	0	0	4	0	0	0	1	0	0	1	0	0	0	1	0	0	0	0	0	0	0	0	0	0	1	0	1	8	1	0	0	0	1	1
Zotu11334	Eukaryota	Alveolata	Ciliophora	Colpodea	Colpodida				10	3	3	0	0	0	0	0	0	7	5	2	0	0	0	0	0	1	0	0	0	0	0	0	2	1	1	0	0	0	4	6	5	0	0	0	0	0	0	0	0
Zotu11335	Eukaryota	Opisthokonta	Fungi						5	1	2	0	0	0	0	0	0	2	0	0	0	0	0	0	0	0	0	0	0	0	0	0	0	0	0	0	0	0	3	2	3	0	0	0	0	0	0	4	0
Zotu1134	Eukaryota	Opisthokonta	Metazoa	Rotifera	Rotifera_X	Rotifera_XX			0	0	0	0	0	0	0	0	0	0	0	0	8	0	1	0	0	0	0	3	23	0	0	0	0	0	0	37	28	31	0	0	0	0	49	7	16	5	92	0	0
Zotu11342	Eukaryota	Rhizaria	Cercozoa	Filosa-Sarcomonadea	Cercomonadida	Paracercomonadidae	Paracercomonas		0	1	0	2	0	0	0	0	0	3	7	0	0	0	0	0	0	0	1	0	3	0	0	0	0	0	0	0	0	0	0	0	0	3	3	1	0	0	0	1	2
Zotu11344	Eukaryota	Opisthokonta	Metazoa						0	3	0	0	0	0	0	0	0	0	0	0	0	0	0	0	11	0	0	0	0	0	0	0	0	0	0	0	0	0	0	0	0	0	0	0	0	0	0	0	0
Zotu11350	Eukaryota	Alveolata	Ciliophora	Litostomatea	Haptoria				0	0	0	1	0	0	0	0	0	0	2	1	0	0	0	0	0	0	0	1	0	0	0	0	0	0	0	0	0	0	0	0	0	0	0	0	0	0	0	0	0
Zotu11355	Eukaryota	Rhizaria	Cercozoa	Filosa-Sarcomonadea	Glissomonadida	Sandonidae			0	0	3	0	0	0	0	0	0	0	0	0	0	0	0	0	0	0	2	0	0	0	0	0	0	1	1	0	0	0	0	0	0	0	1	0	0	0	0	0	0
Zotu11356	Eukaryota	Opisthokonta	Fungi	Ascomycota	Pezizomycotina	Sordariomycetes			0	0	1	3	0	1	0	0	0	0	0	0	0	0	0	0	0	0	4	1	0	0	0	0	1	0	0	0	0	0	0	0	0	3	0	2	0	0	0	0	0
Zotu11357	Eukaryota	Opisthokonta	Fungi	Chytridiomycota	Chytridiomycotina	Chytridiomycetes			2	0	3	1	0	1	0	0	0	1	0	4	0	0	0	0	0	0	0	0	0	0	0	0	0	0	0	0	0	0	3	1	0	0	4	0	0	0	0	0	0
Zotu11358	Eukaryota	Alveolata	Ciliophora	Litostomatea	Haptoria				1	0	0	0	0	0	0	0	0	0	0	0	0	0	1	0	0	0	0	2	3	0	0	0	0	0	1	0	0	0	0	0	0	0	0	0	0	0	0	0	0
Zotu11365	Eukaryota	Opisthokonta	Metazoa	Nematoda	Chromadorea	Chromadorea_X	Achromadora		0	0	0	31	0	6	0	0	0	0	0	0	0	0	0	0	0	0	0	0	0	0	0	0	0	0	0	0	0	0	0	0	0	2	0	0	0	0	0	0	0
Zotu11367	Eukaryota	Opisthokonta	Fungi	Ascomycota	Pezizomycotina	Sordariomycetes			1	1	3	3	3	11	0	0	0	0	0	1	2	0	0	0	0	1	1	1	1	0	0	0	0	1	0	0	0	0	0	0	0	3	0	1	0	0	0	0	0
Zotu11368	Eukaryota	Alveolata	Ciliophora	Colpodea	Colpodida	Colpodidae	Colpoda	Colpoda_sp.	0	0	0	13	0	4	0	0	0	0	0	0	0	0	0	0	0	0	0	0	0	0	0	0	0	0	0	0	0	0	0	0	0	0	0	0	0	0	0	0	0
Zotu11370	Eukaryota	Opisthokonta	Metazoa	Nematoda	Enoplea	Enoplea_X	Microdorylaimus		0	0	0	50	0	5	0	0	0	0	0	0	0	0	0	0	0	0	0	0	0	0	0	1	0	0	0	0	0	0	0	0	0	0	0	0	0	0	0	0	0
Zotu11372	Eukaryota	Amoebozoa	Conosa	Variosea	ATCC50593-Flamella-WIM80-lineage	WIM80-lineage	WIM80-lineage_X	WIM80-lineage_X_sp.	0	0	0	20	0	5	0	0	0	0	0	0	0	0	0	0	0	0	0	0	0	0	0	0	0	0	0	0	0	0	0	0	0	0	0	0	1	0	0	0	0
Zotu11373	Eukaryota	Opisthokonta	Metazoa	Nematoda	Enoplea	Enoplea_X			0	0	0	141	0	9	0	0	0	0	0	0	0	0	0	0	0	0	0	0	0	0	0	0	0	0	0	0	0	0	1	0	0	0	7	0	0	0	0	0	0
Zotu11375	Eukaryota	Amoebozoa	Conosa	Mycetozoa-Myxogastrea	Stemonitales-Physarales				0	0	0	12	0	0	0	0	0	0	0	0	0	0	0	0	0	0	0	0	0	0	0	0	0	0	0	0	0	0	0	0	0	0	0	0	0	0	0	0	0
Zotu11376	Eukaryota	Alveolata	Ciliophora	Colpodea	Colpodida				1	0	1	7	0	1	0	0	0	2	0	5	4	0	0	1	0	0	0	0	0	0	0	0	1	0	0	0	0	0	1	0	2	1	3	3	0	0	0	4	0
Zotu1138	Eukaryota								544	30	10	0	0	0	0	0	0	3	0	0	0	0	0	0	0	0	0	0	0	0	0	0	0	0	0	0	0	0	18	41	0	0	0	0	0	0	0	2	1
Zotu11396	Eukaryota	Alveolata	Ciliophora	Colpodea	Colpodida				0	0	0	2	0	1	0	0	0	0	0	0	0	0	0	0	0	3	0	0	0	0	0	0	0	0	3	0	0	0	2	0	1	0	0	0	0	0	0	0	0
Zotu11399	Eukaryota	Stramenopiles	Stramenopiles_X	Labyrinthulea	Thraustochytriales	Thraustochytriaceae	Thraustochytriaceae_X	Thraustochytriaceae_X_sp.	0	0	0	1	12	0	0	0	0	0	0	0	0	0	0	0	0	0	0	0	0	0	0	0	0	0	0	0	0	0	0	0	0	0	0	0	0	0	0	0	0
Zotu11407	Eukaryota	Rhizaria	Cercozoa	Filosa-Sarcomonadea					0	0	0	0	11	0	0	0	0	0	0	0	0	0	0	1	0	0	0	0	0	0	0	0	0	0	0	0	0	0	0	0	0	0	0	0	0	1	0	0	0
Zotu11408	Eukaryota	Opisthokonta	Metazoa	Nematoda	Chromadorea	Chromadorea_X			0	0	0	0	4	0	0	0	0	0	0	0	0	0	0	0	0	0	0	0	0	0	0	0	0	0	0	0	0	0	0	0	0	0	0	0	0	0	0	0	0
Zotu1141	Eukaryota	Amoebozoa	Conosa	Mycetozoa-Myxogastrea	Stemonitales-Physarales				0	0	0	0	0	0	0	0	0	0	0	0	0	0	0	0	0	0	0	0	0	0	0	0	539	1	2	0	0	0	0	0	0	0	0	0	0	0	0	0	0
Zotu11411	Eukaryota	Amoebozoa	Conosa	Mycetozoa-Myxogastrea	Stemonitales-Physarales	Didymiaceae	Didymium	Didymium_sp.	1	0	0	0	13	0	0	0	0	0	0	0	0	0	0	0	0	2	0	0	0	0	0	0	0	0	0	0	0	0	0	0	0	0	0	0	0	0	0	0	0
Zotu11413	Eukaryota								0	0	0	0	6	0	0	0	0	0	0	0	0	0	0	0	0	0	0	0	0	0	0	0	0	0	0	0	0	0	0	0	0	0	0	0	0	0	0	0	0
Zotu11414	Eukaryota	Opisthokonta	Fungi	Fungi_X	Fungi_XX	Fungi_XXX	Chytridiales	Chytridiales_sp.	0	0	0	0	4	0	0	0	0	0	0	0	0	0	0	0	0	0	0	0	0	0	0	0	0	0	0	0	0	0	0	0	0	0	0	0	0	0	0	0	0
Zotu11415	Eukaryota	Archaeplastida	Streptophyta	Embryophyceae	Embryophyceae_X	Embryophyceae_XX			0	0	0	0	10	0	0	0	0	0	0	0	0	0	0	0	0	0	0	0	0	0	0	0	0	0	0	0	0	0	0	0	0	0	0	0	0	0	0	0	0
Zotu11419	Eukaryota								0	0	0	0	4	4	0	0	0	0	0	0	0	0	0	0	0	0	0	0	0	0	0	0	0	0	0	0	0	0	1	0	0	0	9	0	0	0	0	0	0
Zotu1142	Eukaryota	Alveolata	Ciliophora	Oligohymenophorea	Scuticociliatia	Scuticociliatia_X	Scuticociliatia_XX	Scuticociliatia_XX_sp.	0	0	0	0	0	0	0	0	0	0	0	0	32	0	0	0	0	0	4	10	9	0	0	0	0	0	0	0	0	2	0	0	0	0	11	0	0	0	0	0	0
Zotu11421	Eukaryota	Alveolata	Ciliophora	Spirotrichea	Hypotrichia				0	0	0	0	2	0	0	0	0	1	2	0	0	0	0	0	0	0	0	1	2	0	0	0	0	0	1	0	0	0	1	1	0	1	2	0	0	0	0	0	0
Zotu11425	Eukaryota	Amoebozoa	Lobosa	Tubulinea					0	0	0	0	12	3	0	0	0	0	0	0	0	0	0	0	0	0	0	0	0	0	0	0	0	0	0	0	0	0	0	0	0	0	0	0	0	0	0	0	0
Zotu11427	Eukaryota	Rhizaria	Cercozoa	Filosa-Sarcomonadea	Cercomonadida	Paracercomonadidae	Paracercomonas	Paracercomonas_sp.	0	0	0	0	2	1	0	0	0	0	0	1	0	1	0	0	0	0	0	0	1	0	0	0	0	0	0	0	0	0	0	0	2	4	0	0	0	0	0	3	1
Zotu11429	Eukaryota	Amoebozoa	Lobosa	Tubulinea					0	0	0	0	7	0	0	0	0	0	0	0	0	0	0	0	0	0	0	0	0	0	0	0	0	0	0	0	0	0	0	0	0	0	0	0	0	0	0	0	0
Zotu11430	Eukaryota								0	0	0	0	6	3	0	0	0	0	0	0	0	0	0	0	0	0	0	0	0	0	0	0	0	0	0	0	0	0	0	0	0	0	0	0	0	0	0	0	0
Zotu11443	Eukaryota	Opisthokonta	Fungi	Ascomycota	Pezizomycotina	Sordariomycetes			0	0	1	0	1	2	0	0	0	1	2	2	0	0	0	0	0	0	0	0	0	0	0	0	0	0	0	0	0	0	1	0	1	10	2	2	0	0	0	0	0
Zotu11445	Eukaryota	Rhizaria	Cercozoa	Filosa-Granofilosea	Filosa-Granofilosea_X	Novel-Gran-5	Novel-Gran-5_X	Novel-Gran-5_X_sp.	0	0	0	2	3	1	0	0	0	0	0	0	0	0	1	1	0	0	1	3	2	0	0	0	0	0	0	0	0	0	0	0	0	0	3	2	0	0	0	0	0
Zotu11446	Eukaryota								0	0	0	0	0	29	0	0	0	0	0	0	0	0	0	0	0	0	0	0	0	0	0	0	0	0	0	0	0	0	0	0	0	0	0	0	0	0	0	0	0
Zotu11449	Eukaryota								0	0	0	0	0	16	0	0	0	0	0	0	0	0	0	0	0	0	0	0	0	0	0	0	0	0	0	0	0	0	0	0	0	0	0	0	0	0	0	0	0
Zotu11450	Eukaryota	Opisthokonta	Metazoa	Nematoda	Chromadorea	Chromadorea_X	Aphelenchoides		0	0	0	0	0	5	0	0	0	0	0	0	0	0	0	0	0	0	0	0	0	0	0	0	0	0	0	0	0	0	0	0	0	0	0	0	0	0	0	0	0
Zotu11452	Eukaryota								0	0	0	0	0	6	0	0	0	0	0	0	0	0	0	0	0	0	0	0	0	0	0	0	0	0	0	0	0	0	0	0	0	0	0	0	0	0	0	0	0
Zotu11456	Eukaryota	Rhizaria	Cercozoa	Filosa-Sarcomonadea	Glissomonadida	Sandonidae	Sandona	Sandona_sp.	0	0	0	4	0	2	0	0	1	1	0	0	0	0	0	0	0	0	1	1	0	0	0	0	0	1	1	0	0	0	1	0	0	2	0	0	0	0	0	3	0
Zotu1146	Eukaryota	Opisthokonta	Fungi	Chytridiomycota	Chytridiomycotina	Chytridiomycetes			0	0	0	0	0	0	0	0	0	0	0	0	17	13	2	0	0	0	0	16	0	0	0	0	0	0	0	13	2	0	0	0	0	0	40	36	0	0	2	0	0
Zotu11460	Eukaryota								0	0	0	1	0	21	0	0	0	0	0	0	0	0	0	0	0	0	0	0	0	0	0	0	0	0	0	0	0	0	0	0	0	0	0	0	0	0	0	0	0
Zotu11463	Eukaryota	Rhizaria	Cercozoa	Filosa-Sarcomonadea	Glissomonadida	Allapsidae	Allapsidae_X	Allapsidae_X_sp.	0	0	0	1	0	2	0	0	0	0	0	0	0	0	0	1	0	0	0	1	2	0	0	0	0	0	0	0	0	0	0	0	0	3	0	0	0	0	0	0	0
Zotu11472	Eukaryota	Rhizaria	Cercozoa	Endomyxa	Vampyrellida	Leptophryidae	Arachnula	Arachnula_impatiens	0	0	0	0	0	1	0	0	0	0	0	0	0	1	1	0	0	0	0	0	0	0	0	1	0	0	0	2	2	0	0	0	0	3	0	0	0	0	0	0	0
Zotu11474	Eukaryota	Rhizaria	Cercozoa	Filosa-Sarcomonadea	Glissomonadida				0	0	0	0	0	3	0	0	0	0	0	0	1	0	1	1	0	1	0	0	2	0	0	0	0	0	0	1	0	0	0	0	0	0	0	1	0	0	0	0	0
Zotu11476	Eukaryota	Rhizaria	Cercozoa	Filosa-Sarcomonadea	Glissomonadida	Sandonidae			0	0	0	0	0	1	0	0	0	0	0	0	0	0	0	2	5	1	0	0	0	0	1	0	0	1	0	0	0	0	1	0	1	0	0	0	0	0	0	1	0
Zotu1148	Eukaryota	Archaeplastida	Chlorophyta	Trebouxiophyceae	Watanabea-Clade	Watanabea-Clade_X	Heveochlorella		8	1	1	1	1	13	0	8	3	0	1	2	0	0	0	23	16	23	0	0	0	0	0	0	0	0	2	0	0	0	9	0	2	0	0	0	1	14	21	0	0
Zotu11481	Eukaryota	Alveolata	Ciliophora	Colpodea	Colpodida				3	1	0	0	0	2	1	0	0	1	2	0	0	0	0	0	0	0	0	0	0	0	0	0	0	0	0	0	0	0	0	0	2	1	0	0	1	0	0	5	3
Zotu11490	Eukaryota	Stramenopiles	Ochrophyta	Bacillariophyta	Bacillariophyta_X	Araphid-pennate			0	0	0	0	0	0	19	13	10	0	0	0	0	0	1	0	0	0	0	0	0	0	0	1	0	0	0	0	0	0	0	0	0	0	0	0	16	80	74	0	0
Zotu11493	Eukaryota	Archaeplastida	Chlorophyta	Chlorophyceae	Sphaeropleales				0	0	0	0	0	0	73	64	56	0	0	0	0	0	0	0	0	0	0	0	0	0	0	0	0	0	0	0	0	0	0	0	0	0	0	0	1	2	1	0	0
Zotu115	Eukaryota	Archaeplastida	Streptophyta	Embryophyceae	Embryophyceae_X	Embryophyceae_XX			0	0	1	0	0	0	0	0	0	0	1	0	0	0	0	0	0	0	0	0	0	0	0	1	86	0	0	0	0	0	3	0	0	0	0	0	0	0	0	353	132
Zotu11500	Eukaryota	Opisthokonta	Metazoa	Platyhelminthes	Turbellaria	Rhabdocoela			0	0	0	0	0	0	0	1	0	0	0	0	0	0	0	0	0	0	0	0	0	0	0	0	0	0	0	0	0	0	0	0	0	0	0	0	0	0	0	0	0
Zotu11501	Eukaryota	Archaeplastida	Chlorophyta	Trebouxiophyceae	Chlorellales	Chlorellales_X			0	0	0	0	0	0	0	1	0	0	0	0	1	1	0	0	0	0	1	0	0	0	0	0	0	0	0	0	0	0	0	0	0	0	0	0	1	1	0	0	0
Zotu11504	Eukaryota	Alveolata	Ciliophora	Colpodea	Colpodida	Colpodidae	Colpodidae_X	Colpodidae_X_sp.	0	0	1	0	0	0	0	0	0	0	0	0	2	0	0	1	0	0	1	1	1	0	0	0	0	0	0	0	0	0	0	0	0	1	0	2	0	0	0	1	0
Zotu11512	Eukaryota	Alveolata	Apicomplexa	Apicomplexa_X	Gregarines	Gregarines_X	Stenophora	Stenophora_robusta	0	0	0	0	0	0	0	0	0	10	0	0	0	0	0	0	0	0	0	0	0	0	0	0	0	0	0	0	0	0	0	0	0	0	0	0	0	0	0	0	0
Zotu11518	Eukaryota	Alveolata	Ciliophora	Spirotrichea	Hypotrichia	Oxytrichidae			6	1	0	1	6	4	0	0	3	6	10	6	9	0	3	0	9	4	5	1	3	0	0	0	11	1	20	0	0	1	5	1	1	13	2	2	0	0	0	8	5
Zotu11520	Eukaryota	Opisthokonta	Fungi	Ascomycota	Pezizomycotina				0	1	2	0	0	0	1	0	0	8	4	48	0	0	0	0	0	0	0	0	0	0	0	0	1	0	1	0	0	0	0	0	0	0	0	1	0	0	0	40	4
Zotu11521	Eukaryota	Rhizaria	Cercozoa	Filosa-Thecofilosea	Cryomonadida	Rhogostoma-lineage	Rhogostoma-lineage_X	Rhogostoma-lineage_X_sp.	1	0	0	0	0	0	0	0	0	1	0	0	0	0	0	0	0	0	0	0	0	0	0	0	0	0	0	0	0	0	0	0	0	0	0	0	0	0	0	0	0
Zotu11522	Eukaryota	Rhizaria	Cercozoa	Filosa-Sarcomonadea	Glissomonadida	Allapsidae	Allapsidae_X	Allapsidae_X_sp.	0	0	0	0	0	2	0	0	0	3	0	0	0	0	0	0	1	1	0	2	0	0	0	0	0	0	0	0	0	0	1	0	1	1	1	0	0	0	0	0	0
Zotu11526	Eukaryota	Alveolata	Ciliophora	Nassophorea	Nassophorea_X	Microthoracidae	Leptopharynx	Leptopharynx_costatus	3	0	0	0	0	0	0	0	0	2	4	2	0	0	0	0	0	0	0	0	0	0	0	0	0	0	1	0	0	0	0	0	1	0	0	0	0	0	0	3	0
Zotu11535	Eukaryota	Archaeplastida	Chlorophyta	Trebouxiophyceae	Watanabea-Clade	Watanabea-Clade_X	Dictyochloropsis	Dictyochloropsis_sp.	0	0	0	0	0	0	0	0	0	0	27	0	0	0	0	0	0	0	0	0	0	0	0	0	0	0	0	0	0	0	0	1	0	0	0	0	0	0	0	0	0
Zotu11538	Eukaryota								0	2	0	0	0	0	0	0	0	3	34	7	0	0	0	0	0	0	0	0	0	0	0	0	0	0	0	0	0	0	0	4	0	0	0	0	0	0	0	0	3
Zotu1154	Eukaryota	Archaeplastida	Streptophyta	Embryophyceae	Embryophyceae_X	Embryophyceae_XX			0	0	0	0	1	0	0	0	0	0	0	0	0	0	0	0	0	0	0	18	6	0	0	0	0	0	0	0	0	1	0	0	0	64	8	0	0	0	0	1	0
Zotu11540	Eukaryota	Amoebozoa	Lobosa	Tubulinea	Nolandida	Nolandellidae	Nolandellidae_X	Nolandellidae_X_sp.	0	0	0	0	0	0	0	0	0	0	12	0	0	0	0	0	0	0	0	0	0	0	0	0	0	0	0	0	0	0	0	0	0	0	0	0	0	0	0	0	0
Zotu11541	Eukaryota	Rhizaria	Cercozoa	Filosa-Thecofilosea	Cryomonadida	Rhogostoma-lineage	Rhogostoma-lineage_X	Rhogostoma-lineage_X_sp.	0	0	2	0	0	0	0	0	0	0	1	5	0	0	0	0	0	0	0	0	0	0	0	0	0	0	2	0	0	0	0	0	0	0	1	0	0	0	0	0	0
Zotu11542	Eukaryota	Opisthokonta	Metazoa	Rotifera	Rotifera_X	Rotifera_XX			0	0	0	0	0	0	0	0	0	1	5	9	0	0	0	0	0	0	0	0	0	0	0	0	0	0	0	0	0	0	0	0	0	0	0	0	0	0	0	0	0
Zotu11543	Eukaryota	Opisthokonta	Fungi	Ascomycota	Pezizomycotina	Sordariomycetes			0	3	0	1	7	1	0	0	1	7	35	7	0	0	0	0	0	0	0	0	0	0	0	0	0	0	1	0	0	0	0	0	0	0	0	0	0	0	0	11	94
Zotu11544	Eukaryota	Alveolata	Ciliophora	Litostomatea	Haptoria	Enchelyidae	Enchelys	Enchelys_polynucleata	1	0	0	0	0	0	0	0	0	2	1	1	0	0	0	0	0	0	0	0	0	0	0	0	0	0	0	0	0	0	1	0	0	0	0	0	0	0	0	2	0
Zotu11548	Eukaryota	Alveolata	Ciliophora	Oligohymenophorea	Scuticociliatia	Scuticociliatia_X	Scuticociliatia_XX	Scuticociliatia_XX_sp.	0	0	0	1	0	0	0	0	0	0	1	0	0	1	0	0	0	0	0	1	0	0	0	1	1	0	0	0	0	0	0	0	0	0	0	0	0	0	0	0	1
Zotu11549	Eukaryota	Opisthokonta	Metazoa	Nematoda	Chromadorea	Chromadorea_X			0	0	0	0	0	0	0	0	0	0	0	9	0	0	0	0	0	0	0	0	0	0	0	0	0	0	0	0	0	0	0	0	0	0	0	0	0	0	0	0	0
Zotu11552	Eukaryota	Rhizaria	Cercozoa	Filosa-Sarcomonadea	Glissomonadida	Sandonidae			0	1	0	3	0	0	0	0	0	1	1	1	0	0	0	0	0	0	0	0	0	0	0	0	0	0	2	0	0	0	1	0	0	2	0	0	0	0	0	0	0
Zotu11553	Eukaryota	Opisthokonta	Fungi	Ascomycota	Pezizomycotina				0	0	0	0	0	0	0	0	0	0	16	8	0	0	0	0	0	0	0	0	0	0	0	0	2	0	8	0	0	0	0	0	0	0	0	0	0	0	0	0	0
Zotu11558	Eukaryota								0	0	0	0	0	0	0	0	0	0	0	8	0	0	0	0	0	0	0	0	0	0	0	0	0	0	0	0	0	0	0	0	0	1	2	34	0	0	0	0	0
Zotu11559	Eukaryota	Rhizaria	Cercozoa	Filosa-Sarcomonadea	Glissomonadida	Allapsidae	Allapsidae_X	Allapsidae_X_sp.	0	0	0	0	1	0	0	0	0	2	2	3	0	0	0	0	0	0	0	0	0	0	0	0	0	0	1	0	0	0	0	1	0	0	0	0	0	0	0	0	0
Zotu1156	Eukaryota	Opisthokonta	Fungi	Ascomycota	Pezizomycotina	Sordariomycetes	Flammispora	Flammispora_bioteca	0	0	0	0	0	0	0	0	0	8	14	9	0	0	0	0	0	0	0	0	0	0	0	0	0	0	13	0	0	0	0	0	0	0	0	0	0	0	0	0	0
Zotu11563	Eukaryota	Alveolata	Ciliophora	Oligohymenophorea	Sessilida	Vorticellidae	Vorticella	Vorticella_convallaria	0	0	0	0	0	0	0	0	0	0	0	0	1	1	0	0	0	0	1	1	0	0	0	0	0	0	0	0	0	0	0	0	0	0	0	0	0	0	0	0	0
Zotu11586	Eukaryota	Opisthokonta	Fungi	Ascomycota	Pezizomycotina	Sordariomycetes			0	0	0	2	6	6	0	0	0	2	4	4	0	8	14	1	2	7	37	18	16	0	0	0	0	1	5	2	0	2	1	0	0	10	2	2	0	1	0	3	1
Zotu11589	Eukaryota	Rhizaria	Cercozoa	Filosa-Sarcomonadea	Glissomonadida	Sandonidae			0	0	0	3	0	0	0	0	0	0	0	0	0	2	0	0	0	0	2	1	1	0	0	0	0	0	0	0	0	0	1	0	0	2	0	0	0	0	0	1	0
Zotu11590	Eukaryota	Opisthokonta	Fungi						0	0	0	0	0	0	0	0	0	0	0	0	0	0	2	0	0	0	1	1	1	0	0	0	0	0	0	0	1	0	0	0	0	2	0	0	0	0	0	0	0
Zotu11593	Eukaryota	Rhizaria	Cercozoa						0	0	0	0	0	0	0	0	0	0	0	0	0	2	1	0	0	0	3	2	3	0	0	0	0	0	0	0	0	0	0	0	0	0	1	0	0	0	0	0	0
Zotu11594	Eukaryota	Opisthokonta	Fungi	Glomeromycota	Glomeromycotina	Glomeromycotina_X	Glomeromycotina_XX	Glomeromycotina_XX_sp.	0	0	0	0	0	1	0	0	0	0	0	0	0	0	0	0	0	3	0	0	0	0	0	1	0	0	0	0	3	0	0	0	0	0	1	0	0	0	0	0	0
Zotu11596	Eukaryota	Rhizaria	Cercozoa	Filosa-Sarcomonadea	Glissomonadida				0	0	0	2	0	1	0	0	0	0	0	0	0	0	0	0	0	0	0	0	0	0	0	0	0	0	0	0	0	0	0	0	0	1	1	0	0	0	0	0	0
Zotu11597	Eukaryota	Opisthokonta	Fungi	Ascomycota	Pezizomycotina	Sordariomycetes	Acremonium		0	0	0	0	0	0	0	0	0	0	1	0	0	0	0	0	0	0	1	1	0	0	0	0	0	0	0	0	0	0	0	0	0	0	0	0	0	0	0	0	0
Zotu11599	Eukaryota								0	0	0	0	0	0	0	0	0	0	0	0	0	1	1	0	0	0	0	0	0	0	0	1	0	0	0	0	0	1	0	0	0	0	0	0	0	0	0	0	0
Zotu1160	Eukaryota	Opisthokonta	Fungi	Cryptomycota	Cryptomycotina	Cryptomycotina_X	Cryptomycotina_XX	Cryptomycotina_XX_sp.	7	0	0	0	0	2	0	0	0	25	0	0	0	0	0	0	0	0	0	0	0	0	0	0	1	0	0	0	0	0	503	7	10	2	0	0	0	0	0	32	1
Zotu11601	Eukaryota	Stramenopiles	Stramenopiles_X	Bicoecea	Pseudodendromonadales	Pseudodendromonadales_X			0	0	0	0	0	0	0	0	0	0	0	0	0	0	0	0	0	0	0	0	0	0	0	0	0	0	0	1	13	3	0	0	0	0	0	0	0	0	0	0	0
Zotu11603	Eukaryota	Stramenopiles	Ochrophyta	Bacillariophyta	Bacillariophyta_X	Raphid-pennate			0	0	0	0	0	0	0	0	0	0	0	0	0	0	1	0	0	0	0	0	0	0	0	0	0	0	0	0	1	0	0	0	0	2	0	0	0	0	0	0	0
Zotu11605	Eukaryota	Opisthokonta	Mesomycetozoa	Ichthyosporea	Rhynosporida	Rhynosporidae	Rhynosporidae_X	Rhynosporidae_X_sp.	0	0	0	0	0	0	0	0	0	0	0	0	0	1	2	0	0	0	1	1	1	0	0	0	0	0	0	0	0	0	0	0	0	0	7	1	0	0	0	0	0
Zotu11606	Eukaryota	Opisthokonta	Fungi						0	0	0	0	0	0	0	0	0	0	0	0	0	0	1	0	0	0	0	0	0	0	0	0	0	0	0	0	1	0	0	0	0	2	0	0	0	0	0	0	0
Zotu11608	Eukaryota	Opisthokonta	Fungi	Basidiomycota	Agaricomycotina	Agaricomycetes			0	0	0	0	0	0	0	0	0	0	0	0	0	9	10	0	0	0	20	29	215	0	0	0	0	0	0	0	0	0	0	0	0	0	31	0	0	0	0	0	0
Zotu11615	Eukaryota	Opisthokonta	Metazoa	Arthropoda	Chelicerata	Arachnida			0	0	0	0	0	0	0	0	0	0	0	0	0	23	24	0	0	0	20	87	29	0	0	0	0	0	0	0	0	0	0	0	0	0	1	0	0	0	0	0	0
Zotu11617	Eukaryota								0	0	0	0	0	0	0	0	0	0	0	0	0	0	0	25	0	0	0	0	0	0	0	0	0	0	0	0	0	0	0	0	0	0	0	0	0	0	0	0	0
Zotu11620	Eukaryota	Opisthokonta	Metazoa	Rotifera	Rotifera_X	Rotifera_XX	Rotifera_XXX	Rotifera_XXX_sp.	0	0	0	0	0	0	0	0	0	0	0	0	0	0	0	0	0	0	0	0	0	0	0	0	0	0	0	0	0	0	0	0	0	0	0	0	0	0	0	0	0
Zotu11622	Eukaryota	Stramenopiles							0	0	0	0	0	0	0	0	0	0	0	0	0	0	0	0	0	0	2	0	1	0	0	0	0	0	0	0	0	1	4	0	1	0	0	0	0	0	0	1	0
Zotu11627	Eukaryota								0	0	0	0	0	0	0	0	0	0	0	0	0	0	0	0	16	0	0	0	0	0	0	0	0	0	0	0	0	0	0	0	0	0	0	0	0	0	0	0	0
Zotu1163	Eukaryota	Stramenopiles	Ochrophyta	Chrysophyceae	Chrysophyceae_X				0	0	0	0	0	0	0	0	0	0	0	0	0	19	21	0	0	0	7	0	0	0	0	0	0	0	0	14	14	19	0	0	0	0	92	51	0	0	0	0	0
Zotu11635	Eukaryota	Opisthokonta	Fungi						0	0	0	0	0	0	0	0	0	0	0	0	0	0	0	1	5	2	0	0	0	0	1	0	0	1	0	0	0	0	2	0	0	0	0	0	0	0	0	0	0
Zotu11637	Eukaryota	Opisthokonta	Metazoa	Nematoda	Chromadorea	Chromadorea_X			0	0	0	0	0	0	0	0	0	0	0	0	0	0	0	0	0	1	0	0	0	0	0	0	0	0	0	0	0	0	0	0	0	0	0	0	0	0	0	0	0
Zotu11639	Eukaryota	Stramenopiles	Ochrophyta	Bacillariophyta	Bacillariophyta_X	Radial-centric-basal-Coscinodiscophyceae	Aulacoseira	Aulacoseira_granulata	0	0	0	0	0	0	0	1	1	0	0	0	0	0	0	0	0	1	1	0	0	1	0	1	0	0	0	0	0	1	0	0	0	0	0	0	0	0	0	0	0
Zotu1164	Eukaryota								0	21	0	0	0	0	0	0	0	0	34	0	0	0	0	0	0	0	0	0	0	0	0	0	23	6	17	0	0	0	0	11	0	0	0	0	0	0	0	0	5
Zotu11640	Eukaryota	Alveolata	Ciliophora	Colpodea	Colpodida				1	0	2	0	1	2	0	0	0	2	1	5	0	0	0	0	0	1	0	0	0	0	0	0	0	1	0	0	0	0	1	2	0	2	0	1	0	0	0	2	4
Zotu11651	Eukaryota	Opisthokonta	Fungi	Ascomycota	Pezizomycotina	Sordariomycetes			0	0	0	1	0	0	0	0	0	0	1	1	0	1	1	0	0	0	0	0	0	0	0	0	0	0	1	0	0	0	0	1	0	2	1	0	0	0	0	0	0
Zotu11656	Eukaryota	Alveolata							0	0	0	0	0	1	0	0	0	0	0	0	0	0	0	0	0	0	2	0	1	0	0	0	0	0	0	0	0	1	2	0	1	1	0	0	0	0	0	0	0
Zotu11660	Eukaryota	Archaeplastida	Chlorophyta	Chlorophyceae	Sphaeropleales	Sphaeropleales_X			0	0	2	3	0	2	11	13	10	0	0	0	9	13	10	5	2	0	2	22	6	7	0	7	0	0	0	16	9	0	6	0	1	14	31	31	38	24	33	0	0
Zotu11672	Eukaryota	Opisthokonta	Metazoa	Annelida	Annelida_X	Annelida_XX			0	0	0	0	0	0	0	0	0	0	0	0	0	0	0	0	0	0	0	0	0	49	6	164	0	0	0	0	0	0	0	0	0	0	0	0	68	1	11	0	0
Zotu11678	Eukaryota	Alveolata	Ciliophora	Oligohymenophorea	Scuticociliatia	Scuticociliatia_X			0	0	0	0	0	0	0	0	0	0	0	0	0	0	0	0	0	0	0	0	0	1	1	1	0	0	0	0	0	0	0	0	0	0	0	0	0	0	0	0	0
Zotu11681	Eukaryota	Alveolata	Dinoflagellata	Dinophyceae	Dinophyceae_X	Dinophyceae_XX	Dinophyceae_XXX	Dinophyceae_XXX_sp.	0	0	0	0	0	0	0	0	0	0	0	0	0	0	0	0	0	0	0	0	0	0	0	0	0	0	0	0	0	0	0	0	0	0	0	0	1	0	0	0	0
Zotu11686	Eukaryota	Opisthokonta	Metazoa	Rotifera	Rotifera_X	Rotifera_XX			0	0	0	0	0	0	0	0	0	0	0	0	0	0	0	0	0	0	0	0	0	0	0	8	0	0	0	0	2	0	0	0	0	0	0	0	0	0	0	0	0
Zotu11693	Eukaryota	Amoebozoa	Conosa	Mycetozoa-Myxogastrea	Stemonitales-Physarales	Physaraceae	Physarum	Physarum_melleum	0	0	0	0	0	0	0	0	0	0	0	0	0	0	0	0	0	0	0	0	0	0	0	0	43	0	0	0	0	0	0	0	0	0	0	0	0	0	0	0	0
Zotu11695	Eukaryota	Opisthokonta	Metazoa	Arthropoda	Hexapoda	Collembola			0	0	0	0	0	0	0	0	0	0	0	0	0	0	0	0	0	0	0	0	0	0	0	0	25	0	2	0	0	0	0	0	0	0	0	0	0	0	0	0	0
Zotu11696	Eukaryota	Amoebozoa	Conosa	Mycetozoa-Myxogastrea	Stemonitales-Physarales	Physaraceae	Physarum	Physarum_melleum	0	0	0	0	0	0	0	0	0	0	0	0	0	0	0	0	0	0	0	0	0	0	0	0	50	1	1	0	0	0	0	0	0	0	0	0	0	0	0	0	0
Zotu11697	Eukaryota	Opisthokonta	Metazoa	Rotifera	Rotifera_X	Rotifera_XX	Rotifera_XXX	Rotifera_XXX_sp.	0	0	0	0	0	0	0	0	0	0	0	0	0	0	0	0	0	0	0	0	0	0	0	0	0	0	0	0	0	0	0	0	0	0	0	0	0	0	0	0	0
Zotu117	Eukaryota	Hacrobia	Cryptophyta	Cryptophyceae	Cryptophyceae_X	Cryptomonadales	Cryptomonas	Cryptomonas_tetrapyrenoidosa	0	0	0	0	0	0	0	0	0	0	0	0	28	22	14	0	0	0	18	16	21	3	2	32	0	0	0	2356	2039	3043	0	0	0	0	248	11	0	0	0	0	0
Zotu1170	Eukaryota	Opisthokonta	Metazoa	Nematoda	Chromadorea	Chromadorea_X			0	0	0	0	0	0	0	1	0	0	0	0	0	0	0	0	0	0	0	0	0	46	0	100	0	0	0	0	0	0	0	0	0	0	0	0	0	0	0	0	0
Zotu11712	Eukaryota								0	0	0	0	0	0	0	0	0	0	0	0	1	1	0	0	0	0	1	0	0	0	0	0	0	0	0	2	1	5	0	0	0	0	0	0	0	0	0	0	0
Zotu11728	Eukaryota								0	0	0	0	0	0	0	0	0	0	0	0	0	0	0	0	0	0	0	0	0	0	0	0	0	0	0	0	0	0	11	0	0	0	0	0	0	0	0	0	0
Zotu11734	Eukaryota	Alveolata	Ciliophora	Colpodea	Bursariomorphida	Bryometopidae	Bryometopus		0	0	0	8	0	4	0	0	0	0	0	1	0	0	0	0	0	0	3	0	0	0	0	0	1	0	0	0	0	0	0	0	0	1	0	0	0	0	0	0	2
Zotu11737	Eukaryota	Opisthokonta	Fungi						0	2	6	1	0	1	0	0	0	0	0	0	0	84	128	0	0	0	702	207	232	0	0	0	0	0	2	0	1	41	0	3	10	0	17	0	2	0	0	0	0
Zotu11747	Eukaryota	Rhizaria	Cercozoa	Filosa-Sarcomonadea	Glissomonadida				0	0	0	0	0	0	0	0	0	0	0	0	0	0	0	0	0	0	0	0	0	0	0	0	0	0	0	0	0	0	0	0	0	0	16	1	0	0	0	0	0
Zotu11748	Eukaryota	Rhizaria	Cercozoa	Filosa-Imbricatea	Thaumatomonadida	Thaumatomonadidae	Thaumatomonas		0	0	2	0	0	0	0	0	0	0	0	1	0	0	0	0	0	0	0	0	0	0	0	0	0	0	0	0	0	0	1	0	1	0	1	0	0	0	1	0	0
Zotu11749	Eukaryota	Archaeplastida	Chlorophyta	Chlorophyceae	Chlamydomonadales	Chlamydomonadales_X	Chlamydomonadales_XX	Chlamydomonadales_XX_sp.	0	0	0	0	0	0	0	0	0	0	0	0	0	0	0	1	0	0	0	0	0	0	0	0	0	0	0	0	0	0	0	0	0	0	2	1	2	0	0	0	0
Zotu11754	Eukaryota	Opisthokonta	Metazoa	Nematoda					0	0	0	0	0	0	0	0	0	0	0	0	0	0	0	0	0	0	0	0	0	0	0	0	0	0	0	0	0	0	0	0	0	0	1	0	0	0	0	0	0
Zotu11757	Eukaryota	Archaeplastida	Rhodophyta	Bangiophyceae	Cyanidiales	Cyanidiales_X	Cyanidiales_XX	Cyanidiales_XX_sp.	0	0	0	0	0	0	0	0	0	0	0	0	0	0	0	0	0	0	0	0	0	0	0	0	0	0	0	0	0	0	0	0	0	0	0	0	83	31	5	0	0
Zotu11761	Eukaryota	Archaeplastida	Rhodophyta	Bangiophyceae	Cyanidiales	Cyanidiales_X	Cyanidiales_XX	Cyanidiales_XX_sp.	0	0	0	0	0	0	0	0	0	0	0	0	0	0	0	0	0	0	0	0	0	0	0	0	0	0	0	0	0	0	0	0	0	0	0	0	7	2	18	0	0
Zotu11762	Eukaryota	Rhizaria	Cercozoa	Novel-clade-10-12	Novel-clade-10	Novel-clade-10_X	Novel-clade-10_XX	Novel-clade-10_XX_sp.	0	0	0	0	0	0	0	0	0	0	0	0	0	0	0	0	0	0	0	0	0	0	0	0	0	0	0	0	0	0	0	0	0	0	0	0	1	0	2	0	0
Zotu11764	Eukaryota	Archaeplastida	Chlorophyta	Chlorophyceae	Chlamydomonadales	Chlamydomonadales_X	Chlamydomonas	Chlamydomonas_fasciata	0	0	0	0	0	0	0	3	0	0	0	0	7	1	1	0	1	0	0	6	0	0	0	0	0	0	0	0	0	0	0	0	0	0	13	25	88	300	59	0	0
Zotu11767	Eukaryota								0	0	0	0	0	0	0	0	0	0	0	0	0	0	0	0	0	0	0	0	0	0	0	0	0	0	0	0	0	0	0	0	0	0	0	0	1	10	0	0	0
Zotu1177	Eukaryota	Opisthokonta	Metazoa	Gastrotricha	Gastrotricha_X	Gastrotricha_XX			0	0	0	0	0	0	0	0	0	0	0	0	0	0	0	0	0	0	0	0	0	0	0	1	0	0	0	0	0	0	0	0	0	0	0	0	3	0	2	0	0
Zotu11770	Eukaryota	Opisthokonta	Fungi	Ascomycota	Pezizomycotina	Sordariomycetes			0	0	0	2	2	9	0	0	0	0	12	1	1	0	0	0	0	0	0	0	0	0	0	0	1	0	0	0	0	1	0	0	0	4	1	0	0	0	0	2	2
Zotu11771	Eukaryota	Amoebozoa	Conosa	Mycetozoa-Myxogastrea	Trichiales	Trichiaceae	Dictydiaethalium	Dictydiaethalium_dictyosporum	0	0	0	0	0	0	0	0	0	0	0	0	0	0	0	0	0	0	0	0	0	0	0	0	0	0	0	0	0	0	0	0	0	0	0	0	0	0	0	20	0
Zotu11780	Eukaryota	Opisthokonta							0	0	0	0	0	0	0	0	0	0	5	0	0	0	0	0	0	0	0	0	0	0	0	0	0	0	0	0	0	0	0	0	0	0	0	0	0	0	0	1	10
Zotu11782	Eukaryota	Opisthokonta	Fungi	Ascomycota	Pezizomycotina				0	0	0	0	10	3	0	0	2	12	33	12	0	0	0	0	0	0	0	0	0	0	0	0	9	0	3	0	0	0	0	5	0	0	0	0	0	0	0	3	66
Zotu11784	Eukaryota	Amoebozoa	Conosa	Mycetozoa-Myxogastrea	Stemonitales-Physarales				0	0	0	0	0	0	0	0	0	0	0	0	0	0	0	0	0	0	0	0	0	0	0	0	0	0	0	0	0	0	0	0	0	0	0	0	0	0	0	0	0
Zotu1179	Eukaryota	Hacrobia	Centroheliozoa	Centroheliozoa_X					0	0	0	0	0	0	0	0	0	24	15	15	0	0	0	0	0	0	0	0	0	0	0	0	0	0	17	0	0	0	0	0	0	0	0	0	0	0	0	0	0
Zotu11790	Eukaryota	Opisthokonta	Fungi						0	0	0	0	0	0	0	0	0	0	0	0	0	0	0	0	0	0	0	0	0	0	0	0	0	0	0	0	0	0	0	0	0	0	1	1	0	0	0	0	0
Zotu11791	Eukaryota	Stramenopiles	Ochrophyta	Eustigmatophyceae	Eustigmatophyceae_X	Eustigmatophyceae_XX	Eustigmatophyceae_XXX	Eustigmatophyceae_XXX_sp.	0	0	0	0	0	0	0	0	0	0	0	0	0	2	0	0	0	0	0	1	0	0	0	0	0	0	0	1	0	1	0	0	0	0	0	0	0	0	0	0	0
Zotu11797	Eukaryota	Opisthokonta	Metazoa	Nematoda	Enoplea	Enoplea_X	Tripylina		0	0	0	0	0	0	0	0	0	0	0	0	0	0	0	0	0	0	0	0	0	0	0	0	0	0	0	0	0	0	0	0	0	0	0	0	0	0	0	0	0
Zotu11798	Eukaryota	Amoebozoa	Lobosa	Tubulinea	Euamoebida	Hartmannellidae			0	0	1	3	0	1	0	0	0	6	0	3	1	0	0	0	0	0	0	2	1	0	0	0	0	0	0	0	0	0	0	0	0	0	1	1	0	0	0	0	0
Zotu1180	Eukaryota	Opisthokonta	Metazoa	Nematoda	Chromadorea	Chromadorea_X	Halicephalobus	Halicephalobus_gingivalis	5	0	0	0	0	0	0	0	0	34	0	0	0	0	0	0	0	0	0	0	0	0	0	0	15	4	46	0	0	0	4	0	0	0	0	0	0	0	0	48	0
Zotu11803	Eukaryota	Opisthokonta	Metazoa	Rotifera	Rotifera_X	Rotifera_XX	Rotifera_XXX	Rotifera_XXX_sp.	0	0	0	0	0	0	0	0	0	0	0	0	0	0	0	0	0	0	0	0	0	0	0	0	0	0	0	0	0	0	0	0	0	0	0	0	0	0	0	0	0
Zotu11804	Eukaryota	Opisthokonta	Metazoa	Rotifera	Rotifera_X	Rotifera_XX	Rotifera_XXX	Rotifera_XXX_sp.	0	0	0	0	0	0	0	0	0	0	0	0	0	0	0	0	3	0	0	0	0	0	0	0	0	0	0	0	0	0	0	0	0	0	0	0	0	0	0	0	0
Zotu11806	Eukaryota	Stramenopiles	Stramenopiles_X	Oomycota	Oomycota_X	Peronosporales			0	0	0	0	0	0	0	0	0	0	0	0	0	0	0	0	0	0	0	0	0	0	0	0	0	0	0	0	0	0	0	0	0	0	0	0	0	0	0	0	0
Zotu11811	Eukaryota								0	0	0	0	0	0	0	0	0	0	0	0	0	0	0	0	0	0	0	0	0	0	0	0	0	0	0	0	0	0	0	0	0	0	0	0	0	0	0	0	0
Zotu11812	Eukaryota	Opisthokonta	Metazoa	Mollusca	Bivalvia	Heteroconchia	Corbicula	Corbicula_fluminea	0	0	0	0	0	0	0	0	0	0	0	0	0	0	0	0	0	0	0	0	0	0	0	2	0	0	0	0	0	0	0	0	0	0	0	0	0	0	0	0	0
Zotu11813	Eukaryota	Opisthokonta	Metazoa	Nematoda	Chromadorea	Chromadorea_X			0	0	0	0	0	0	0	0	0	0	0	0	0	0	0	0	0	0	0	0	0	0	0	0	0	0	0	0	0	0	0	0	0	0	0	0	0	0	0	0	0
Zotu11814	Eukaryota								0	0	0	0	0	0	0	0	0	0	0	0	0	0	0	0	0	0	0	0	0	0	0	0	0	0	0	0	0	0	0	0	0	0	0	0	0	0	0	0	0
Zotu11816	Eukaryota								0	0	0	0	0	0	0	0	0	0	0	0	0	0	0	0	0	0	0	0	0	0	0	0	0	0	0	0	0	0	0	0	0	0	0	0	0	0	0	0	0
Zotu11817	Eukaryota	Amoebozoa	Lobosa	Lobosa-G1	Lobosa-G1_X	Lobosa-G1_XX	Lobosa-G1_XXX	Lobosa-G1_XXX_sp.	0	0	0	0	0	0	0	0	0	0	0	0	0	0	0	0	0	0	0	0	0	0	0	0	0	0	0	0	0	0	0	0	0	0	0	0	0	0	0	0	0
Zotu11818	Eukaryota								0	0	0	0	0	0	0	0	0	0	0	0	0	0	0	0	0	0	0	0	0	0	0	0	0	0	0	0	0	0	0	0	0	0	0	0	0	0	0	0	0
Zotu11819	Eukaryota	Opisthokonta	Metazoa	Annelida	Annelida_X	Annelida_XX	Nais		0	0	0	0	0	0	0	0	0	0	0	0	0	0	0	0	0	0	0	0	0	0	0	1	0	0	0	0	0	0	0	0	0	0	0	0	0	0	0	0	0
Zotu11820	Eukaryota								0	0	0	0	0	0	0	0	0	0	0	0	0	0	0	0	0	0	0	0	0	0	0	0	0	0	0	0	0	0	0	0	0	0	0	0	0	0	0	0	0
Zotu11822	Eukaryota								0	0	0	0	0	0	0	0	0	0	0	0	0	0	0	0	0	0	0	0	0	0	0	0	0	0	0	0	0	0	0	0	0	0	0	0	0	0	0	0	0
Zotu11823	Eukaryota	Rhizaria	Cercozoa	Endomyxa	Vampyrellida	Penardia-lineage	Penardia-lineage_X	Penardia-lineage_X_sp.	0	1	0	0	0	0	0	0	0	0	0	0	0	0	0	0	0	0	0	0	0	0	0	0	0	1	0	0	0	0	0	0	0	0	0	0	0	0	0	0	0
Zotu11824	Eukaryota								0	0	0	0	0	0	0	0	0	0	0	0	0	0	0	0	0	0	0	0	0	0	0	0	0	0	0	0	0	0	0	1	0	0	0	0	0	0	0	0	0
Zotu11827	Eukaryota	Archaeplastida	Chlorophyta	Chlorophyceae	Sphaeropleales	Sphaeropleales_X			0	0	0	0	0	0	0	0	0	0	0	0	0	1	1	0	0	0	0	0	0	0	0	1	0	0	0	0	0	0	0	0	0	0	0	4	1	1	2	0	0
Zotu11828	Eukaryota								0	0	0	0	0	0	0	0	0	0	0	0	0	0	0	0	0	0	0	0	0	0	0	0	0	0	0	0	0	0	0	0	0	0	0	0	0	0	0	0	0
Zotu11829	Eukaryota	Alveolata	Apicomplexa	Apicomplexa_X	Gregarines	Gregarines_X	Gregarines_XX	Gregarines_XX_sp.	0	0	0	0	0	0	0	0	0	0	0	0	0	0	0	0	0	0	0	0	0	0	0	0	1	0	0	0	0	0	0	0	0	0	0	0	0	0	0	0	0
Zotu11830	Eukaryota	Opisthokonta	Metazoa	Nematoda	Chromadorea	Chromadorea_X	Prodesmodora	Prodesmodora_sp.	2	4	4	0	0	0	0	0	0	0	0	0	0	0	0	0	1	0	0	0	0	0	0	0	0	0	1	0	0	0	0	0	0	0	0	0	0	0	0	0	0
Zotu11832	Eukaryota	Amoebozoa	Lobosa	Lobosa-G1	Lobosa-G1_X	Lobosa-G1_XX	Lobosa-G1_XXX	Lobosa-G1_XXX_sp.	0	0	0	0	0	0	0	0	0	0	0	0	0	0	0	0	0	0	0	0	0	0	0	0	0	0	0	0	0	0	0	0	0	0	0	0	0	0	0	0	0
Zotu11835	Eukaryota								0	0	0	1	0	1	0	0	0	0	0	0	0	0	0	0	0	0	0	0	0	0	0	0	0	0	0	0	0	0	0	0	0	0	0	0	0	0	0	1	0
Zotu11836	Eukaryota	Opisthokonta	Metazoa	Nematoda					0	0	0	0	0	0	0	0	0	0	0	0	0	0	0	0	0	0	0	0	0	0	0	0	0	0	0	0	0	0	0	0	0	0	0	0	0	0	0	0	0
Zotu11839	Eukaryota	Rhizaria	Cercozoa	Filosa-Imbricatea	Euglyphida	Trinematidae	Trinematidae_X	Trinematidae_X_sp.	0	0	0	0	0	0	0	0	0	0	0	0	0	0	0	0	0	0	0	0	0	0	0	0	0	0	0	0	0	0	0	0	0	0	0	0	0	0	0	0	0
Zotu11847	Eukaryota	Rhizaria	Cercozoa	Endomyxa	Vampyrellida	Vampyrellida_X	Thalassomyxa	Thalassomyxa_sp.	0	0	0	0	0	0	0	0	0	0	0	0	0	0	0	0	0	0	0	0	0	0	0	0	0	0	0	0	0	0	0	0	0	0	0	0	0	0	0	0	0
Zotu11849	Eukaryota								0	0	0	0	0	0	0	0	0	0	0	0	0	0	0	0	0	0	0	0	0	0	0	0	0	0	0	0	0	0	0	0	0	0	0	0	0	0	0	0	0
Zotu11854	Eukaryota								0	0	0	0	0	0	0	0	0	0	0	0	0	0	0	0	0	0	0	0	0	0	0	0	0	0	0	0	0	0	0	0	0	0	0	0	0	0	0	0	0
Zotu11855	Eukaryota								0	0	0	0	0	0	0	0	0	0	0	0	0	0	0	0	0	0	0	0	0	0	0	0	0	0	0	0	0	0	0	0	0	0	0	0	0	0	0	0	0
Zotu11858	Eukaryota	Opisthokonta	Metazoa						0	0	0	0	0	0	0	0	0	0	0	0	0	0	0	0	0	0	0	0	0	0	0	0	0	0	0	0	0	0	0	0	0	0	0	0	0	0	0	0	0
Zotu11859	Eukaryota	Opisthokonta	Metazoa	Annelida	Annelida_X	Annelida_XX			0	0	0	0	0	0	1	0	0	0	0	0	0	0	0	0	0	0	0	0	0	2	3	2	0	0	0	0	0	0	0	0	0	0	0	0	0	0	0	0	0
Zotu1186	Eukaryota	Opisthokonta	Fungi	Mucoromycota	Mucoromycotina	Mucoromycotina_X	Mortierella	Mortierella_verticillata	0	0	0	21	60	297	0	6	2	0	0	0	0	0	0	9	0	0	0	0	0	6	0	0	1	0	0	0	0	0	0	0	0	0	0	0	1	7	16	0	0
Zotu11861	Eukaryota	Opisthokonta	Metazoa						0	0	0	0	0	0	0	0	0	0	0	0	0	0	0	0	0	0	0	0	0	0	0	0	0	0	0	0	0	0	0	0	0	0	0	0	0	0	0	0	0
Zotu11864	Eukaryota	Opisthokonta	Fungi	Ascomycota	Pezizomycotina	Sordariomycetes			0	0	0	0	0	0	0	0	0	1	6	5	0	0	0	0	0	0	0	0	0	0	0	0	1	0	0	0	0	0	0	0	0	0	0	0	0	0	0	0	0
Zotu11867	Eukaryota								0	0	0	0	0	0	0	0	0	0	0	0	0	0	0	0	0	0	0	0	0	0	0	0	0	0	0	0	0	0	0	0	0	0	0	0	0	0	0	0	0
Zotu11868	Eukaryota								0	0	0	0	0	0	0	0	0	0	0	0	0	0	0	0	0	0	0	0	0	0	0	0	0	0	0	0	0	0	0	0	0	0	0	0	0	0	0	0	0
Zotu11869	Eukaryota								0	0	0	0	0	0	0	0	0	0	0	0	0	0	0	0	0	0	0	0	0	0	0	0	0	0	0	0	0	0	0	0	0	0	0	0	0	0	0	0	0
Zotu11870	Eukaryota								0	0	0	0	0	0	0	0	0	0	0	0	0	0	0	0	0	0	0	0	0	0	0	0	0	0	0	0	0	0	0	0	0	0	0	0	0	0	0	0	0
Zotu11872	Eukaryota								0	0	0	0	0	0	0	0	0	0	0	0	0	0	0	0	0	0	2	0	0	0	0	0	1	4	0	0	0	0	0	0	0	3	0	0	0	0	0	0	0
Zotu11876	Eukaryota								0	0	0	0	0	0	0	0	0	0	0	0	0	0	0	0	0	0	0	0	0	0	0	0	0	0	0	0	0	0	0	0	0	0	0	0	0	0	1	0	0
Zotu11877	Eukaryota								0	0	0	0	0	0	0	0	0	0	0	0	0	0	0	0	0	0	0	0	0	0	0	0	0	0	0	0	0	0	0	0	0	0	0	0	0	0	0	0	0
Zotu11879	Eukaryota	Amoebozoa	Lobosa	Lobosa-G1	Lobosa-G1_X	Lobosa-G1_XX	Lobosa-G1_XXX	Lobosa-G1_XXX_sp.	0	0	0	0	0	0	0	0	0	0	0	0	0	0	0	0	0	0	0	0	0	0	0	0	0	0	0	0	0	0	0	0	0	0	0	0	0	0	0	0	0
Zotu1188	Eukaryota	Alveolata	Ciliophora	Colpodea	Colpodida				41	25	52	29	6	19	3	2	2	25	18	14	15	3	0	16	11	16	0	3	2	0	0	1	4	4	9	0	1	0	13	1	5	38	6	21	0	3	2	69	16
Zotu11882	Eukaryota	Opisthokonta	Metazoa	Nematoda	Chromadorea	Chromadorea_X	Tylocephalus	Tylocephalus_auriculatus	236	53	18	0	0	0	0	0	0	2	1	0	0	0	0	1	150	3	0	0	0	0	0	0	0	1	4	0	0	0	3	1	3	0	0	0	0	0	0	6	0
Zotu11890	Eukaryota	Archaeplastida	Chlorophyta	Trebouxiophyceae	Chlorellales	Chlorellales_X			2	0	0	0	0	0	0	0	0	3	0	0	0	0	1	0	0	0	0	0	1	0	0	0	0	0	0	0	2	0	0	0	0	1	2	0	0	0	1	0	0
Zotu11892	Eukaryota	Opisthokonta	Metazoa	Rotifera	Rotifera_X	Rotifera_XX	Rotifera_XXX	Rotifera_XXX_sp.	1	0	1	0	0	0	0	0	0	0	0	0	0	0	0	0	0	0	0	0	0	0	0	0	3	0	0	0	0	0	0	0	0	0	0	0	0	0	0	0	0
Zotu11896	Eukaryota	Opisthokonta	Fungi	Basidiomycota	Agaricomycotina	Agaricomycetes			3	0	3	0	0	3	0	0	0	3	0	0	0	0	0	0	0	1	0	0	0	0	0	0	0	0	0	0	1	0	0	0	0	0	0	0	0	1	0	1	0
Zotu11902	Eukaryota								2	0	0	0	0	0	0	0	0	11	0	1	0	0	0	0	0	0	0	0	0	0	0	0	0	0	0	0	0	0	0	0	0	0	0	0	0	0	0	0	0
Zotu11905	Eukaryota	Alveolata	Ciliophora	Colpodea	Cyrtolophosidida	Cyrtolophosididae	Cyrtolophosididae_X	Cyrtolophosididae_X_sp.	2	0	0	0	0	1	0	0	0	0	0	0	0	0	0	0	0	0	0	0	0	0	0	0	0	0	0	0	0	0	0	0	0	0	0	0	0	0	0	1	0
Zotu11906	Eukaryota	Alveolata	Ciliophora	Colpodea	Colpodida				5	5	2	2	2	5	0	0	0	5	2	3	1	0	0	3	0	0	0	0	3	0	1	0	1	0	0	0	0	0	3	2	2	5	3	8	0	0	0	6	1
Zotu11907	Eukaryota	Archaeplastida	Chlorophyta	Trebouxiophyceae	Trebouxiophyceae_X	Trebouxiophyceae_XX	Chloropyrula	Chloropyrula_uraliensis	1	1	1	0	0	0	0	0	0	0	0	0	0	0	0	0	1	3	0	0	0	0	0	0	0	1	0	0	0	0	6	0	2	1	0	0	0	0	0	1	0
Zotu11908	Eukaryota	Opisthokonta	Metazoa	Rotifera	Rotifera_X	Rotifera_XX	Rotifera_XXX	Rotifera_XXX_sp.	1	0	0	0	0	0	0	0	0	0	0	0	0	0	0	0	0	1	0	0	0	0	0	0	0	0	0	0	0	0	0	0	0	0	0	0	0	0	0	0	0
Zotu11910	Eukaryota	Stramenopiles	Stramenopiles_X	Bicoecea	Pseudodendromonadales	Pseudodendromonadales_X			3	0	1	0	0	0	0	0	0	2	0	0	0	0	0	0	1	0	0	0	0	0	0	0	1	1	0	0	0	0	0	0	1	0	0	0	0	0	0	0	0
Zotu11919	Eukaryota	Rhizaria	Cercozoa	Filosa-Granofilosea	Filosa-Granofilosea_X	Novel-Gran-6	Novel-Gran-6_X	Novel-Gran-6_X_sp.	0	2	0	0	0	0	0	0	0	0	0	0	0	0	0	0	0	0	0	0	0	0	0	0	0	0	0	0	0	0	0	0	0	0	0	0	0	0	0	0	0
Zotu1192	Eukaryota	Alveolata	Apicomplexa	Apicomplexa_X	Gregarines	Gregarines_X	Gregarines_XX	Gregarines_XX_sp.	0	10	0	0	0	0	0	0	0	0	15	0	0	0	0	0	2	0	0	0	0	0	0	0	0	0	0	0	0	0	5	252	6	0	0	0	0	0	0	0	7
Zotu11925	Eukaryota	Alveolata	Apicomplexa	Apicomplexa_X	Gregarines	Gregarines_X			0	3	1	0	0	0	0	0	0	0	0	1	0	0	1	0	0	0	0	0	0	0	0	0	0	0	0	0	0	0	0	0	0	2	0	0	0	0	0	0	1
Zotu11931	Eukaryota	Opisthokonta	Fungi	Chytridiomycota	Chytridiomycotina	Chytridiomycetes			1	0	1	0	0	0	0	0	0	0	0	0	0	1	1	0	0	0	0	1	2	0	0	0	0	0	1	0	0	1	0	0	0	0	0	0	0	0	0	0	0
Zotu11934	Eukaryota	Alveolata	Ciliophora	Colpodea	Colpodida	Colpodidae	Colpoda		16	3	5	4	0	3	0	0	0	6	3	1	0	0	0	5	1	3	0	0	0	0	0	0	5	6	4	0	1	0	6	2	0	3	3	1	0	1	0	6	8
Zotu11937	Eukaryota	Opisthokonta	Fungi	Ascomycota	Pezizomycotina	Sordariomycetes			0	0	1	0	1	3	0	0	0	0	0	0	1	0	0	0	0	7	0	0	0	0	0	0	0	0	1	0	0	0	0	0	0	1	0	1	0	0	0	1	0
Zotu1194	Eukaryota	Opisthokonta	Metazoa	Nematoda	Chromadorea	Chromadorea_X	Halicephalobus	Halicephalobus_gingivalis	1	0	0	0	0	0	0	0	0	3	4	1	0	0	0	0	0	0	0	0	0	0	0	0	26	3	316	0	0	0	0	0	0	0	0	0	0	0	0	2	0
Zotu11941	Eukaryota	Alveolata	Ciliophora	Spirotrichea	Hypotrichia				0	1	0	3	0	0	0	0	0	0	0	0	0	0	0	0	2	1	0	0	0	0	0	0	0	0	0	0	0	0	3	0	0	0	0	0	0	0	0	1	0
Zotu11942	Eukaryota	Opisthokonta	Fungi	Fungi_X	Fungi_XX	Fungi_XXX	Fungi_XXXX	Fungi_XXXX_sp.	0	0	0	7	0	0	0	0	0	0	0	0	0	0	0	0	0	0	0	0	0	0	0	0	0	0	0	0	0	0	0	0	0	0	0	0	0	0	0	0	0
Zotu11945	Eukaryota								0	0	0	17	0	1	0	0	0	0	0	0	0	0	0	0	0	0	0	0	0	0	0	0	0	0	0	0	0	0	0	0	0	0	0	0	0	0	0	0	0
Zotu11949	Eukaryota	Archaeplastida	Rhodophyta						0	0	0	1	0	0	0	0	0	0	0	0	0	0	0	0	0	0	0	0	0	0	0	0	0	0	0	0	0	0	0	0	0	0	0	0	13	4	11	0	0
Zotu1195	Eukaryota	Opisthokonta	Fungi	Basidiomycota	Agaricomycotina	Agaricomycetes	Agaricomycetes_X	Agaricomycetes_X_sp.	0	0	0	0	0	0	0	0	0	1	0	0	1	0	0	0	0	1	81	10	1	0	0	0	0	0	0	0	0	31	6	0	1	36	2	0	0	0	0	0	0
Zotu11950	Eukaryota	Alveolata	Ciliophora	Colpodea	Colpodida	Colpodidae			0	0	0	2	0	0	0	0	0	0	0	0	0	0	0	0	0	1	0	0	0	0	0	0	1	0	0	0	0	0	0	0	0	1	1	0	0	0	0	0	0
Zotu11952	Eukaryota	Rhizaria	Cercozoa	Filosa-Sarcomonadea	Glissomonadida	Sandonidae	Sandona	Sandona_sp.	1	0	0	1	0	0	0	0	0	3	0	0	0	0	0	0	0	0	0	0	0	0	0	0	0	0	0	0	0	0	2	0	0	2	1	1	0	0	0	0	0
Zotu11953	Eukaryota	Opisthokonta	Fungi	Basidiomycota	Pucciniomycotina	Pucciniomycetes	Septobasidium	Septobasidium_castaneum	1	0	0	1	1	0	0	2	0	0	0	0	0	0	0	0	0	0	0	0	0	0	0	0	0	2	0	0	0	0	0	0	0	0	0	1	0	0	2	0	0
Zotu1196	Eukaryota	Archaeplastida	Streptophyta	Embryophyceae	Embryophyceae_X	Embryophyceae_XX			0	0	0	8	0	533	0	0	2	4	1	0	0	0	0	0	0	0	0	0	0	0	0	0	1	0	1	0	0	0	0	0	0	0	0	0	0	0	7	0	0
Zotu11961	Eukaryota								0	0	0	13	0	15	0	0	0	0	0	0	0	0	0	0	0	0	0	0	0	0	0	0	0	0	0	0	0	0	0	0	0	0	0	0	0	0	0	0	0
Zotu11962	Eukaryota								0	0	0	11	0	23	0	0	0	0	0	0	0	0	0	0	0	0	0	0	0	0	0	0	0	0	0	0	0	0	0	0	0	0	0	0	1	0	0	0	0
Zotu11965	Eukaryota	Rhizaria	Cercozoa						0	0	0	3	1	5	0	0	0	0	0	0	0	2	1	0	0	0	0	0	0	1	0	0	0	0	0	0	0	0	0	0	0	0	3	2	0	0	0	0	0
Zotu11966	Eukaryota	Rhizaria	Cercozoa	Filosa-Sarcomonadea	Glissomonadida	Glissomonadida_X	Glissomonadida_XX	Glissomonadida_XX_sp.	0	0	0	13	0	0	0	0	0	0	0	0	0	0	0	0	0	0	0	0	0	0	0	0	0	0	0	0	0	0	0	0	0	0	0	0	0	0	0	0	0
Zotu1197	Eukaryota	Alveolata	Ciliophora	Spirotrichea	Hypotrichia				0	0	0	0	0	0	0	0	0	0	0	0	32	1	1	0	0	0	5	13	10	0	0	0	0	0	0	1	0	3	0	0	0	3	12	1	0	0	0	0	0
Zotu11971	Eukaryota	Amoebozoa	Conosa	Mycetozoa-Myxogastrea	Stemonitales-Physarales				0	0	0	0	9	20	0	0	0	0	0	0	0	0	0	0	0	0	0	0	0	0	0	0	0	0	0	0	0	0	0	0	0	0	0	0	0	0	0	0	0
Zotu11972	Eukaryota								0	0	0	0	0	0	0	0	0	2	1	0	0	0	0	0	1	1	0	0	1	0	0	0	0	0	0	0	0	0	1	0	0	0	0	0	0	0	0	3	0
Zotu11985	Eukaryota								0	0	0	0	10	0	0	0	0	0	0	0	0	0	0	0	0	0	0	0	0	0	0	0	0	0	0	0	0	0	0	0	0	0	0	0	0	0	0	0	0
Zotu11988	Eukaryota								0	0	0	0	10	2	0	0	0	0	0	0	0	0	0	0	0	0	0	0	0	0	0	0	0	0	0	0	0	0	0	0	0	0	0	0	0	0	0	0	0
Zotu11991	Eukaryota	Rhizaria	Cercozoa	Filosa-Sarcomonadea	Glissomonadida	Sandonidae			0	0	0	2	2	3	0	0	0	0	0	0	0	0	0	0	0	1	0	1	0	0	0	0	0	1	0	0	0	0	1	0	0	0	0	0	0	0	0	0	0
Zotu11993	Eukaryota	Opisthokonta	Fungi	Ascomycota	Pezizomycotina				0	0	0	0	1	0	0	0	0	0	0	0	0	1	2	0	0	0	0	1	2	0	0	0	0	1	0	0	0	0	0	0	0	0	0	0	0	0	0	0	0
Zotu12	Eukaryota	Hacrobia	Cryptophyta	Cryptophyceae	Cryptophyceae_X	Cryptomonadales	Cryptomonas		0	0	0	0	0	0	0	0	0	0	0	0	70	155	144	0	1	1	109	13	4	47	44	682	0	0	0	13675	18254	19376	0	0	0	2	588	152	0	0	0	0	0
Zotu120	Eukaryota	Opisthokonta	Metazoa	Nematoda	Enoplea	Enoplea_X	Epitobrilus	Epitobrilus_stefanskii	0	0	0	16	0	10	3	0	3	0	0	0	0	0	0	0	0	0	0	0	0	24	9	14	0	0	0	0	0	0	0	0	0	0	0	0	74	4	2654	0	0
Zotu12004	Eukaryota	Opisthokonta	Fungi	Basidiomycota	Agaricomycotina	Agaricomycetes			0	1	0	0	1	1	0	0	0	0	1	1	0	0	1	1	0	1	0	0	0	0	0	0	0	0	2	0	0	0	0	0	0	0	0	0	0	0	0	0	0
Zotu12008	Eukaryota	Opisthokonta	Fungi	Basidiomycota	Agaricomycotina	Tremellomycetes	Cryptococcus		0	0	0	1	1	0	0	0	0	0	0	0	0	0	1	0	0	0	0	0	0	0	0	0	0	0	0	0	0	0	0	0	0	0	0	1	0	0	0	0	0
Zotu12012	Eukaryota	Archaeplastida	Chlorophyta	Trebouxiophyceae					0	2	3	0	0	0	0	1	0	0	0	0	0	0	0	11	0	3	0	0	0	0	0	0	0	0	1	0	0	0	2	1	9	0	0	0	1	1	0	1	0
Zotu12013	Eukaryota	Stramenopiles	Stramenopiles_X	Oomycota	Oomycota_X	Peronosporales			0	1	0	1	3	1	0	0	0	0	0	0	0	0	0	1	0	0	0	0	0	0	0	0	0	0	0	0	0	0	0	0	0	0	0	0	0	1	3	0	0
Zotu12016	Eukaryota								0	0	0	0	0	2	0	0	0	0	0	0	0	0	0	0	0	0	0	0	0	0	0	0	0	0	0	0	0	0	0	0	0	0	6	0	0	0	0	0	0
Zotu12019	Eukaryota								0	0	0	0	0	13	0	0	0	0	0	0	0	0	0	0	0	0	0	0	0	0	0	0	0	0	0	0	0	0	0	0	0	0	0	0	0	0	0	0	0
Zotu1202	Eukaryota	Opisthokonta	Metazoa	Arthropoda	Hexapoda	Collembola			0	0	0	0	5	0	3	0	0	0	0	0	0	0	0	0	0	0	0	0	0	0	0	0	0	0	2	0	0	0	0	0	0	0	0	0	0	0	0	13	3
Zotu12020	Eukaryota								0	0	0	0	0	13	0	0	0	0	0	0	0	0	0	0	0	0	0	0	0	0	0	0	0	0	0	0	0	0	0	0	0	1	0	0	0	0	0	0	0
Zotu12021	Eukaryota								0	0	0	0	0	10	0	0	0	0	0	0	0	0	0	0	0	0	0	0	0	0	0	0	0	0	0	0	0	0	0	0	0	0	0	0	0	0	0	0	0
Zotu12024	Eukaryota								0	0	0	0	0	7	0	0	0	0	0	0	0	0	0	0	0	0	0	0	0	0	0	0	0	0	0	0	0	0	0	0	0	0	0	0	0	0	0	0	0
Zotu12026	Eukaryota								0	0	0	0	0	17	0	0	0	0	0	0	0	0	0	0	0	0	0	0	0	0	0	0	0	0	0	0	0	0	0	0	0	0	0	0	0	0	0	0	0
Zotu12029	Eukaryota	Opisthokonta	Fungi	Basidiomycota	Agaricomycotina	Agaricomycetes			0	0	0	0	0	4	0	0	0	0	0	0	0	0	0	0	0	0	0	0	0	0	0	0	0	0	0	0	0	0	0	0	0	0	0	0	0	0	0	2	0
Zotu12034	Eukaryota	Rhizaria	Cercozoa	Filosa-Sarcomonadea	Glissomonadida	Allapsidae	Allapsidae_X	Allapsidae_X_sp.	0	0	0	0	2	2	0	0	0	0	0	1	0	0	0	0	0	0	0	0	0	0	0	0	0	0	0	0	0	0	2	0	0	3	0	1	0	0	0	0	0
Zotu12035	Eukaryota	Alveolata	Ciliophora	Colpodea	Colpodida				0	0	0	0	0	2	0	0	1	0	0	0	0	0	0	0	1	0	0	0	0	0	0	0	0	0	0	0	0	0	1	0	0	0	0	0	0	0	0	1	0
Zotu12037	Eukaryota	Amoebozoa	Lobosa	Tubulinea	Leptomyxida	Leptomyxidae	Ripidomyxa	Ripidomyxa_sp.	0	0	0	0	0	0	0	0	0	0	0	0	0	0	0	1	1	0	0	0	0	1	0	1	0	0	0	0	0	0	0	0	0	0	0	2	0	0	0	0	0
Zotu1204	Eukaryota	Rhizaria	Cercozoa	Filosa-Sarcomonadea	Cercomonadida	Cercomonadidae	Cercomonas		0	0	23	0	0	0	0	0	0	28	17	496	0	0	0	0	0	0	0	0	0	0	0	0	0	0	0	0	0	0	0	0	26	0	0	0	0	0	0	0	0
Zotu12047	Eukaryota	Opisthokonta	Fungi	Mucoromycota	Mucoromycotina	Mucoromycotina_X	Mucoromycotina_XX	Mucoromycotina_XX_sp.	0	0	0	1	0	4	0	1	0	0	0	0	0	0	0	0	0	0	0	2	0	0	0	0	0	0	0	1	0	0	0	0	0	0	1	0	0	0	0	0	0
Zotu12048	Eukaryota	Rhizaria	Cercozoa	Filosa-Sarcomonadea	Cercomonadida	Cercomonadidae			0	0	0	0	0	6	0	0	0	0	0	0	0	0	0	1	0	0	0	0	0	0	0	0	0	0	0	0	0	0	0	0	0	0	0	0	0	0	0	0	0
Zotu12061	Eukaryota	Stramenopiles	Stramenopiles_X	Labyrinthulea	Thraustochytriales	Thraustochytriaceae	Thraustochytriaceae_X	Thraustochytriaceae_X_sp.	1	0	0	0	0	0	1	0	0	1	0	1	0	0	0	0	0	0	0	0	0	0	0	0	1	0	4	0	0	0	0	0	0	2	0	1	0	0	0	10	2
Zotu1207	Eukaryota	Opisthokonta	Fungi						0	12	0	0	0	0	0	0	0	16	375	17	0	0	0	0	0	0	0	0	0	0	0	0	0	0	0	0	0	0	0	8	0	0	0	0	0	0	0	0	9
Zotu12075	Eukaryota	Stramenopiles	Ochrophyta	Bacillariophyta	Bacillariophyta_X	Raphid-pennate			0	0	0	0	0	0	0	0	0	0	0	0	0	0	0	0	0	0	0	0	0	0	0	0	0	0	0	0	0	0	0	0	0	0	0	0	0	1	0	0	0
Zotu12076	Eukaryota								0	0	0	0	0	0	0	0	1	1	1	0	0	0	0	0	0	0	0	0	0	0	0	0	0	0	2	0	0	0	0	0	0	0	0	0	0	0	0	2	0
Zotu12079	Eukaryota	Archaeplastida	Chlorophyta	Chlorophyceae	Chaetophorales	Chaetophorales_X			0	0	0	0	0	0	3	0	1	0	0	0	4	1	0	0	0	0	0	0	0	0	0	0	0	0	0	0	0	0	0	0	0	0	0	0	1	0	1	0	0
Zotu1208	Eukaryota	Stramenopiles	Stramenopiles_X						0	0	0	0	0	0	0	0	0	0	0	0	0	0	0	0	0	0	0	0	0	1	0	48	0	0	0	0	0	0	0	0	0	0	0	0	6	0	4	0	0
Zotu12083	Eukaryota	Stramenopiles	Ochrophyta	Bacillariophyta	Bacillariophyta_X	Raphid-pennate			2	0	3	0	0	0	0	0	0	10	1	0	0	1	0	0	1	0	0	2	1	0	0	0	0	0	0	0	0	0	2	0	0	0	0	1	0	0	1	1	0
Zotu12091	Eukaryota	Amoebozoa	Conosa	Mycetozoa-Myxogastrea	Stemonitales-Physarales				0	0	0	0	0	3	0	0	0	2	0	0	0	0	4	0	0	0	0	0	0	0	0	0	1	0	0	0	0	0	1	0	2	1	0	0	0	0	0	0	0
Zotu12093	Eukaryota	Alveolata	Ciliophora	Spirotrichea	Hypotrichia				1	0	0	2	0	0	0	0	0	2	0	0	0	0	0	0	0	0	0	1	0	0	0	0	1	0	0	0	0	0	1	0	0	0	0	0	0	0	0	1	0
Zotu12097	Eukaryota	Alveolata	Ciliophora	Colpodea	Colpodida	Hausmanniellidae	Hausmanniella	Hausmanniella_discoidea	1	0	0	0	0	0	0	0	0	3	6	2	0	0	0	0	0	0	0	0	0	0	0	0	12	0	0	0	0	0	0	0	0	0	0	0	0	0	0	0	0
Zotu12098	Eukaryota	Opisthokonta	Fungi	Basidiomycota	Agaricomycotina	Agaricomycetes			0	0	0	0	0	0	0	0	0	0	0	0	0	0	0	0	0	0	0	0	0	0	0	0	0	0	0	0	0	0	0	0	0	0	0	0	0	0	0	0	0
Zotu121	Eukaryota	Archaeplastida	Chlorophyta						0	46	0	0	0	0	0	0	0	132	10218	81	0	0	0	0	0	0	0	0	0	0	0	0	0	0	0	0	0	0	2	24	1	0	0	0	0	0	0	0	17
Zotu12111	Eukaryota	Opisthokonta	Fungi	Chytridiomycota	Chytridiomycotina	Chytridiomycetes	Triparticalcar	Triparticalcar_arcticum	0	0	0	0	0	0	0	0	0	3	1	6	0	0	0	0	0	0	0	0	0	0	0	0	0	0	0	0	0	0	0	0	0	0	0	0	0	0	0	0	0
Zotu12112	Eukaryota	Opisthokonta	Fungi	Basidiomycota	Agaricomycotina	Agaricomycetes			0	0	0	0	0	0	0	0	0	1	8	0	0	0	0	0	0	0	0	0	0	0	0	0	0	0	0	0	0	0	0	0	0	0	0	0	0	0	0	0	0
Zotu12115	Eukaryota	Archaeplastida	Chlorophyta	Chlorophyceae	Chlorophyceae_X	Chlorophyceae_XX			1	0	0	3	0	0	0	0	0	0	1	1	0	1	0	0	0	0	0	1	0	0	0	0	0	0	0	0	0	0	0	0	1	0	0	1	0	0	1	0	0
Zotu12122	Eukaryota	Rhizaria	Cercozoa	Filosa-Granofilosea	Limnofilida	Limnofilidae	Limnofilidae_X	Limnofilidae_X_sp.	0	0	0	0	0	0	0	0	0	0	0	0	0	4	0	0	2	0	0	0	0	0	0	0	0	0	0	1	0	0	1	0	0	2	0	0	0	0	0	0	0
Zotu12124	Eukaryota								0	0	0	0	0	0	0	0	0	0	0	2	2	0	0	0	2	1	1	0	0	0	0	0	2	0	0	0	0	0	1	0	0	2	0	1	0	0	0	0	0
Zotu1213	Eukaryota	Opisthokonta	Fungi	Basidiomycota	Agaricomycotina	Agaricomycetes			0	0	0	2	0	2	101	125	24	0	0	0	0	0	0	0	0	0	0	0	0	0	0	0	0	0	0	0	0	0	0	0	0	1	0	0	2	0	1	0	0
Zotu12132	Eukaryota	Opisthokonta	Fungi	Ascomycota	Pezizomycotina	Sordariomycetes			0	0	0	0	0	0	0	0	0	0	0	0	3	1	1	0	0	0	2	2	0	0	0	0	0	0	0	0	0	1	0	0	0	1	0	0	0	0	0	0	0
Zotu12135	Eukaryota	Alveolata	Dinoflagellata	Dinophyceae	Suessiales				0	0	0	0	0	0	0	0	0	0	0	0	1	0	0	0	0	0	1	0	0	0	0	1	0	0	0	1	1	3	0	0	0	1	0	1	0	0	0	0	0
Zotu12136	Eukaryota	Archaeplastida	Chlorophyta	Trebouxiophyceae	Chlorellales	Chlorellales_X			0	0	0	0	0	0	1	2	0	0	0	0	2	1	0	0	0	0	1	1	0	0	0	0	0	0	0	0	1	0	0	0	0	0	0	0	0	0	0	0	0
Zotu12138	Eukaryota	Alveolata	Ciliophora	Prostomatea	Prostomatea-1	Prostomatea-1_X	Prostomatea-1_XX	Prostomatea-1_XX_sp.	0	0	0	0	0	1	0	0	0	1	0	0	7	0	0	0	0	0	0	0	0	0	0	0	1	2	0	0	0	0	0	0	3	10	0	6	0	0	0	0	0
Zotu12143	Eukaryota								0	0	0	0	0	0	0	0	0	0	0	0	1	1	4	0	0	0	0	1	0	0	0	1	0	0	0	2	1	1	0	0	0	0	0	1	0	0	0	0	0
Zotu1215	Eukaryota	Alveolata	Ciliophora	Oligohymenophorea	Peniculia				0	0	0	5	278	16	0	0	0	0	0	0	0	0	0	0	0	0	0	0	0	0	0	0	0	0	0	0	0	0	0	0	0	0	0	0	0	1	2	0	0
Zotu1216	Eukaryota	Opisthokonta	Fungi	Basidiomycota	Agaricomycotina	Agaricomycetes			0	0	0	0	0	0	5	0	0	0	0	0	0	0	0	1	6	0	0	0	0	6	8	29	0	0	0	0	0	0	0	0	0	0	0	0	0	0	0	0	0
Zotu12162	Eukaryota	Opisthokonta	Metazoa	Arthropoda	Chelicerata	Arachnida			0	0	0	0	0	0	0	0	0	0	0	0	0	1	1	0	0	0	1	0	0	1	0	2	0	0	0	0	0	3	0	0	0	0	0	0	0	0	0	0	0
Zotu12163	Eukaryota	Stramenopiles	Ochrophyta						0	2	0	0	0	0	0	0	0	0	0	0	0	1	0	0	0	0	1	1	0	0	0	0	0	0	0	0	0	0	1	0	0	1	1	0	0	0	0	0	0
Zotu12167	Eukaryota	Opisthokonta	Metazoa	Rotifera	Rotifera_X	Rotifera_XX			0	0	0	0	0	0	0	0	0	0	0	0	0	6	3	0	0	0	24	1	0	0	0	0	0	0	0	0	0	1	0	0	0	0	0	0	0	0	0	0	0
Zotu1217	Eukaryota	Opisthokonta	Fungi	Basidiomycota	Agaricomycotina	Agaricomycetes	Hydnochaete	Hydnochaete_duportii	0	38	0	0	0	0	0	0	0	0	48	0	1	0	2	0	0	0	0	0	0	0	1	0	74	23	59	9	6	6	0	32	0	0	0	2	1	3	2	0	19
Zotu12170	Eukaryota	Alveolata	Ciliophora	Spirotrichea	Hypotrichia	Spirofilidae			0	0	0	0	0	0	0	0	0	0	0	0	0	1	0	0	0	0	0	0	0	0	0	0	0	0	0	0	1	0	0	0	0	2	0	0	0	0	0	0	0
Zotu12173	Eukaryota	Rhizaria	Cercozoa						0	0	0	0	0	0	0	0	0	0	0	0	0	1	1	0	0	0	0	0	0	0	0	0	0	0	0	0	0	0	0	0	0	1	1	1	0	0	0	0	0
Zotu12180	Eukaryota	Opisthokonta	Fungi	Cryptomycota	Cryptomycotina	Cryptomycotina_X	Cryptomycotina_XX	Cryptomycotina_XX_sp.	0	0	0	0	0	1	0	0	0	0	0	0	0	1	1	0	0	0	1	1	0	0	0	0	0	0	0	0	0	0	0	0	0	0	0	0	0	0	0	0	0
Zotu12181	Eukaryota	Amoebozoa	Conosa	Variosea	Variosea_X	Variosea_XX	Variosea_XXX	Variosea_XXX_sp.	0	0	0	0	0	0	0	0	0	0	0	0	0	1	1	0	0	2	0	0	0	0	0	0	0	0	0	0	0	0	0	0	0	0	0	0	0	0	0	0	0
Zotu12186	Eukaryota	Opisthokonta	Fungi	Glomeromycota	Glomeromycotina	Glomeromycetes			0	0	0	0	0	0	0	0	0	0	0	0	0	0	2	0	0	0	1	0	2	0	0	2	0	0	0	0	1	0	0	0	0	1	1	0	0	0	0	0	0
Zotu12187	Eukaryota	Archaeplastida	Chlorophyta	Chlorophyceae	Chlamydomonadales	Chlamydomonadales_X	Carteria		0	0	1	0	0	0	0	0	0	0	0	0	0	0	0	2	0	0	1	1	0	0	0	0	0	0	0	0	0	0	1	0	0	3	3	1	0	0	0	1	3
Zotu1219	Eukaryota	Opisthokonta							0	0	0	0	0	0	0	0	0	0	0	0	0	5	7	0	0	0	6	0	0	1	3	2	0	0	0	91	137	128	0	0	0	0	0	0	0	0	0	0	0
Zotu12193	Eukaryota	Opisthokonta	Metazoa	Rotifera	Rotifera_X	Rotifera_XX	Rotifera_XXX	Rotifera_XXX_sp.	1	0	0	1	0	4	0	0	0	0	0	0	0	0	0	0	70	5	0	0	0	0	0	0	0	0	0	0	0	0	0	0	0	0	0	0	0	0	0	0	0
Zotu12198	Eukaryota	Archaeplastida	Streptophyta	Klebsormidiophyceae	Klebsormidiophyceae_X	Klebsormidiophyceae_XX	Klebsormidium		0	0	0	0	0	0	0	0	0	0	0	0	0	0	0	0	0	17	0	0	0	0	0	0	0	0	0	0	0	0	0	0	0	0	0	0	0	0	0	0	0
Zotu122	Eukaryota	Alveolata	Apicomplexa	Apicomplexa_X	Gregarines	Gregarines_X	Gregarines_XX	Gregarines_XX_sp.	0	0	0	4	0	6	1818	1333	1938	0	0	0	3	3	19	0	0	0	2	1	1	0	0	0	0	0	0	0	3	0	0	0	0	0	0	0	18	34	21	0	0
Zotu12203	Eukaryota	Opisthokonta	Fungi	Basidiomycota	Agaricomycotina	Tremellomycetes			0	0	0	0	0	0	0	0	0	0	0	0	0	0	0	0	0	0	2	1	1	0	0	0	0	0	1	0	0	0	0	0	0	0	0	0	0	0	0	0	0
Zotu12208	Eukaryota	Opisthokonta	Fungi	Basidiomycota	Agaricomycotina	Agaricomycetes			0	0	0	0	0	0	0	0	0	0	0	0	0	0	0	0	0	0	2	9	0	0	0	0	0	0	0	0	0	0	0	0	0	0	0	0	0	0	0	0	0
Zotu1221	Eukaryota	Stramenopiles	Stramenopiles_X	MAST	MAST-12	MAST-12C	MAST-12C_X	MAST-12C_X_sp.	0	0	0	0	0	0	0	1	0	0	0	0	11	1	1	0	0	0	0	0	0	0	0	0	0	0	0	0	4	0	0	0	0	0	0	0	560	2	43	0	0
Zotu12211	Eukaryota	Rhizaria	Cercozoa	Filosa-Sarcomonadea	Glissomonadida	Sandonidae			0	0	0	0	0	0	0	0	0	0	0	0	0	1	1	0	0	0	1	1	1	0	0	0	0	0	0	0	0	0	0	0	0	0	5	1	0	0	0	0	0
Zotu12214	Eukaryota	Opisthokonta	Fungi	Basidiomycota	Agaricomycotina	Tremellomycetes			1	0	1	3	0	4	1	0	0	0	0	0	0	2	0	0	0	0	0	1	1	0	0	0	0	0	0	0	0	0	0	0	0	1	0	0	0	0	0	0	0
Zotu12218	Eukaryota	Alveolata	Ciliophora	Colpodea	Cyrtolophosidida	Cyrtolophosididae	Cyrtolophosididae_X	Cyrtolophosididae_X_sp.	0	0	0	0	0	0	0	0	0	0	0	0	0	0	0	0	0	0	0	4	0	0	0	0	0	0	0	0	0	0	0	0	0	0	0	0	0	0	0	0	0
Zotu1222	Eukaryota	Rhizaria	Cercozoa	Filosa-Sarcomonadea	Cercomonadida	Cercomonadidae	Eocercomonas	Eocercomonas_sp.	0	0	0	0	0	0	0	0	0	0	0	0	0	4	31	0	0	0	0	0	1	0	0	0	0	0	0	0	43	0	0	0	0	48	25	4	0	0	0	0	0
Zotu12224	Eukaryota	Rhizaria	Cercozoa	Filosa-Imbricatea	Euglyphida	Euglyphidae	Euglypha		0	0	0	0	0	0	0	0	0	0	0	0	0	0	0	0	0	0	1	7	0	0	0	0	0	0	0	0	0	0	0	0	0	3	0	0	0	0	0	0	0
Zotu12227	Eukaryota	Opisthokonta	Fungi	Chytridiomycota	Chytridiomycotina	Chytridiomycetes			0	0	0	7	0	2	0	0	0	0	0	0	0	0	0	0	0	0	0	0	1	0	0	0	1	2	0	0	0	1	0	0	0	6	4	2	0	0	0	0	0
Zotu12232	Eukaryota	Alveolata	Ciliophora	Oligohymenophorea	Sessilida	Vorticellidae	Vorticellidae_X	Vorticellidae_X_sp.	0	0	0	0	0	1	0	0	0	0	0	0	0	0	0	0	0	0	0	21	0	0	0	0	0	0	0	0	0	0	0	0	0	15	0	0	0	0	0	2	0
Zotu12233	Eukaryota	Opisthokonta	Fungi	Basidiomycota	Agaricomycotina	Agaricomycetes	Marasmius		0	0	0	0	0	0	0	0	0	0	0	0	0	0	0	0	1	0	0	0	0	0	0	0	0	1	0	0	0	0	2	1	0	1	0	0	0	0	0	0	0
Zotu12242	Eukaryota	Stramenopiles	Ochrophyta	Bacillariophyta	Bacillariophyta_X	Raphid-pennate			0	0	3	0	0	0	0	0	0	0	0	0	3	0	0	0	0	0	0	0	1	0	0	0	0	0	0	1	0	0	0	0	0	0	1	2	0	0	0	0	0
Zotu12245	Eukaryota								0	0	0	0	0	0	0	0	0	0	0	0	0	0	0	0	0	0	0	0	0	14	0	7	0	0	0	0	0	0	0	0	0	0	0	0	0	0	0	0	0
Zotu12251	Eukaryota								0	0	0	0	0	0	0	0	0	0	0	0	0	0	0	0	0	0	0	0	0	21	12	2	0	0	0	0	0	0	0	0	0	0	0	0	0	0	0	0	0
Zotu12254	Eukaryota	Alveolata	Ciliophora	Colpodea	Colpodida				0	0	0	0	0	0	0	0	0	0	0	0	0	1	0	0	0	0	0	0	0	2	1	3	0	0	0	1	1	0	0	0	0	0	0	0	0	0	0	0	0
Zotu12255	Eukaryota	Archaeplastida	Chlorophyta	Chlorophyceae					0	0	0	0	0	0	0	0	0	0	0	0	0	0	0	0	0	0	0	0	0	8	7	0	0	0	0	0	0	0	0	0	0	0	0	0	0	0	0	0	0
Zotu1226	Eukaryota	Archaeplastida	Chlorophyta	Chlorophyceae					0	0	0	0	0	0	1	2	1	0	0	0	0	0	0	0	3	2	0	0	0	24	42	62	0	0	0	0	0	0	0	0	0	0	0	0	1	0	0	0	0
Zotu12260	Eukaryota	Opisthokonta	Metazoa	Nematoda					0	0	0	0	0	0	0	0	0	0	0	0	0	0	0	0	0	0	0	0	0	0	32	0	0	0	0	0	0	0	0	0	0	0	0	0	0	0	0	0	0
Zotu12265	Eukaryota	Stramenopiles	Ochrophyta	Eustigmatophyceae	Eustigmatophyceae_X	Eustigmatophyceae_XX	Eustigmatophyceae_XXX	Eustigmatophyceae_XXX_sp.	0	0	0	0	0	0	0	0	1	0	0	0	0	0	0	0	0	0	0	0	0	6	0	14	0	0	0	0	0	0	0	0	0	0	0	0	0	0	0	0	0
Zotu12267	Eukaryota								0	0	0	0	0	0	0	0	0	0	0	0	0	0	0	0	0	2	0	0	0	40	18	194	0	0	0	0	0	0	0	0	0	0	0	0	0	0	0	0	0
Zotu1227	Eukaryota	Opisthokonta	Metazoa	Nematoda	Chromadorea	Chromadorea_X			0	0	0	0	0	0	0	0	0	0	0	0	0	1	0	0	0	0	0	0	0	0	0	0	0	0	0	0	0	0	0	0	0	0	0	0	0	0	0	0	0
Zotu12274	Eukaryota	Amoebozoa	Lobosa	Tubulinea	Leptomyxida	Leptomyxidae			0	0	0	0	0	0	0	0	0	0	0	0	2	0	0	0	0	0	0	0	0	0	0	1	0	0	0	0	1	0	0	0	0	3	0	2	1	0	0	0	0
Zotu12276	Eukaryota	Opisthokonta	Metazoa						0	0	0	0	0	0	0	0	0	0	0	0	0	0	0	0	0	0	0	0	0	2	0	3	0	0	0	0	0	0	0	0	0	0	0	0	0	0	0	0	0
Zotu12283	Eukaryota	Opisthokonta	Fungi	Ascomycota	Pezizomycotina	Sordariomycetes			0	0	0	0	0	0	0	0	0	0	0	0	0	0	0	0	0	0	0	0	0	1	0	1	0	0	0	0	0	0	0	0	0	0	0	0	0	0	0	0	1
Zotu12286	Eukaryota								0	0	0	0	0	0	0	0	0	0	0	0	0	0	0	0	0	0	0	0	0	0	0	0	24	0	0	0	0	0	0	0	0	0	0	0	0	0	0	0	0
Zotu12287	Eukaryota	Amoebozoa	Conosa	Mycetozoa-Myxogastrea	Stemonitales-Physarales	Physaraceae	Physarum	Physarum_melleum	0	0	1	0	0	0	0	0	0	0	0	0	0	0	0	0	0	0	0	0	0	0	0	0	1	0	0	0	0	0	0	0	1	0	0	0	0	0	0	0	0
Zotu12288	Eukaryota	Alveolata	Apicomplexa	Apicomplexa_X	Gregarines	Gregarines_X	Gregarines_XX	Gregarines_XX_sp.	0	6	0	0	4	0	0	0	1	8	50	11	0	0	0	0	0	0	0	0	0	0	0	0	5	5	1	0	0	0	0	8	0	0	0	0	0	0	0	26	250
Zotu1229	Eukaryota	Opisthokonta	Metazoa	Rotifera	Rotifera_X	Rotifera_XX			0	0	0	0	0	0	0	0	0	0	0	0	13	0	0	0	0	0	0	0	1	0	0	0	0	0	0	0	0	0	0	0	0	416	2	20	0	0	0	0	0
Zotu12291	Eukaryota	Amoebozoa	Conosa	Mycetozoa-Myxogastrea					0	0	0	0	0	0	0	0	0	0	0	1	0	0	0	0	0	0	0	0	0	0	0	0	1	0	2	0	0	0	0	0	1	0	0	0	0	0	0	0	0
Zotu12292	Eukaryota	Alveolata	Ciliophora	Colpodea	Colpodida				0	0	0	0	0	0	0	0	0	0	0	0	0	0	1	0	0	0	0	2	1	0	0	0	3	4	3	0	0	0	0	0	0	0	1	0	0	0	0	0	0
Zotu12293	Eukaryota	Opisthokonta	Fungi	Glomeromycota	Glomeromycotina	Glomeromycetes	Glomus	Glomus_sp.	2	1	1	1	0	1	0	0	0	0	1	0	0	0	0	0	0	0	0	0	0	0	0	0	2	0	2	0	0	0	0	0	2	0	0	0	0	0	0	1	0
Zotu12294	Eukaryota	Rhizaria	Cercozoa	Filosa-Sarcomonadea	Glissomonadida	Allapsidae			0	0	0	3	0	1	0	0	0	0	0	0	0	0	0	0	0	0	0	0	0	0	0	0	1	0	0	0	0	0	0	0	0	3	4	0	0	0	0	0	2
Zotu12295	Eukaryota								0	7	0	0	0	0	0	0	0	0	11	0	0	0	0	0	0	0	0	0	0	0	0	0	6	3	2	0	0	0	0	1	0	0	0	0	0	0	0	0	4
Zotu12296	Eukaryota	Alveolata	Ciliophora	Spirotrichea	Hypotrichia				0	0	0	0	0	0	0	0	0	0	0	0	0	0	0	0	0	0	0	0	0	0	0	0	0	44	0	0	0	0	0	0	0	0	0	0	0	0	0	0	0
Zotu12297	Eukaryota	Opisthokonta	Metazoa	Mollusca	Gastropoda	Heterobranchia			0	0	0	0	0	0	0	0	0	0	0	0	0	0	0	0	0	0	0	0	0	0	0	0	2	26	0	0	0	0	0	0	0	0	0	0	0	0	0	0	0
Zotu123	Eukaryota	Alveolata	Apicomplexa	Apicomplexa_X	Gregarines	Gregarines_X			216	62	12	0	0	0	0	1	0	5632	205	224	0	0	0	1	1	2	0	0	0	0	0	0	0	41	0	0	0	0	276	65	174	0	0	0	0	4	0	244	1
Zotu1230	Eukaryota	Opisthokonta	Metazoa						0	0	0	0	0	0	0	0	0	3	1	0	0	0	0	0	0	0	0	0	0	0	0	0	68	1	408	0	0	0	0	0	0	0	0	0	0	0	0	0	0
Zotu12300	Eukaryota	Opisthokonta	Metazoa	Nematoda	Chromadorea	Chromadorea_X	Halicephalobus	Halicephalobus_gingivalis	0	0	0	0	0	0	0	0	0	0	0	0	0	0	0	0	0	0	0	0	0	0	0	0	0	0	1	0	0	0	0	0	2	1	1	0	0	0	0	0	0
Zotu12302	Eukaryota	Rhizaria	Cercozoa	Filosa-Sarcomonadea	Glissomonadida	Allapsidae	Allapsidae_X	Allapsidae_X_sp.	0	0	1	0	0	1	0	0	0	2	0	0	1	0	0	0	2	0	0	0	0	0	0	0	0	2	0	0	0	0	1	2	0	6	0	0	0	0	0	0	0
Zotu12304	Eukaryota	Alveolata	Apicomplexa	Apicomplexa_X	Gregarines	Gregarines_X	Stenophora	Stenophora_robusta	0	0	0	0	0	0	0	0	0	0	0	0	0	0	0	0	1	0	0	0	0	0	0	0	0	0	3	0	0	0	1	5	0	0	0	0	0	0	0	0	0
Zotu12305	Eukaryota	Archaeplastida	Chlorophyta	Trebouxiophyceae	Prasiolales	Prasiolales_X	Elliptochloris		0	0	3	1	0	0	0	0	0	0	0	1	0	0	0	0	0	0	0	0	0	0	0	0	0	0	0	0	0	0	3	1	0	0	0	0	0	0	0	0	0
Zotu12307	Eukaryota	Opisthokonta	Fungi						0	0	0	0	0	0	0	0	0	0	0	0	0	0	0	0	0	0	0	0	0	0	0	0	3	1	97	0	0	0	0	0	0	0	0	2	0	0	0	3	0
Zotu12308	Eukaryota	Opisthokonta	Metazoa	Arthropoda	Chelicerata	Arachnida	Oplitis	Oplitis_sp.	0	0	0	0	0	0	0	0	0	0	0	0	0	0	0	0	0	0	0	1	0	0	0	0	0	0	0	0	2	0	0	0	0	0	1	1	0	0	0	0	0
Zotu1231	Eukaryota	Alveolata	Ciliophora	Spirotrichea	Hypotrichia				0	22	0	0	0	0	0	0	0	0	21	0	2	0	0	0	0	0	0	0	0	0	0	0	2	5	7	0	0	0	1	9	0	0	2	20	0	0	0	5	9
Zotu12312	Eukaryota	Archaeplastida	Chlorophyta	Chlorophyceae					0	0	0	0	0	0	0	0	0	0	0	0	0	0	1	0	0	0	0	0	0	0	0	2	0	0	0	48	74	75	0	0	0	0	0	0	0	0	0	0	0
Zotu12327	Eukaryota	Alveolata	Dinoflagellata	Dinophyceae					0	0	0	0	0	0	0	0	0	0	0	0	0	0	0	0	0	0	0	0	0	0	0	0	0	0	0	0	2	3	0	0	0	0	1	2	0	0	0	0	0
Zotu12328	Eukaryota	Stramenopiles	Ochrophyta	Chrysophyceae	Chrysophyceae_X	Chrysophyceae_Clade-C	Chrysophyceae_Clade-C_X	Chrysophyceae_Clade-C_X_sp.	0	0	0	0	1	1	0	0	0	0	0	0	0	0	0	0	0	0	0	0	0	0	0	0	0	0	0	0	2	0	0	0	0	0	0	0	0	0	0	0	0
Zotu1233	Eukaryota	Rhizaria	Cercozoa	Endomyxa	Vampyrellida	Penardia-lineage	Penardia-lineage_X	Penardia-lineage_X_sp.	0	0	0	0	0	0	0	0	0	0	0	0	0	16	16	0	0	0	23	1	0	2	0	1	0	0	0	85	89	111	0	0	0	0	0	0	0	0	1	0	0
Zotu12336	Eukaryota	Alveolata	Ciliophora	Colpodea	Cyrtolophosidida	Cyrtolophosididae	Cyrtolophosididae_X	Cyrtolophosididae_X_sp.	0	0	0	1	0	3	0	0	0	0	0	0	0	1	0	0	0	0	1	0	1	0	0	0	0	0	0	0	0	1	0	0	0	2	2	0	0	0	0	0	0
Zotu12354	Eukaryota	Opisthokonta	Metazoa	Nematoda	Enoplea	Enoplea_X			0	0	0	0	0	0	0	0	0	0	0	0	0	0	0	0	0	1	0	0	0	0	0	0	0	0	0	0	0	0	0	0	0	0	0	0	0	0	0	0	0
Zotu12357	Eukaryota	Alveolata	Ciliophora	Colpodea	Cyrtolophosidida	Cyrtolophosididae	Cyrtolophosididae_X	Cyrtolophosididae_X_sp.	0	0	0	0	0	0	0	0	0	0	0	0	0	0	0	0	0	0	0	0	0	0	0	0	0	0	0	0	0	0	0	0	9	0	0	0	0	0	0	0	0
Zotu12358	Eukaryota								0	0	0	0	0	0	0	0	0	0	0	0	0	0	0	0	0	0	0	0	0	0	0	0	0	0	0	0	0	0	1	0	0	0	0	0	0	0	0	0	0
Zotu12359	Eukaryota	Opisthokonta	Metazoa	Rotifera	Rotifera_X	Rotifera_XX	Rotifera_XXX	Rotifera_XXX_sp.	0	0	0	0	0	0	0	0	0	0	0	0	0	0	0	0	0	0	0	0	0	0	0	0	0	0	0	0	0	0	0	0	0	16	1	0	0	0	0	0	0
Zotu12366	Eukaryota	Opisthokonta	Fungi	Blastocladiomycota	Blastocladiomycotina	Blastocladiomycetes	Blastocladiella	Blastocladiella_sp.	0	0	0	1	0	0	0	0	0	0	0	0	0	0	3	0	0	0	0	0	0	0	0	0	0	0	0	0	0	0	0	0	0	0	0	2	0	0	0	0	0
Zotu12368	Eukaryota	Opisthokonta	Fungi	Ascomycota	Pezizomycotina	Sordariomycetes			0	0	0	0	0	0	0	0	0	0	0	0	0	0	0	0	0	0	0	0	0	0	0	0	0	0	0	0	0	0	0	0	0	1	0	0	0	0	0	0	0
Zotu12375	Eukaryota	Opisthokonta	Fungi						0	0	0	0	0	0	0	0	0	0	0	0	0	0	0	0	0	0	0	0	0	0	0	0	0	0	0	0	0	0	0	0	0	0	29	3	0	0	0	0	0
Zotu12378	Eukaryota	Stramenopiles	Ochrophyta	Bacillariophyta	Bacillariophyta_X	Raphid-pennate			0	0	0	0	0	0	0	0	0	0	0	0	0	0	0	0	0	0	0	0	2	0	0	0	0	0	0	0	0	0	0	0	0	0	0	0	0	0	0	0	0
Zotu12381	Eukaryota	Stramenopiles	Ochrophyta						0	0	0	0	0	0	0	0	0	0	0	0	1	0	0	0	0	0	0	0	0	0	0	0	0	0	0	1	0	0	1	0	0	0	1	0	0	0	0	2	0
Zotu12387	Eukaryota								0	0	0	1	0	0	0	0	0	0	0	0	0	0	0	0	0	0	0	0	0	0	0	0	0	0	0	0	0	0	0	0	0	0	0	0	16	0	0	0	0
Zotu12388	Eukaryota	Rhizaria	Cercozoa	Filosa-Sarcomonadea	Cercomonadida	Paracercomonadidae	Paracercomonas		0	0	0	0	0	0	0	0	0	0	0	0	0	0	0	0	0	0	0	0	0	0	0	0	0	0	0	0	0	0	0	0	0	0	0	0	3	6	0	0	0
Zotu1239	Eukaryota								0	0	12	0	0	0	0	0	0	0	1	41	0	0	0	0	0	0	0	0	0	0	0	0	0	0	0	0	0	0	0	0	12	0	1	0	0	0	0	18	16
Zotu12390	Eukaryota	Opisthokonta	Fungi	Basidiomycota	Agaricomycotina	Agaricomycetes	Dictyonema	Dictyonema_glabratum	0	0	0	0	0	0	0	0	0	0	0	0	0	0	0	0	0	0	0	0	0	0	0	0	0	0	0	0	0	0	0	0	0	0	0	0	6	5	0	0	0
Zotu12393	Eukaryota	Rhizaria	Cercozoa						0	0	0	0	0	0	0	0	0	0	0	0	0	0	0	0	0	0	0	0	0	0	0	0	0	0	0	0	0	0	0	0	0	0	0	0	0	9	0	0	0
Zotu12394	Eukaryota	Alveolata	Ciliophora	Oligohymenophorea	Peritrichia				0	0	0	0	0	0	0	0	0	0	0	0	0	0	0	0	0	0	0	0	0	0	0	0	0	0	0	0	0	0	0	0	0	0	0	0	0	0	0	0	0
Zotu12397	Eukaryota	Stramenopiles	Stramenopiles_X						0	0	0	1	0	0	0	0	0	0	0	0	0	0	0	0	0	0	0	0	0	0	0	0	0	0	0	0	0	0	0	0	0	0	0	0	0	0	2	0	0
Zotu124	Eukaryota	Stramenopiles	Ochrophyta	Bacillariophyta	Bacillariophyta_X	Raphid-pennate			0	0	1	8	27	2	0	4	0	2	1	1	1	0	164	1	0	0	3	4	1	4	0	0	185	1	0	0	39	1	8	12	5	65	0	2	0	2	0	297	178
Zotu12400	Eukaryota	Rhizaria	Cercozoa	Filosa-Imbricatea	Euglyphida	Euglyphidae	Euglypha	Euglypha_rotunda	0	0	0	0	0	1	0	0	0	0	0	0	0	0	0	0	0	0	0	0	0	0	0	0	0	0	0	0	0	0	0	0	0	0	0	0	4	0	23	0	0
Zotu12403	Eukaryota	Rhizaria	Cercozoa						2	0	0	1	0	0	0	0	0	57	1	2	0	0	0	0	0	0	0	0	0	0	0	0	0	0	0	0	0	0	2	0	0	0	0	0	0	0	0	7	0
Zotu12405	Eukaryota	Opisthokonta	Fungi	Ascomycota	Pezizomycotina	Sordariomycetes			0	0	0	1	1	1	0	0	0	0	0	1	0	0	0	0	0	0	0	0	0	0	0	0	0	0	0	0	0	0	0	0	0	0	1	0	0	0	0	2	0
Zotu12408	Eukaryota	Alveolata	Ciliophora	Spirotrichea	Hypotrichia				5	0	0	0	0	0	0	0	0	2	0	0	0	0	0	0	0	0	0	0	0	0	0	0	0	0	0	0	0	0	3	0	0	0	0	0	0	0	0	108	0
Zotu1241	Eukaryota								0	0	0	1	0	0	0	0	0	0	0	0	0	0	0	0	0	0	0	0	0	3	1	14	0	0	0	1	0	0	0	0	0	0	5	0	7	0	1	0	0
Zotu12410	Eukaryota	Rhizaria	Cercozoa	Endomyxa	Vampyrellida	Leptophryidae			0	0	0	0	0	0	0	0	0	0	0	0	0	0	0	0	0	0	0	0	0	0	0	0	0	0	0	0	0	0	0	0	0	0	0	0	0	0	0	8	0
Zotu12417	Eukaryota	Rhizaria	Cercozoa	Filosa-Sarcomonadea	Glissomonadida	Allapsidae	Allapsidae_X	Allapsidae_X_sp.	0	0	0	1	0	1	0	0	0	0	0	0	0	0	0	0	0	0	0	1	0	0	0	0	0	0	0	0	1	0	0	0	0	2	0	0	0	0	0	0	1
Zotu12424	Eukaryota	Opisthokonta	Fungi	Ascomycota	Pezizomycotina				0	0	0	0	0	0	0	0	1	2	0	0	0	0	0	0	0	0	0	0	0	0	0	0	0	0	0	0	0	1	0	0	0	1	0	0	0	0	0	2	1
Zotu12429	Eukaryota								0	0	0	0	0	1	0	1	1	0	0	0	0	0	0	0	0	0	0	1	0	1	0	0	0	0	0	1	0	0	0	0	0	0	0	0	0	0	1	0	0
Zotu12430	Eukaryota	Opisthokonta	Fungi	Ascomycota	Pezizomycotina	Sordariomycetes	Kionochaeta	Kionochaeta_sp.	0	0	0	0	0	0	0	0	0	0	0	0	0	0	0	0	0	0	0	0	0	0	1	0	0	0	0	0	0	0	0	0	0	0	0	0	0	0	1	0	0
Zotu12432	Eukaryota	Alveolata	Ciliophora	Spirotrichea	Hypotrichia				0	0	0	0	0	0	2	0	0	0	0	1	0	0	0	0	0	0	0	0	1	0	0	0	0	0	0	0	0	0	0	0	0	0	0	0	0	0	0	0	0
Zotu12433	Eukaryota	Opisthokonta	Metazoa	Nematoda	Enoplea	Enoplea_X	Tripylina		1	0	0	7	1	4	0	1	0	0	0	0	0	1	1	0	0	1	0	0	0	2	0	1	0	1	0	3	0	0	2	0	0	3	3	0	3	1	1	1	0
Zotu12435	Eukaryota	Stramenopiles							0	0	0	0	0	0	0	0	0	0	0	0	0	0	0	0	0	0	0	0	0	0	0	0	0	0	0	0	0	0	0	0	0	0	0	0	0	0	0	0	0
Zotu12436	Eukaryota	Rhizaria	Cercozoa	Filosa-Sarcomonadea	Cercomonadida	Paracercomonadidae	Paracercomonas		0	0	0	0	0	0	0	0	3	0	0	0	0	0	0	0	2	0	0	0	0	0	0	0	0	0	0	0	0	0	0	0	0	0	0	0	2	0	0	0	0
Zotu12437	Eukaryota	Opisthokonta	Metazoa	Nematoda					0	0	0	0	0	0	1	0	0	0	0	0	0	0	0	0	0	0	0	0	0	0	0	0	0	0	0	0	0	0	1	1	0	0	0	0	0	0	0	0	0
Zotu12438	Eukaryota	Opisthokonta	Metazoa						0	0	0	0	0	0	0	0	0	0	0	0	0	0	0	0	0	0	0	0	0	0	0	0	0	0	0	0	0	0	0	0	0	0	0	0	0	0	0	0	0
Zotu1244	Eukaryota	Opisthokonta	Metazoa	Nematoda	Enoplea	Enoplea_X			0	0	0	26	0	3	2	0	0	0	0	0	1	0	0	0	0	1	0	0	0	2	1	5	0	0	0	0	0	0	0	0	0	0	0	0	414	29	62	0	0
Zotu12440	Eukaryota	Alveolata	Ciliophora	Prostomatea					0	0	0	0	0	0	0	0	0	0	0	0	0	0	0	2	0	1	1	0	0	0	0	0	0	0	0	0	0	0	0	0	0	0	0	0	0	0	0	0	0
Zotu12443	Eukaryota	Rhizaria	Cercozoa	Cercozoa_X	Cercozoa_XX	Cercozoa_XXX	Cercozoa_XXXX	Cercozoa_XXXX_sp.	0	0	0	0	0	0	0	0	0	0	0	0	0	0	0	0	0	0	0	0	0	0	0	0	0	0	0	0	0	0	0	0	0	0	0	0	0	0	0	0	0
Zotu12444	Eukaryota	Opisthokonta	Metazoa						0	0	0	0	0	0	0	0	0	0	0	0	0	0	0	0	0	0	0	0	0	0	0	0	0	0	0	0	0	0	0	0	0	0	0	0	0	0	0	0	0
Zotu12445	Eukaryota								0	0	0	0	0	0	0	0	0	0	0	0	0	0	0	0	0	0	0	0	0	0	0	0	0	0	0	0	0	0	0	0	0	0	0	0	0	0	0	0	0
Zotu12447	Eukaryota	Stramenopiles	Ochrophyta	Chrysophyceae	Chrysophyceae_X	Chrysophyceae_XX	Chrysophyceae_XXX	Chrysophyceae_XXX_sp.	0	0	0	0	0	0	0	0	0	0	0	0	0	0	0	0	0	0	0	0	0	0	0	0	0	0	0	0	0	0	0	0	0	0	0	0	0	0	0	0	0
Zotu12448	Eukaryota	Opisthokonta	Metazoa	Rotifera	Rotifera_X	Rotifera_XX	Rotifera_XXX	Rotifera_XXX_sp.	0	0	0	0	0	0	0	0	0	0	0	0	0	0	0	0	0	0	0	0	0	0	0	0	0	0	0	0	0	0	0	0	0	0	0	0	0	0	0	0	0
Zotu12459	Eukaryota	Amoebozoa	Lobosa	Tubulinea	Nolandida	Nolandellidae	Nolandellidae_X	Nolandellidae_X_sp.	0	0	0	0	0	0	0	2	1	0	0	0	0	1	0	0	0	0	0	0	0	1	1	2	0	0	0	0	0	0	0	0	0	0	2	0	0	5	0	0	0
Zotu12460	Eukaryota	Rhizaria	Cercozoa	Endomyxa	Vampyrellida	Leptophryidae	Leptophryidae_X	Leptophryidae_X_sp.	0	0	0	0	0	0	0	0	0	0	0	0	0	0	0	0	0	0	0	0	0	0	0	0	0	0	0	0	0	0	0	0	0	0	0	0	0	0	0	0	0
Zotu12461	Eukaryota								0	0	0	0	0	0	0	0	0	0	0	0	0	0	0	0	0	0	0	0	0	0	0	0	0	0	0	0	0	0	0	0	0	0	0	0	0	0	0	0	0
Zotu12462	Eukaryota	Opisthokonta	Metazoa	Nematoda	Chromadorea	Chromadorea_X			0	0	0	0	0	0	0	0	0	0	0	0	0	0	0	0	0	0	0	0	0	0	0	0	0	0	0	0	0	0	0	0	0	0	0	0	0	0	0	0	0
Zotu12463	Eukaryota								0	0	0	0	0	0	0	0	0	0	0	0	0	0	0	0	0	0	0	0	0	1	0	0	0	0	0	0	0	0	0	0	0	0	0	0	0	0	0	0	0
Zotu12464	Eukaryota	Opisthokonta	Metazoa						0	0	0	0	0	0	0	0	0	0	0	0	0	0	0	0	0	0	0	0	0	0	0	0	0	0	0	0	0	0	0	0	0	0	0	0	0	0	0	0	0
Zotu12466	Eukaryota	Archaeplastida	Chlorophyta	Trebouxiophyceae					0	0	0	0	0	0	0	0	0	0	1	3	0	0	0	0	0	0	0	0	0	0	0	0	0	0	0	0	0	0	0	0	0	0	0	0	0	0	0	0	0
Zotu12468	Eukaryota	Alveolata	Apicomplexa	Apicomplexa_X	Gregarines	Gregarines_X	Gregarines_XX	Gregarines_XX_sp.	0	0	0	0	0	0	0	0	0	0	0	0	0	0	0	0	0	0	0	0	0	0	0	0	0	0	0	0	0	0	0	0	0	0	0	0	0	0	0	0	0
Zotu12469	Eukaryota	Opisthokonta	Metazoa	Rotifera	Rotifera_X	Rotifera_XX	Rotifera_XXX	Rotifera_XXX_sp.	0	0	0	0	0	1	0	0	0	0	0	0	0	0	0	0	0	0	0	0	0	0	0	0	0	0	0	0	0	0	0	0	0	0	0	0	0	0	0	0	0
Zotu12470	Eukaryota	Alveolata	Dinoflagellata	Dinophyceae	Dinophyceae_X	Dinophyceae_XX	Dinophyceae_XXX	Dinophyceae_XXX_sp.	0	0	0	0	0	0	0	0	0	0	0	0	0	0	0	0	0	0	0	0	0	0	0	0	0	0	0	0	0	0	0	0	0	0	0	0	0	0	0	0	0
Zotu12475	Eukaryota	Opisthokonta	Metazoa	Arthropoda	Hexapoda	Collembola			0	0	0	0	0	0	0	0	0	0	0	0	0	0	0	0	0	0	0	0	0	0	0	0	1	0	0	0	0	0	0	0	0	0	0	0	0	0	0	0	0
Zotu1248	Eukaryota								0	0	0	0	0	0	0	0	0	0	0	0	0	0	0	5	0	0	0	0	0	1	0	0	0	0	0	0	0	0	0	0	0	0	0	0	0	0	0	0	0
Zotu12485	Eukaryota	Amoebozoa	Conosa	Mycetozoa-Myxogastrea	Stemonitales-Physarales				0	0	0	0	0	0	0	0	0	0	0	0	0	0	0	0	0	0	0	0	0	0	0	0	0	0	0	0	0	0	0	0	0	0	0	0	0	0	0	0	0
Zotu1249	Eukaryota	Opisthokonta	Fungi						0	0	0	0	0	0	0	0	0	0	0	0	30	0	0	0	0	0	0	14	7	0	0	0	0	0	0	38	44	22	0	0	0	26	13	23	3	0	0	0	0
Zotu12490	Eukaryota	Archaeplastida	Chlorophyta	Chlorophyceae					0	0	0	0	0	0	0	0	0	0	0	0	0	0	0	0	0	0	0	0	0	0	0	0	0	0	0	0	0	0	0	0	0	0	0	0	0	0	0	0	0
Zotu12496	Eukaryota								0	0	0	0	0	0	0	0	0	0	0	0	0	0	0	0	0	0	0	0	0	0	0	0	0	0	0	0	0	0	0	0	0	0	0	0	0	0	0	0	0
Zotu12498	Eukaryota	Rhizaria	Cercozoa	Endomyxa	Vampyrellida				0	0	0	0	0	0	0	0	0	0	0	0	0	0	0	0	0	0	0	0	0	0	0	0	0	0	0	0	0	0	0	0	0	0	0	0	0	0	0	0	0
Zotu12499	Eukaryota	Opisthokonta	Metazoa						0	0	0	0	0	0	0	0	0	0	0	0	0	0	0	0	0	0	0	0	0	0	0	0	0	0	0	0	0	0	0	0	0	0	0	0	0	0	0	0	0
Zotu125	Eukaryota	Opisthokonta	Metazoa						49	14	238	1	0	0	0	0	0	1084	43	114	116	0	0	0	0	0	0	0	1	0	0	0	3632	90	155	1	0	0	23	5	29	166	215	2026	0	0	0	52	192
Zotu1250	Eukaryota	Opisthokonta	Metazoa	Arthropoda	Hexapoda	Collembola	Entomobrya		0	0	0	0	0	3	1	0	1	0	0	0	0	0	0	0	2	12	0	0	0	12	111	81	0	0	0	0	0	0	0	0	0	0	0	0	8	5	2	0	0
Zotu12500	Eukaryota	Stramenopiles	Ochrophyta	Bacillariophyta	Bacillariophyta_X	Raphid-pennate			0	0	0	0	0	0	0	0	0	0	0	0	0	0	0	0	0	0	0	0	0	0	0	0	0	0	0	0	0	0	0	0	0	0	0	0	0	0	0	0	0
Zotu12501	Eukaryota	Opisthokonta	Metazoa	Nematoda	Chromadorea	Chromadorea_X	Eumonhystera		0	0	0	0	0	0	0	0	0	0	0	0	0	0	0	0	0	0	0	0	0	0	0	0	0	0	0	0	0	0	0	0	0	0	0	0	0	0	0	0	0
Zotu12502	Eukaryota	Opisthokonta	Fungi	Mucoromycota	Mucoromycotina	Mucoromycotina_X	Mucoromycotina_XX	Mucoromycotina_XX_sp.	0	0	0	0	0	0	0	0	0	0	0	1	0	0	0	0	0	0	0	0	0	0	0	0	0	0	0	0	0	0	0	0	0	0	0	0	0	0	0	0	0
Zotu12504	Eukaryota								0	0	0	0	0	0	0	0	0	1	2	0	0	0	0	0	0	0	0	0	0	0	0	0	2	0	1	0	0	0	0	0	0	0	0	0	0	0	0	1	5
Zotu12505	Eukaryota	Opisthokonta	Fungi	Ascomycota	Pezizomycotina	Sordariomycetes			0	0	0	0	0	0	0	0	0	1	0	0	0	0	0	0	0	0	0	0	0	0	0	0	0	0	1	0	0	0	0	0	0	0	0	0	0	0	0	0	0
Zotu12507	Eukaryota								0	0	0	0	0	0	0	0	0	0	0	0	0	0	0	0	0	0	0	0	0	0	0	0	0	0	0	0	0	0	0	0	0	0	0	0	0	0	0	0	0
Zotu12508	Eukaryota	Amoebozoa	Lobosa	Lobosa-G1	Lobosa-G1_X	Lobosa-G1_XX	Lobosa-G1_XXX	Lobosa-G1_XXX_sp.	0	0	0	0	0	0	0	0	0	0	0	0	0	0	0	0	0	0	0	0	0	0	0	0	0	0	0	0	0	0	0	0	0	0	0	0	0	0	0	0	0
Zotu12509	Eukaryota								0	0	0	0	0	0	0	0	0	0	0	0	0	0	0	0	0	0	0	0	0	0	0	0	0	0	0	0	0	0	0	0	0	0	0	0	0	0	0	0	0
Zotu1251	Eukaryota								0	0	0	0	0	0	0	0	0	0	0	0	0	0	2	0	0	0	1	21	3	0	0	0	0	0	0	0	0	1	0	0	0	41	3	0	0	0	0	0	0
Zotu12511	Eukaryota								0	0	0	0	0	0	0	0	0	0	0	0	0	0	0	0	0	0	0	0	0	0	0	0	0	0	0	0	0	0	0	0	0	0	0	0	0	0	0	0	0
Zotu12512	Eukaryota								0	0	0	0	0	0	0	0	0	0	0	0	0	0	0	0	0	0	0	0	0	0	0	0	0	0	0	0	0	0	0	0	0	0	0	0	0	0	0	0	0
Zotu12513	Eukaryota								0	0	0	0	0	0	0	0	0	0	0	0	0	0	0	0	0	0	0	0	0	0	0	0	2	0	0	0	0	0	2	0	0	0	0	0	0	0	0	0	0
Zotu12515	Eukaryota	Stramenopiles	Ochrophyta	Bacillariophyta	Bacillariophyta_X	Raphid-pennate			0	0	0	0	0	0	0	0	0	0	0	0	0	0	0	0	0	0	0	0	0	0	0	0	0	0	0	0	0	0	0	0	0	0	0	0	0	0	0	0	0
Zotu12518	Eukaryota	Rhizaria	Cercozoa	Filosa-Sarcomonadea	Glissomonadida	Sandonidae	Sandonidae_X	Sandonidae_X_sp.	0	0	0	0	0	0	0	0	0	0	0	0	0	0	0	0	0	0	0	0	0	0	0	0	0	0	0	0	0	0	0	0	0	0	0	0	0	0	0	0	0
Zotu12519	Eukaryota								0	0	0	0	0	0	0	0	0	0	0	0	0	0	0	0	0	0	0	0	0	0	0	0	0	0	0	0	0	0	0	0	0	0	0	0	0	0	0	0	0
Zotu12520	Eukaryota	Opisthokonta	Fungi	Basidiomycota	Ustilaginomycotina	Exobasidiomycetes	Quambalaria	Quambalaria_sp.	0	0	0	0	0	0	0	0	0	0	0	0	0	0	0	0	0	0	0	0	0	0	0	0	0	0	0	0	0	0	0	0	0	0	0	0	1	0	0	0	0
Zotu12521	Eukaryota	Alveolata	Dinoflagellata	Dinophyceae	Dinophyceae_X	Dinophyceae_XX	Dinophyceae_XXX	Dinophyceae_XXX_sp.	0	0	0	0	0	0	0	0	0	0	0	0	0	0	0	0	0	0	0	0	0	0	0	0	0	0	0	0	0	0	0	0	0	0	0	0	0	0	0	0	0
Zotu12522	Eukaryota								0	0	0	0	0	0	0	0	0	0	0	0	0	0	0	0	0	0	0	0	0	0	0	0	0	0	0	0	0	0	0	0	0	0	0	0	0	0	0	0	0
Zotu12523	Eukaryota	Hacrobia	Haptophyta	Haptophyta_Clade_HAP1	Haptophyta_Clade_HAP1_X	Haptophyta_Clade_HAP1_XX	Haptophyta_Clade_HAP1_XXX	Haptophyta_Clade_HAP1_XXX_sp.	0	0	0	0	0	0	0	0	0	0	0	0	0	0	0	0	0	0	0	0	0	0	2	0	0	0	0	0	0	0	0	0	0	0	0	0	0	0	0	0	0
Zotu12525	Eukaryota	Hacrobia	Haptophyta	Haptophyta_Clade_HAP1	Haptophyta_Clade_HAP1_X	Haptophyta_Clade_HAP1_XX	Haptophyta_Clade_HAP1_XXX	Haptophyta_Clade_HAP1_XXX_sp.	0	0	0	0	0	0	0	0	0	0	0	0	0	0	0	0	0	0	0	0	0	0	0	0	0	0	0	0	0	0	0	0	0	0	0	0	1	0	0	0	0
Zotu12527	Eukaryota								0	0	0	0	0	0	0	0	0	0	0	0	0	0	0	0	0	0	0	0	0	0	0	1	0	0	0	0	0	0	0	0	0	0	0	0	0	0	0	0	0
Zotu12529	Eukaryota								1	1	0	0	0	0	0	0	0	0	0	0	0	0	0	0	2	0	0	0	0	0	0	0	0	0	0	0	0	0	0	0	0	0	0	0	0	0	0	0	0
Zotu12534	Eukaryota	Opisthokonta	Metazoa	Nematoda	Chromadorea	Chromadorea_X	Haliplectus	Haliplectus_sp.	2	0	0	0	1	1	0	0	0	0	0	0	0	0	0	5	0	0	0	0	0	1	0	0	0	1	0	0	0	0	0	0	0	0	0	0	0	0	0	1	0
Zotu12538	Eukaryota	Rhizaria	Cercozoa	Filosa-Sarcomonadea	Glissomonadida	Allapsidae			2	0	0	0	0	0	0	0	0	1	0	0	0	0	0	0	0	0	0	0	0	0	0	1	0	1	0	0	1	0	5	0	0	1	0	0	1	0	0	2	0
Zotu12539	Eukaryota	Opisthokonta	Fungi						142	7	2	0	0	0	0	0	0	10	0	0	0	0	0	0	0	0	0	0	0	0	0	0	0	0	0	0	0	0	6	0	0	0	0	0	0	0	0	7	0
Zotu12542	Eukaryota	Opisthokonta	Fungi	Mucoromycota	Mucoromycotina	Mucoromycotina_X			0	0	0	0	0	0	0	0	0	0	0	5	0	0	0	0	0	0	0	0	0	0	0	0	0	1	0	0	0	0	1	2	0	0	0	0	0	0	0	2	0
Zotu12543	Eukaryota	Opisthokonta	Fungi	Basidiomycota	Agaricomycotina	Agaricomycetes			1	1	0	2	0	0	1	0	0	0	0	0	0	0	0	0	1	0	1	1	0	0	0	0	0	0	0	0	0	0	2	1	0	0	0	0	0	0	0	0	0
Zotu12546	Eukaryota	Alveolata	Ciliophora	Colpodea	Colpodida				2	0	1	0	0	0	0	0	0	0	0	0	0	0	0	0	0	0	0	0	0	0	0	0	0	0	0	0	0	0	2	0	0	0	0	0	1	0	0	0	0
Zotu12549	Eukaryota	Opisthokonta	Fungi	Chytridiomycota	Chytridiomycotina	Chytridiomycetes			1	0	1	0	0	0	0	0	0	0	0	0	0	0	0	0	0	0	0	0	0	0	0	0	1	0	0	0	0	0	3	3	0	0	1	0	0	0	0	0	1
Zotu12555	Eukaryota	Archaeplastida	Chlorophyta						0	2	0	0	0	1	0	0	1	0	0	0	0	0	0	1	0	4	0	0	0	0	0	0	0	1	0	0	0	0	0	2	0	0	0	0	2	0	2	2	1
Zotu12557	Eukaryota	Opisthokonta	Fungi	Glomeromycota	Glomeromycotina	Glomeromycetes	Glomus	Glomus_sp.	0	0	0	1	1	1	0	2	0	0	0	0	0	0	0	2	0	0	0	0	0	2	0	0	0	0	0	0	0	0	0	0	0	0	0	0	0	0	0	0	0
Zotu12568	Eukaryota	Alveolata	Ciliophora	Colpodea	Bursariomorphida	Bryometopidae	Bryometopus		0	0	0	0	0	0	0	0	0	1	0	0	1	0	1	1	0	1	0	0	1	0	0	0	0	0	0	0	0	0	0	0	0	1	0	1	0	0	0	0	0
Zotu1257	Eukaryota								0	0	0	0	0	0	2	5	5	0	0	0	0	0	0	2	0	0	0	0	0	1	0	0	0	0	0	0	0	0	0	0	0	0	3	0	0	0	0	0	0
Zotu12579	Eukaryota	Stramenopiles	Stramenopiles_X	Labyrinthulea	Labyrinthulales	Labyrinthulaceae	Labyrinthulaceae_X	Labyrinthulaceae_X_sp.	0	2	0	0	0	0	0	0	0	0	0	0	0	0	0	0	0	0	1	0	0	0	0	0	0	0	0	0	1	0	0	0	0	0	0	0	0	0	0	0	0
Zotu12581	Eukaryota								0	0	1	1	0	1	0	0	0	0	0	0	0	0	2	0	2	0	1	2	1	0	0	0	0	0	0	0	0	0	0	2	0	1	0	0	0	0	0	0	0
Zotu12585	Eukaryota	Amoebozoa	Lobosa	Tubulinea					0	0	10	0	1	0	0	0	0	0	0	0	0	0	0	0	0	0	0	0	0	0	0	0	0	0	0	0	0	0	0	0	0	0	0	0	0	0	0	0	0
Zotu12589	Eukaryota	Amoebozoa	Lobosa	Tubulinea	Nolandida	Nolandellidae	Nolandellidae_X	Nolandellidae_X_sp.	0	0	0	0	0	0	0	0	0	1	0	0	0	0	0	0	0	0	0	0	0	0	0	0	0	0	0	0	0	0	2	0	3	0	0	0	0	0	0	0	0
Zotu1259	Eukaryota	Opisthokonta	Fungi	Basidiomycota	Agaricomycotina	Tremellomycetes			0	0	0	3	1	1	0	2	0	0	0	0	0	0	0	1	0	0	0	0	0	14	3	13	0	0	0	1	0	0	0	0	0	0	0	0	10	8	4	0	0
Zotu12593	Eukaryota	Opisthokonta	Fungi						0	0	0	25	0	0	0	0	0	0	0	0	0	0	0	0	0	0	0	0	0	0	0	0	0	0	0	0	0	0	0	0	0	0	0	0	0	0	0	0	0
Zotu12594	Eukaryota								0	0	0	14	0	1	0	0	0	0	0	0	0	0	0	0	0	0	0	0	0	0	0	0	0	0	0	0	0	0	0	0	0	0	0	0	0	0	0	0	0
Zotu12595	Eukaryota	Opisthokonta	Fungi	Cryptomycota	Cryptomycotina	Cryptomycotina_X	Cryptomycotina_XX	Cryptomycotina_XX_sp.	0	0	0	10	0	0	0	0	0	0	0	0	0	0	0	0	0	0	0	0	0	0	0	0	0	0	0	0	0	0	0	0	0	0	0	0	0	0	0	0	0
Zotu12598	Eukaryota	Stramenopiles	Stramenopiles_X	MAST	MAST-12	MAST-12C	MAST-12C_X	MAST-12C_X_sp.	0	0	0	12	0	0	0	0	0	0	0	0	0	0	0	0	0	0	0	0	0	0	0	0	0	0	0	0	0	0	0	0	0	0	0	0	1	0	0	0	0
Zotu12599	Eukaryota	Opisthokonta	Metazoa	Nematoda	Enoplea	Enoplea_X			0	0	0	2	0	1	0	0	0	0	0	0	0	0	0	0	0	0	0	0	2	0	0	0	0	0	0	0	0	0	0	0	0	2	1	0	0	0	0	0	0
Zotu126	Eukaryota	Rhizaria	Cercozoa	Filosa-Sarcomonadea	Cercomonadida	Cercomonadidae	Eocercomonas	Eocercomonas_sp.	0	0	0	0	2	5	1	0	0	0	0	0	0	43	446	0	0	2	304	113	440	0	0	1	1	2	1	11	117	84	0	0	0	611	180	1	0	0	1	0	0
Zotu1260	Eukaryota	Opisthokonta	Fungi	Basidiomycota	Agaricomycotina	Agaricomycetes			0	0	0	0	0	0	0	0	0	0	0	0	0	0	0	0	0	2	0	0	0	15	5	373	0	0	0	0	0	0	0	0	0	0	0	0	0	0	0	0	0
Zotu12620	Eukaryota	Opisthokonta	Fungi	Chytridiomycota	Chytridiomycotina	Chytridiomycetes			0	0	0	1	0	0	0	0	0	0	0	0	0	2	0	0	1	0	0	0	0	2	0	0	0	0	0	0	0	0	0	0	0	0	4	0	0	0	0	0	0
Zotu12624	Eukaryota	Alveolata	Ciliophora	Colpodea	Colpodida				0	0	0	1	0	1	0	0	0	0	0	0	1	0	0	0	0	0	0	0	0	0	0	0	0	0	0	0	0	0	0	0	0	0	1	4	1	3	1	0	0
Zotu12626	Eukaryota								0	0	0	14	0	61	0	0	0	0	0	0	0	0	0	0	0	0	0	0	0	0	0	0	0	0	0	0	0	0	0	0	0	0	0	0	0	0	0	0	0
Zotu12629	Eukaryota	Stramenopiles	Stramenopiles_X	Oomycota	Oomycota_X				0	0	1	3	0	2	0	0	0	0	0	3	0	1	0	0	0	0	1	0	1	0	0	0	0	0	0	0	0	0	0	0	0	0	1	0	0	0	0	2	0
Zotu12633	Eukaryota	Opisthokonta	Fungi						0	0	1	1	2	1	0	0	0	0	0	0	0	0	0	0	0	1	0	0	0	0	0	0	0	0	0	0	0	0	0	0	0	0	3	0	0	0	0	1	0
Zotu12634	Eukaryota	Stramenopiles	Stramenopiles_X	Labyrinthulea	Thraustochytriales	Thraustochytriaceae	Thraustochytriaceae_X	Thraustochytriaceae_X_sp.	0	0	0	2	1	5	1	0	0	0	0	0	0	0	0	0	0	0	1	1	0	0	0	0	0	0	0	0	0	0	0	0	1	2	0	0	1	0	0	0	0
Zotu12636	Eukaryota	Rhizaria	Cercozoa						0	0	0	0	17	0	0	0	0	0	0	0	0	0	0	0	0	0	0	0	0	0	0	0	0	0	0	0	0	0	0	0	0	0	0	0	0	0	0	0	0
Zotu12639	Eukaryota	Rhizaria	Cercozoa						0	0	1	1	5	0	0	0	0	0	0	0	0	0	0	0	0	0	0	0	0	1	1	0	0	0	0	0	0	0	0	0	0	0	2	2	0	0	0	0	0
Zotu12642	Eukaryota								0	0	1	0	1	1	0	0	0	0	0	0	0	0	0	0	0	1	0	0	0	0	0	0	0	0	0	0	0	0	0	0	0	0	0	0	0	0	0	0	0
Zotu12643	Eukaryota	Rhizaria	Cercozoa	Filosa-Imbricatea	Spongomonadida	Spongomonadidae	Spongomonas	Spongomonas_solitaria	0	0	0	0	8	0	0	0	0	0	0	0	0	0	0	0	0	0	0	0	0	0	0	0	0	0	0	0	0	0	0	0	0	0	0	0	0	0	0	0	0
Zotu12644	Eukaryota								0	0	0	0	4	0	0	0	0	0	0	0	0	0	0	0	0	0	0	0	0	0	0	0	0	0	0	0	0	0	0	0	0	0	0	0	0	0	0	0	0
Zotu1265	Eukaryota	Alveolata	Ciliophora	Colpodea	Colpodida	Colpodidae	Colpoda		0	0	0	17	0	411	0	0	2	0	0	0	0	0	0	0	0	0	0	0	0	0	0	0	0	0	0	0	0	0	0	0	0	0	0	0	0	0	30	0	0
Zotu12654	Eukaryota	Opisthokonta	Metazoa	Nematoda	Enoplea	Enoplea_X	Alaimus		0	0	0	0	9	0	0	0	0	0	0	0	0	0	0	0	0	0	0	0	0	0	0	0	0	0	0	0	0	0	0	0	0	0	0	0	0	1	0	0	0
Zotu12663	Eukaryota	Opisthokonta	Fungi	Basidiomycota	Agaricomycotina	Agaricomycetes			0	0	0	0	0	1	0	0	0	0	0	0	0	0	0	0	0	0	0	0	0	0	0	0	0	1	0	0	0	0	0	0	0	1	0	0	0	0	0	1	0
Zotu12666	Eukaryota	Rhizaria	Cercozoa	Filosa-Sarcomonadea	Cercomonadida	Cercomonadidae	Cercomonas		0	0	0	0	0	0	0	0	0	0	0	0	0	0	0	0	0	0	0	0	0	0	0	0	0	0	0	0	0	0	0	0	0	0	0	0	0	0	0	0	0
Zotu12675	Eukaryota	Opisthokonta	Fungi	Ascomycota	Pezizomycotina	Sordariomycetes			0	0	0	2	0	5	0	0	0	1	0	0	0	0	0	1	0	0	0	0	0	1	1	0	0	0	0	0	0	0	1	0	0	2	0	0	0	0	1	0	0
Zotu12679	Eukaryota	Stramenopiles	Ochrophyta	Chrysophyceae	Chrysophyceae_X	Chrysophyceae_Clade-F	Chrysophyceae_Clade-F_X	Chrysophyceae_Clade-F_X_sp.	0	0	0	1	1	3	0	0	0	0	0	0	0	1	1	0	0	0	3	1	2	0	0	1	0	0	0	0	0	0	0	0	0	0	0	0	0	0	0	0	0
Zotu12680	Eukaryota	Opisthokonta	Metazoa	Arthropoda	Myriapoda	Diplopoda			0	0	0	0	0	8	0	0	0	0	0	0	0	0	0	0	0	0	0	0	0	0	0	0	0	0	0	0	0	0	0	0	0	6	0	0	0	0	0	0	0
Zotu12687	Eukaryota								0	0	0	1	0	13	0	0	0	0	0	0	0	0	0	0	0	0	0	0	0	0	0	0	0	0	0	0	0	0	0	0	0	0	0	0	0	0	0	0	0
Zotu12691	Eukaryota	Alveolata	Ciliophora	Colpodea	Colpodida				0	0	0	0	0	12	0	0	0	0	0	0	0	0	0	0	0	0	0	0	0	0	0	0	0	0	0	0	0	0	0	0	0	0	0	0	0	0	0	0	0
Zotu12693	Eukaryota	Opisthokonta	Fungi	Basidiomycota	Agaricomycotina	Agaricomycetes			0	0	0	0	0	9	0	0	0	0	0	0	0	0	0	0	0	0	0	0	0	0	0	0	0	0	0	0	0	0	0	0	0	0	0	0	0	0	0	0	0
Zotu127	Eukaryota								104	0	0	0	0	0	0	0	0	413	18	2	0	0	0	0	0	0	0	0	0	0	0	0	373	42	1073	0	0	0	66	0	0	0	0	0	0	0	0	427	1
Zotu1270	Eukaryota	Opisthokonta	Metazoa	Nematoda	Chromadorea	Chromadorea_X	Halicephalobus	Halicephalobus_gingivalis	0	0	0	1	0	2	0	0	0	0	0	0	6	10	42	0	0	0	9	14	5	0	0	0	0	0	0	2	36	0	0	0	0	110	0	6	0	0	0	0	0
Zotu12705	Eukaryota	Alveolata	Ciliophora	Colpodea	Colpodida				0	0	0	0	0	2	0	0	0	0	0	0	0	0	0	0	0	0	0	0	0	0	0	0	0	0	0	0	0	0	0	0	0	0	0	0	0	0	0	0	0
Zotu12706	Eukaryota	Amoebozoa	Lobosa	Tubulinea					0	0	0	0	0	1	0	0	0	1	1	1	0	0	0	0	0	0	0	0	0	0	0	0	0	0	0	0	0	0	0	0	0	0	0	0	0	0	0	0	0
Zotu12708	Eukaryota	Rhizaria	Cercozoa	Endomyxa	Vampyrellida				0	0	2	1	0	0	0	0	0	0	0	0	0	0	1	0	0	0	0	1	2	0	0	1	0	0	0	0	0	2	0	0	0	0	0	3	0	0	0	0	0
Zotu12710	Eukaryota	Rhizaria	Cercozoa	Filosa-Imbricatea	Thaumatomonadida	Peregriniidae	Peregrinia		0	0	0	0	0	1	0	0	0	0	2	0	0	0	1	0	0	0	0	0	0	0	0	0	0	0	0	0	0	0	0	0	0	0	0	0	1	0	0	0	0
Zotu12711	Eukaryota	Opisthokonta	Choanoflagellida	Choanoflagellatea	Craspedida	Monosigidae_Group_A	Monosiga	Monosiga_ovata	0	0	0	1	1	2	0	0	0	0	0	0	1	0	0	0	0	0	0	0	1	0	0	0	0	0	0	0	0	0	0	0	0	1	0	1	0	0	0	0	0
Zotu12725	Eukaryota	Stramenopiles	Ochrophyta	Bacillariophyta	Bacillariophyta_X	Raphid-pennate			0	0	0	0	0	0	4	1	6	0	0	0	0	0	0	0	0	0	0	0	0	0	0	0	0	0	0	0	0	0	0	0	0	0	0	0	0	0	0	0	0
Zotu12736	Eukaryota	Stramenopiles	Stramenopiles_X	Labyrinthulea	Thraustochytriales	Thraustochytriaceae	Thraustochytriaceae_X	Thraustochytriaceae_X_sp.	0	0	0	0	0	0	4	0	0	0	0	0	0	0	0	0	0	0	0	0	0	0	0	0	0	0	0	0	0	0	0	0	0	0	0	0	0	0	0	0	0
Zotu12741	Eukaryota	Opisthokonta	Fungi	Chytridiomycota	Chytridiomycotina	Chytridiomycetes	Rhyzophidiales_X	Rhyzophidiales_X_sp.	0	0	0	0	0	0	0	0	0	1	0	2	0	0	0	0	0	0	0	0	0	0	0	0	6	5	310	0	0	0	0	0	0	2	1	19	0	0	0	11	0
Zotu12743	Eukaryota	Alveolata	Ciliophora	Oligohymenophorea	Scuticociliatia	Scuticociliatia_X	Scuticociliatia_XX	Scuticociliatia_XX_sp.	0	0	0	0	0	1	2	0	0	1	0	0	0	0	0	1	0	0	0	0	0	0	0	0	1	0	0	0	0	0	0	0	2	0	0	0	0	0	0	1	0
Zotu12747	Eukaryota	Alveolata	Ciliophora	Spirotrichea	Hypotrichia				0	0	0	0	0	0	0	0	0	0	0	0	0	0	0	1	1	0	0	0	0	0	0	0	0	0	0	0	0	0	2	1	1	0	0	0	0	0	0	0	1
Zotu12756	Eukaryota	Archaeplastida	Chlorophyta	Trebouxiophyceae	Watanabea-Clade	Watanabea-Clade_X	Dictyochloropsis		0	0	0	0	1	0	0	1	0	2	0	0	0	0	0	0	0	0	0	0	0	0	0	0	1	0	2	0	0	0	0	0	0	0	0	2	0	0	0	0	0
Zotu12760	Eukaryota	Opisthokonta	Fungi	Glomeromycota	Glomeromycotina	Glomeromycetes	Glomeromycetes_X	Glomeromycetes_X_sp.	0	0	2	0	0	0	0	0	1	0	1	0	0	0	0	0	0	0	0	0	0	0	0	0	0	0	0	0	0	0	0	0	0	0	0	0	0	0	0	0	1
Zotu12768	Eukaryota	Alveolata	Ciliophora	Litostomatea	Haptoria	Tracheliidae			0	0	0	0	0	0	0	0	0	0	0	0	3	0	0	0	0	0	0	0	0	0	4	0	0	0	0	0	0	1	0	0	0	0	0	0	0	0	1	0	0
Zotu12772	Eukaryota	Alveolata	Ciliophora	Colpodea	Colpodida	Colpodidae			0	0	0	1	0	3	0	0	0	11	0	0	0	1	0	1	0	1	0	2	0	0	0	0	0	3	1	0	0	0	5	0	0	2	0	0	1	0	0	0	0
Zotu12780	Eukaryota	Archaeplastida	Chlorophyta	Ulvophyceae	Trentepohliales	Trentepohliales_X	Trentepohlia	Trentepohlia_sp.	0	0	0	0	0	0	0	0	0	3	7	3	0	0	0	0	0	0	0	0	0	0	0	0	0	0	0	0	0	0	0	0	0	0	0	0	0	0	0	0	11
Zotu12784	Eukaryota	Opisthokonta	Fungi						1	0	0	0	1	0	0	0	0	2	0	0	0	0	0	0	0	0	0	0	0	0	0	0	0	0	0	0	0	0	0	0	0	0	0	5	0	0	0	53	3
Zotu12790	Eukaryota	Rhizaria	Cercozoa	Filosa-Sarcomonadea	Glissomonadida				1	0	0	0	0	1	0	0	0	1	1	0	0	0	0	0	0	0	0	0	0	0	0	0	0	0	1	0	0	0	0	0	0	0	0	0	0	0	0	0	0
Zotu12792	Eukaryota	Rhizaria	Cercozoa	Filosa-Sarcomonadea	Cercomonadida	Paracercomonadidae	Paracercomonas		1	0	0	0	0	0	0	0	0	2	0	0	1	0	0	0	0	0	0	0	0	0	0	0	0	1	0	0	0	0	0	0	0	0	0	0	0	0	0	0	0
Zotu128	Eukaryota	Opisthokonta	Fungi	Mucoromycota	Mucoromycotina	Mucoromycotina_X			0	0	0	0	0	0	0	0	0	0	0	0	2	377	549	0	0	0	3118	2228	1516	0	0	0	0	0	1	0	0	137	0	0	0	2	80	1	0	0	0	0	0
Zotu12801	Eukaryota	Stramenopiles	Stramenopiles_X	Labyrinthulea	Thraustochytriales	Thraustochytriaceae	Thraustochytriaceae_X	Thraustochytriaceae_X_sp.	0	0	0	0	0	0	0	0	0	2	4	2	0	0	0	0	0	0	0	0	0	0	0	0	1	0	0	0	0	0	1	0	0	0	0	0	0	0	0	2	0
Zotu12802	Eukaryota	Alveolata	Ciliophora	Colpodea	Colpodida	Colpodidae			1	0	0	0	0	0	0	0	0	0	2	1	0	0	0	0	0	1	0	0	0	0	0	0	0	0	0	0	0	0	1	1	0	0	1	1	0	0	0	0	0
Zotu12808	Eukaryota	Opisthokonta	Metazoa	Arthropoda	Chelicerata	Arachnida	Tectocepheus		0	0	1	0	0	0	0	0	0	2	1	37	0	0	0	0	0	0	0	0	0	0	0	0	0	0	0	0	0	0	0	0	0	0	0	0	0	0	0	0	0
Zotu12812	Eukaryota								0	0	0	0	0	0	0	0	0	0	0	2	0	0	0	0	0	0	0	0	0	0	0	0	0	0	0	0	0	0	0	0	0	0	0	0	0	0	0	0	0
Zotu12814	Eukaryota	Amoebozoa	Lobosa	Lobosa_X	Lobosa_XX	LKM74-lineage	LKM74-lineage_X	LKM74-lineage_X_sp.	0	0	0	1	0	0	0	0	0	0	0	1	0	0	0	0	0	0	0	0	0	0	0	1	0	0	1	0	0	0	0	0	1	3	0	3	0	0	0	1	0
Zotu12815	Eukaryota								0	0	0	0	0	0	0	0	0	0	0	38	0	0	0	0	0	0	0	0	0	0	0	0	0	0	0	0	0	0	0	0	0	0	0	0	0	0	0	0	0
Zotu12819	Eukaryota	Opisthokonta	Fungi	Ascomycota	Pezizomycotina	Sordariomycetes			0	0	1	0	0	0	0	1	0	0	0	0	0	0	1	0	0	0	0	3	0	0	0	0	0	0	0	0	0	0	0	0	0	1	0	0	0	0	0	0	0
Zotu1282	Eukaryota	Opisthokonta	Fungi	Basidiomycota	Agaricomycotina	Tremellomycetes	Bullera	Bullera_sp.	0	0	0	0	0	0	0	0	0	0	0	0	0	0	0	0	0	0	0	0	0	0	0	0	34	0	0	0	0	0	0	0	0	0	0	0	0	0	0	71	20
Zotu12823	Eukaryota	Archaeplastida	Streptophyta	Embryophyceae	Embryophyceae_X	Embryophyceae_XX			0	0	0	0	0	0	0	0	0	0	0	0	2	0	1	0	0	1	0	3	1	0	0	0	0	0	0	2	0	3	0	0	0	0	2	0	0	0	0	0	0
Zotu12824	Eukaryota	Stramenopiles	Ochrophyta	Eustigmatophyceae	Eustigmatophyceae_X	Eustigmatophyceae_XX	Eustigmatophyceae_XXX	Eustigmatophyceae_XXX_sp.	0	0	0	0	0	0	0	0	0	0	0	0	2	0	0	0	0	0	0	0	0	0	0	0	0	0	0	0	0	0	0	0	0	1	1	0	0	0	0	0	0
Zotu12829	Eukaryota	Rhizaria	Cercozoa						0	0	0	0	0	0	0	0	0	0	0	0	0	0	0	0	0	0	0	1	0	0	0	0	0	0	0	0	0	0	0	0	0	0	0	1	0	0	0	0	0
Zotu1284	Eukaryota	Opisthokonta	Fungi	Chytridiomycota	Chytridiomycotina	Chytridiomycetes			0	0	0	0	0	0	0	0	0	0	0	0	17	0	0	0	0	0	1	9	3	0	0	0	0	0	0	0	3	3	0	0	0	0	10	0	0	0	0	0	0
Zotu12845	Eukaryota	Opisthokonta	Fungi						0	0	0	0	0	0	0	0	0	0	0	0	0	1	1	0	0	0	0	0	0	0	0	0	0	0	0	0	0	0	0	0	0	0	0	0	0	0	0	0	0
Zotu1285	Eukaryota	Rhizaria	Cercozoa	Filosa-Sarcomonadea	Cercomonadida	Paracercomonadidae	Paracercomonas		0	0	2	0	0	0	0	0	0	2	0	1	0	0	0	0	0	1	0	0	0	0	0	0	12	0	0	0	0	0	15	2	23	0	0	0	0	0	0	1	0
Zotu12852	Eukaryota	Opisthokonta	Fungi	Basidiomycota	Agaricomycotina	Agaricomycetes			0	0	0	0	0	0	0	0	0	0	0	0	0	2	0	0	0	0	0	0	0	0	0	0	0	0	0	6	0	0	0	0	0	7	0	0	0	0	0	0	0
Zotu12862	Eukaryota	Stramenopiles	Stramenopiles_X	Oomycota	Oomycota_X	Peronosporales			0	0	0	0	1	0	0	0	0	0	0	0	0	0	1	0	0	0	0	0	0	0	0	0	0	0	0	0	0	0	0	0	0	0	1	1	0	0	1	0	0
Zotu1287	Eukaryota	Opisthokonta	Fungi	Basidiomycota	Agaricomycotina	Agaricomycetes			0	0	1	0	6	0	8	0	0	0	0	0	0	0	0	0	0	0	0	0	0	0	0	0	0	0	8	0	0	0	0	0	0	0	0	0	0	0	0	8	6
Zotu12871	Eukaryota	Opisthokonta	Fungi	Chytridiomycota	Chytridiomycotina	Chytridiomycetes			0	0	0	0	0	2	0	0	0	0	0	0	0	0	2	0	0	1	1	0	0	0	0	0	1	0	0	0	0	1	0	0	0	0	0	1	0	0	0	0	0
Zotu12872	Eukaryota	Alveolata							1	0	1	0	0	0	0	0	0	0	0	0	0	0	1	0	0	0	0	0	0	0	0	0	0	0	0	0	0	0	0	0	0	0	0	0	0	0	0	0	0
Zotu12883	Eukaryota	Alveolata	Ciliophora	Colpodea	Cyrtolophosidida	Cyrtolophosididae	Cyrtolophosididae_X	Cyrtolophosididae_X_sp.	0	0	0	0	0	0	0	0	0	0	0	0	0	0	0	0	1	0	0	0	0	0	0	0	0	0	0	0	0	0	0	0	0	0	0	0	0	0	1	0	0
Zotu1289	Eukaryota	Archaeplastida	Chlorophyta	Trebouxiophyceae	Chlorellales	Chlorellales_X			0	0	0	0	0	0	0	0	0	1	0	0	0	0	0	0	0	0	0	0	0	0	0	0	0	0	4	0	0	0	2	0	0	0	0	0	0	0	0	46	0
Zotu12894	Eukaryota	Alveolata	Ciliophora	Colpodea	Colpodida	Colpodidae	Colpodidae_X	Colpodidae_X_sp.	0	0	0	0	1	0	0	0	0	1	0	0	0	1	0	0	1	0	1	0	1	2	6	1	0	0	0	0	1	0	0	0	0	0	0	0	7	1	0	0	0
Zotu12899	Eukaryota	Opisthokonta	Fungi	Basidiomycota	Agaricomycotina	Agaricomycetes			2	0	1	3	0	0	0	0	0	0	0	0	0	0	0	0	0	2	2	0	0	0	0	0	0	0	0	0	0	0	0	0	1	0	0	0	0	0	0	0	0
Zotu129	Eukaryota	Opisthokonta	Fungi	Chytridiomycota	Chytridiomycotina	Chytridiomycetes			0	0	172	1	0	0	0	0	0	3	2	139	0	0	0	0	0	0	0	0	0	0	0	0	2207	115	568	0	0	0	1	0	72	0	0	0	0	0	0	3	2
Zotu1290	Eukaryota	Opisthokonta	Metazoa	Arthropoda	Hexapoda	Collembola			0	0	0	0	0	0	3	1	1	0	0	0	0	0	1	0	0	0	0	0	0	28	20	56	0	0	0	0	1	0	0	0	0	0	0	0	0	0	0	0	0
Zotu12904	Eukaryota	Alveolata	Ciliophora	Colpodea	Cyrtolophosidida	Cyrtolophosididae	Cyrtolophosididae_X	Cyrtolophosididae_X_sp.	0	0	0	3	0	2	0	0	0	0	0	0	1	0	2	0	0	0	2	5	0	0	1	0	1	0	0	1	0	0	0	0	0	5	1	3	2	0	1	0	1
Zotu12906	Eukaryota	Stramenopiles	Stramenopiles_X	Bicoecea					0	0	0	0	0	0	0	0	0	0	0	0	0	0	2	0	0	0	1	2	4	0	0	0	0	0	0	0	0	0	0	0	0	0	1	0	0	0	0	0	0
Zotu12907	Eukaryota	Rhizaria	Cercozoa	Filosa-Granofilosea	Limnofilida	Limnofilidae	Limnofilidae_X	Limnofilidae_X_sp.	0	0	0	0	0	0	0	0	0	0	0	0	0	0	0	0	0	0	0	9	0	0	0	0	0	0	0	0	0	0	0	0	2	0	0	0	0	0	0	0	0
Zotu12913	Eukaryota	Opisthokonta	Fungi	Basidiomycota	Agaricomycotina	Agaricomycetes			0	0	0	0	0	0	4	6	1	0	0	0	6	0	0	0	0	1	0	3	0	0	0	0	0	0	0	0	0	0	0	0	0	3	0	2	0	1	0	0	0
Zotu12918	Eukaryota	Opisthokonta	Fungi	Fungi_X	Fungi_XX	Fungi_XXX	Fungi_XXXX	Fungi_XXXX_sp.	0	0	0	0	0	0	0	0	0	0	0	0	0	1	0	0	0	1	0	1	0	0	0	0	0	0	0	0	0	0	0	0	0	0	0	0	0	0	0	0	0
Zotu1292	Eukaryota	Stramenopiles	Ochrophyta	Eustigmatophyceae	Eustigmatophyceae_X	Eustigmatophyceae_XX	Eustigmatophyceae_XXX	Eustigmatophyceae_XXX_sp.	424	29	8	1	0	0	0	0	0	5	0	0	0	0	0	0	0	6	0	0	0	0	0	0	0	0	0	0	0	0	18	29	4	0	0	0	0	0	0	2	0
Zotu12921	Eukaryota	Stramenopiles	Stramenopiles_X	Bicoecea	Pseudodendromonadales	Pseudodendromonadales_X	Pseudodendromonadales_XX	Pseudodendromonadales_XX_sp.	0	0	0	0	0	0	0	0	0	0	0	0	0	0	0	0	0	0	0	0	2	0	0	0	0	0	0	0	0	0	0	0	0	0	0	0	0	0	0	1	0
Zotu12923	Eukaryota								0	0	0	0	0	0	0	0	0	0	0	0	0	0	0	0	0	0	0	0	1	0	0	0	0	0	0	0	0	0	0	0	0	2	0	0	0	0	0	0	0
Zotu12925	Eukaryota	Opisthokonta	Fungi	Cryptomycota	Cryptomycotina	Cryptomycotina_X	Cryptomycotina_XX	Cryptomycotina_XX_sp.	0	0	0	0	0	0	0	0	0	0	0	0	0	9	4	0	0	0	12	22	221	0	0	0	0	0	0	0	0	0	0	0	0	0	31	0	0	0	0	0	0
Zotu1293	Eukaryota	Rhizaria	Cercozoa	Filosa-Sarcomonadea	Glissomonadida				0	0	0	0	0	0	0	0	0	0	0	0	0	5	5	0	0	0	1	0	0	0	0	0	0	0	0	8	4	6	0	0	0	0	46	11	0	0	0	0	0
Zotu12930	Eukaryota	Rhizaria	Cercozoa	Endomyxa	Vampyrellida	Leptophryidae	Leptophryidae_X	Leptophryidae_X_sp.	0	0	1	0	0	0	1	0	0	0	0	0	0	1	1	0	0	0	0	0	2	0	0	0	0	0	0	0	0	0	0	0	2	0	0	0	1	0	0	0	0
Zotu12939	Eukaryota	Alveolata	Ciliophora	Oligohymenophorea	Scuticociliatia	Scuticociliatia_X			0	0	0	0	0	0	0	0	0	0	0	0	0	0	0	0	0	0	0	0	0	4	0	0	0	0	0	0	0	0	0	0	0	0	0	0	0	0	0	0	0
Zotu12941	Eukaryota	Opisthokonta	Metazoa	Annelida	Annelida_X	Annelida_XX			0	0	1	0	0	1	0	0	1	0	0	0	2	4	4	0	0	0	0	1	0	4	1	1	0	0	0	0	0	0	0	0	0	2	0	4	7	2	1	0	0
Zotu12943	Eukaryota	Opisthokonta	Fungi	Cryptomycota	Cryptomycotina	Cryptomycotina_X	Cryptomycotina_XX	Cryptomycotina_XX_sp.	0	0	0	0	0	0	0	0	0	0	0	0	1	0	0	1	0	0	0	0	0	1	0	0	0	0	0	0	0	0	0	0	0	3	1	1	1	0	0	0	0
Zotu12944	Eukaryota	Archaeplastida	Chlorophyta						0	0	0	0	0	0	0	0	0	0	0	0	0	0	0	0	0	0	0	0	0	8	10	0	0	0	0	0	0	0	0	0	0	0	0	0	0	0	0	0	0
Zotu12950	Eukaryota	Archaeplastida	Chlorophyta	Trebouxiophyceae	Prasiolales	Prasiolales_X	Stichococcus	Stichococcus_sp.	0	0	0	0	0	0	0	0	0	0	0	0	0	0	0	0	0	0	0	0	0	0	1	0	0	0	0	0	0	0	0	0	0	0	0	0	0	0	0	0	0
Zotu12957	Eukaryota	Opisthokonta	Fungi	Cryptomycota	Cryptomycotina	Cryptomycotina_X	Cryptomycotina_XX	Cryptomycotina_XX_sp.	0	0	0	0	0	0	0	0	0	0	0	0	0	0	0	0	1	0	0	0	0	0	0	0	0	0	0	1	2	1	0	0	0	0	1	3	3	0	0	0	0
Zotu12961	Eukaryota	Archaeplastida	Chlorophyta	Chlorophyceae	Chlamydomonadales	Chlamydomonadales_X			0	0	0	0	0	0	0	0	0	0	0	0	0	0	0	1	0	1	0	0	0	22	12	119	0	0	0	0	0	0	0	0	0	0	0	0	0	0	0	0	0
Zotu12962	Eukaryota	Opisthokonta	Metazoa						0	0	0	0	0	0	0	0	0	0	0	0	0	0	0	0	0	0	0	0	0	0	1	48	0	0	0	0	0	0	0	0	0	0	0	0	0	0	0	0	0
Zotu12966	Eukaryota								0	0	0	0	0	0	0	0	0	0	0	0	0	0	0	0	0	0	0	0	0	0	1	0	0	0	0	0	0	0	0	0	0	0	0	0	0	0	0	0	0
Zotu12968	Eukaryota	Opisthokonta	Metazoa						0	0	0	0	0	0	0	0	0	0	0	0	0	0	0	0	0	0	0	0	0	1	2	0	0	0	0	0	1	0	0	0	0	0	0	0	1	0	0	0	0
Zotu12971	Eukaryota	Opisthokonta	Fungi	Ascomycota	Pezizomycotina	Sordariomycetes	Conioscypha	Conioscypha_japonica	0	0	0	0	0	0	0	0	0	0	0	0	0	0	0	0	0	0	0	0	0	0	0	0	28	0	0	0	0	0	0	0	0	0	0	0	0	0	0	0	0
Zotu12978	Eukaryota	Opisthokonta	Metazoa	Arthropoda	Chelicerata	Arachnida			0	0	0	0	0	0	0	0	0	0	0	0	0	0	0	0	0	0	0	0	0	0	0	0	15	0	0	0	0	0	0	0	0	0	0	0	0	0	0	0	0
Zotu12979	Eukaryota	Amoebozoa	Conosa	Mycetozoa-Myxogastrea	Stemonitales-Physarales	Physaraceae	Physarum	Physarum_melleum	0	0	0	0	0	0	0	0	0	0	0	0	0	0	0	0	0	0	0	0	0	0	0	0	24	0	0	0	0	0	0	0	0	0	0	0	0	0	0	0	0
Zotu12984	Eukaryota								0	0	0	0	0	0	0	0	0	1	0	0	0	0	0	0	0	0	0	0	0	0	0	0	0	0	0	1	0	0	0	1	0	1	0	0	0	0	0	0	0
Zotu12986	Eukaryota	Opisthokonta	Fungi	Glomeromycota	Glomeromycotina	Glomeromycetes			1	0	2	0	0	0	0	0	0	0	0	0	0	0	0	0	2	0	0	0	0	0	0	0	0	2	0	0	0	0	1	0	0	0	0	0	0	0	0	0	0
Zotu12988	Eukaryota	Alveolata	Apicomplexa	Apicomplexa_X	Gregarines	Gregarines_X			0	0	0	1	2	1	0	0	0	0	0	0	0	0	0	0	0	1	0	0	0	0	0	0	1	0	1	0	0	0	1	0	0	0	0	0	0	0	0	0	0
Zotu12990	Eukaryota	Stramenopiles	Stramenopiles_X	Oomycota	Oomycota_X	Peronosporales	Pythium		0	0	0	0	0	0	0	0	0	0	0	0	0	0	0	0	0	0	0	0	0	0	0	0	1	40	0	0	0	0	0	0	0	0	0	0	0	0	0	0	0
Zotu12997	Eukaryota	Opisthokonta	Fungi	Ascomycota	Pezizomycotina	Sordariomycetes	Glomerella	Glomerella_cingulata	0	0	1	0	0	0	0	0	0	0	0	0	1	0	0	0	0	0	0	0	0	0	0	0	1	0	199	0	0	0	0	0	0	1	0	8	0	0	0	6	0
Zotu12999	Eukaryota	Alveolata	Ciliophora	Colpodea	Colpodida				0	0	0	0	0	0	0	0	0	0	0	0	0	0	0	0	0	0	0	0	0	0	0	0	0	0	13	0	0	0	0	0	0	0	0	0	0	0	0	0	0
Zotu13	Eukaryota								506	49	521	30	189	37	4	3	0	26033	560	1141	154	1	2	23	1	88	1	1	23	4	0	12	634	340	5994	0	3	0	505	16	196	275	264	3774	2	7	0	6590	303
Zotu130	Eukaryota	Archaeplastida	Streptophyta	Embryophyceae	Embryophyceae_X	Embryophyceae_XX			31	4	5	0	5	0	2	0	0	124	32	13	0	1	0	11350	11	14	0	1	0	7	0	0	2	0	3	0	0	0	26	0	0	0	3	6	0	0	0	476	25
Zotu1300	Eukaryota	Opisthokonta	Metazoa	Arthropoda	Chelicerata	Arachnida	Scheloribates	Scheloribates_ascendens	0	0	0	0	0	0	0	0	0	0	0	0	6	0	0	0	0	0	0	2	1	0	0	0	0	0	0	29	17	30	0	0	0	0	16	0	0	0	0	0	0
Zotu13001	Eukaryota	Alveolata	Ciliophora	Colpodea	Colpodida				0	0	0	0	0	0	0	0	0	0	0	0	0	0	0	0	0	0	0	0	0	0	0	0	3	4	180	0	0	0	0	0	0	0	0	12	0	0	0	2	0
Zotu13002	Eukaryota	Opisthokonta	Metazoa	Arthropoda	Chelicerata	Arachnida	Oplitis	Oplitis_sp.	0	0	0	0	0	0	0	0	0	0	0	1	0	0	0	0	0	0	0	0	0	0	0	0	4	2	220	0	0	0	1	0	0	1	1	11	0	0	0	7	0
Zotu1301	Eukaryota	Archaeplastida	Chlorophyta	Ulvophyceae	Trentepohliales	Trentepohliales_X			0	0	0	0	0	0	0	0	0	0	0	0	0	0	0	0	11	0	0	0	0	0	3	0	0	0	0	0	0	0	0	0	0	0	0	0	21	15	19	0	0
Zotu13014	Eukaryota	Archaeplastida	Streptophyta	Zygnemophyceae	Zygnemophyceae_X	Zygnemophyceae_XX			0	0	0	0	0	0	5	3	1	0	0	0	1	1	1	0	0	0	0	3	0	0	0	0	0	0	0	1	3	1	0	0	0	0	0	0	0	1	0	0	0
Zotu13015	Eukaryota	Archaeplastida	Chlorophyta	Chlorophyceae	Chlamydomonadales	Chlamydomonadales_X			0	0	0	0	0	1	0	0	0	0	0	0	0	0	2	1	0	0	0	0	0	0	0	0	0	0	0	1	0	0	0	0	0	0	0	0	1	0	0	0	0
Zotu13018	Eukaryota	Stramenopiles	Ochrophyta	Eustigmatophyceae	Eustigmatophyceae_X	Eustigmatophyceae_XX	Eustigmatophyceae_XXX	Eustigmatophyceae_XXX_sp.	0	0	0	0	0	0	0	0	0	0	0	0	15	0	0	0	0	0	0	6	0	0	0	0	0	0	0	19	15	20	0	0	0	12	1	13	0	0	0	0	0
Zotu13019	Eukaryota	Alveolata	Dinoflagellata	Dinophyceae					0	0	0	0	0	0	0	0	0	0	0	0	2	0	0	0	0	0	0	0	0	0	0	0	0	0	0	2	0	0	0	0	0	0	0	0	0	0	0	0	0
Zotu13022	Eukaryota	Alveolata	Apicomplexa	Apicomplexa_X	Colpodellidae	Colpodellidae_X	Colpodellidae_XX	Colpodellidae_XX_sp.	1	0	0	0	0	0	0	0	0	1	0	0	4	0	0	0	1	0	0	1	0	1	7	2	0	0	0	0	1	2	1	0	0	0	4	3	2	1	7	17	1
Zotu1303	Eukaryota	Archaeplastida	Chlorophyta	Chlorophyceae	Chlamydomonadales	Chlamydomonadales_X			0	0	0	0	0	0	0	0	0	0	0	0	0	0	0	0	0	0	0	0	0	0	0	0	0	0	0	0	0	0	0	0	0	0	1	0	0	0	0	0	0
Zotu13034	Eukaryota	Stramenopiles	Ochrophyta	Bacillariophyta	Bacillariophyta_X	Raphid-pennate			0	0	0	0	0	0	0	0	0	0	0	0	16	0	0	0	0	0	0	5	0	0	0	0	0	0	0	7	14	14	0	0	0	13	0	8	0	0	0	0	0
Zotu13038	Eukaryota	Archaeplastida	Streptophyta	Zygnemophyceae	Zygnemophyceae_X	Zygnemophyceae_XX			0	0	0	0	0	0	0	0	0	0	0	0	0	0	0	0	0	0	0	2	1	0	0	0	0	0	0	0	2	1	0	0	0	2	2	0	0	0	0	0	0
Zotu1304	Eukaryota	Rhizaria	Cercozoa	Filosa-Sarcomonadea	Glissomonadida	Allapsidae	Group-Te	Group_Te_sp.	59	5	15	0	0	0	0	0	0	0	0	2	0	0	0	0	0	12	0	0	0	0	0	0	0	0	0	0	0	0	1	4	97	0	0	0	0	0	0	1	0
Zotu13053	Eukaryota	Rhizaria	Cercozoa	Filosa-Thecofilosea	Cryomonadida	Rhogostoma-lineage	Rhogostoma-lineage_X	Rhogostoma-lineage_X_sp.	0	0	0	0	0	0	0	0	0	0	0	0	0	0	0	0	0	0	0	0	0	0	0	0	0	0	0	0	0	0	0	0	0	0	0	0	0	0	0	0	0
Zotu13056	Eukaryota								0	0	0	0	0	0	0	0	0	0	0	0	0	0	0	0	0	0	0	0	0	0	0	0	0	0	0	0	0	0	0	0	0	0	0	0	0	0	0	0	1
Zotu13066	Eukaryota	Opisthokonta	Fungi						0	0	0	0	0	0	0	0	0	0	0	0	0	0	0	0	0	0	0	0	0	0	0	0	0	0	0	0	0	0	0	0	0	25	0	0	0	0	0	0	0
Zotu13067	Eukaryota	Opisthokonta	Fungi	Glomeromycota	Glomeromycotina	Glomeromycetes	Glomus	Glomus_sp.	0	0	0	0	0	0	0	0	0	0	0	0	0	0	0	0	0	0	0	0	0	0	0	0	0	0	0	0	0	0	0	0	0	0	0	0	0	0	0	0	0
Zotu1307	Eukaryota	Rhizaria	Cercozoa	Filosa-Sarcomonadea	Glissomonadida	Sandonidae			0	0	0	0	0	0	0	0	0	0	0	0	0	0	0	0	0	1	0	0	0	4	48	215	0	0	0	0	2	0	0	0	0	0	0	0	0	0	0	0	0
Zotu13073	Eukaryota	Alveolata	Ciliophora	Spirotrichea	Hypotrichia				0	0	0	0	0	0	0	0	0	1	1	1	0	1	0	0	0	0	1	0	1	0	0	0	0	2	0	0	0	2	0	1	1	1	0	0	0	0	1	1	0
Zotu13074	Eukaryota	Opisthokonta	Fungi	Ascomycota	Pezizomycotina	Sordariomycetes			0	0	0	0	0	0	0	0	0	0	0	0	0	0	0	0	0	0	0	0	0	0	0	0	0	0	0	0	0	0	0	0	0	0	16	0	0	0	0	0	0
Zotu1308	Eukaryota	Hacrobia	Cryptophyta	Cryptophyceae	Cryptophyceae_X	Basal_Cryptophyceae-2	Basal_Cryptophyceae-2_X	Basal_Cryptophyceae-2_X_sp.	11	0	2	0	0	0	0	0	0	0	0	0	0	0	0	0	3	0	0	0	0	0	0	0	15	0	0	0	0	0	8	18	22	0	0	0	0	0	0	1	1
Zotu13080	Eukaryota	Archaeplastida	Chlorophyta	Chlorophyceae	Chlamydomonadales	Chlamydomonadales_X			0	0	0	0	0	0	0	0	0	0	0	0	0	0	0	0	0	0	0	0	0	0	0	0	0	0	0	0	0	0	0	0	0	0	19	2	0	0	0	0	0
Zotu13094	Eukaryota	Opisthokonta	Fungi	Fungi_X	Fungi_XX	Fungi_XXX	Fungi_XXXX	Fungi_XXXX_sp.	0	0	0	0	0	0	0	1	0	0	0	0	0	0	1	0	0	0	1	0	0	1	2	0	0	0	0	1	3	0	0	0	0	0	0	0	7	3	0	0	0
Zotu13098	Eukaryota	Archaeplastida	Chlorophyta	Trebouxiophyceae	Trebouxiophyceae_X	Trebouxiophyceae_XX	Choricystis	Choricystis_minor	0	0	0	5	0	2	4	17	3	0	0	0	0	1	0	0	0	0	0	0	0	0	0	0	0	0	0	0	0	0	0	0	0	0	0	0	190	199	170	0	0
Zotu131	Eukaryota	Stramenopiles	Ochrophyta	Bacillariophyta	Bacillariophyta_X				1	4	116	0	0	0	1	0	0	24	292	117	0	0	0	0	0	0	0	0	0	0	0	0	797	19	68	0	0	0	0	0	52	0	0	0	0	0	0	1	6
Zotu1310	Eukaryota	Rhizaria	Cercozoa						0	0	0	1	0	0	0	0	0	0	0	0	0	0	0	1	0	0	0	0	0	0	0	0	0	0	0	0	0	0	0	0	0	0	0	0	0	0	0	0	0
Zotu13100	Eukaryota	Opisthokonta	Metazoa	Nematoda	Chromadorea	Chromadorea_X	Diploscapter	Diploscapter_sp.	0	0	0	0	0	0	0	0	0	0	0	0	0	0	0	0	0	0	0	0	0	0	0	0	0	0	0	0	0	0	0	0	0	0	0	0	20	4	22	0	0
Zotu13104	Eukaryota	Archaeplastida	Chlorophyta	Trebouxiophyceae					0	0	0	0	0	0	0	0	0	0	0	0	0	0	0	0	0	0	0	0	0	0	0	0	0	0	0	0	0	0	0	0	0	0	0	0	3	0	0	0	0
Zotu13111	Eukaryota	Opisthokonta	Metazoa	Rotifera	Rotifera_X	Rotifera_XX	Rotifera_XXX	Rotifera_XXX_sp.	0	0	0	0	0	0	0	0	0	0	0	0	0	0	0	0	0	0	0	0	0	0	0	0	0	0	0	0	0	0	0	0	0	0	0	5	0	0	0	13	0
Zotu13112	Eukaryota	Archaeplastida	Chlorophyta	Chlorophyceae	Chlamydomonadales	Chlamydomonadales_X			1	0	0	0	0	0	0	0	0	0	0	4	0	0	0	0	0	0	0	0	0	0	0	0	1	0	1	0	0	0	1	0	0	0	0	1	0	0	0	24	0
Zotu13114	Eukaryota	Opisthokonta	Fungi	Ascomycota	Pezizomycotina	Sordariomycetes			0	0	0	0	0	0	0	0	0	0	0	0	0	0	0	0	0	0	0	0	0	0	0	0	0	0	0	0	0	0	0	0	0	0	0	0	0	0	0	0	5
Zotu13117	Eukaryota	Archaeplastida	Streptophyta	Embryophyceae	Embryophyceae_X	Embryophyceae_XX			0	0	0	0	0	0	0	0	0	0	4	1	0	0	0	0	0	0	0	0	0	0	0	0	0	0	0	0	0	0	0	0	0	0	0	0	0	0	0	5	28
Zotu13119	Eukaryota	Opisthokonta	Fungi	Ascomycota	Pezizomycotina				2	1	9	0	0	0	0	0	0	0	0	0	0	1	0	0	0	0	0	0	0	0	0	0	0	0	0	0	0	0	0	0	6	0	0	0	0	0	0	1	70
Zotu13120	Eukaryota	Archaeplastida	Streptophyta	Embryophyceae	Embryophyceae_X	Embryophyceae_XX	Embryophyceae_XXX	Embryophyceae_XXX_sp.	0	0	0	0	0	0	0	0	0	3	1	3	0	0	0	2	0	0	0	0	0	0	0	0	1	0	1	0	0	0	0	0	0	0	0	1	0	0	0	0	1
Zotu13127	Eukaryota								0	0	0	0	0	0	0	0	0	0	0	0	0	0	0	0	0	0	0	0	0	0	0	0	0	0	0	0	0	0	0	0	0	0	0	0	0	0	0	0	0
Zotu13137	Eukaryota	Opisthokonta	Fungi						0	0	0	0	0	0	0	0	0	0	0	0	1	0	0	1	0	0	0	1	0	0	1	0	0	0	0	0	1	0	0	0	0	0	1	0	0	0	0	0	0
Zotu1314	Eukaryota	Archaeplastida	Chlorophyta	Chlorophyceae					0	0	0	0	0	0	0	11	3	0	0	0	0	0	0	2	0	3	0	2	0	0	0	3	0	0	0	0	0	0	0	0	0	0	0	0	0	0	0	0	0
Zotu13143	Eukaryota	Stramenopiles	Ochrophyta	Bacillariophyta	Bacillariophyta_X	Polar-centric-Mediophyceae	Urosolenia	Urosolenia_eriensis	0	0	0	0	0	0	0	0	0	0	0	0	0	0	0	0	0	0	0	0	0	0	0	0	0	0	0	0	0	0	0	0	0	0	0	0	0	0	0	0	0
Zotu13145	Eukaryota	Opisthokonta	Metazoa						1	0	0	0	0	0	0	0	0	0	0	0	0	0	0	0	1	0	0	0	0	0	0	0	0	0	0	0	0	0	0	0	0	0	0	0	0	0	0	0	0
Zotu13147	Eukaryota	Rhizaria	Cercozoa	Filosa-Imbricatea	Euglyphida	Euglyphidae	Euglypha		0	1	1	0	0	0	1	0	0	0	0	0	0	0	0	0	0	1	0	0	0	0	0	0	0	0	0	0	0	0	0	0	0	0	0	0	0	0	0	0	0
Zotu13149	Eukaryota	Opisthokonta	Metazoa	Nematoda					0	0	0	0	0	0	0	0	0	0	0	0	2	0	0	0	1	0	0	0	0	0	0	0	0	0	0	0	2	0	0	0	0	0	0	0	0	0	0	0	0
Zotu1315	Eukaryota	Opisthokonta	Fungi	Cryptomycota	Cryptomycotina	Cryptomycotina_X	Cryptomycotina_XX	Cryptomycotina_XX_sp.	0	0	0	0	0	0	0	0	0	0	0	0	0	0	0	0	0	0	0	0	0	0	0	0	282	3	24	0	0	0	1	0	0	0	0	0	0	0	0	0	0
Zotu13152	Eukaryota	Rhizaria	Cercozoa	Cercozoa_X	Cercozoa_XX	Cercozoa_XXX	Cercozoa_XXXX	Cercozoa_XXXX_sp.	0	0	0	0	0	0	0	1	0	0	0	0	0	0	0	0	0	0	0	0	0	0	0	1	0	0	0	0	0	0	0	0	0	0	0	0	0	0	0	0	0
Zotu13154	Eukaryota	Stramenopiles	Ochrophyta	Bacillariophyta	Bacillariophyta_X	Raphid-pennate			0	0	0	0	0	0	0	0	0	0	0	0	0	0	0	0	0	0	0	0	0	0	0	0	0	0	0	0	0	0	0	0	0	0	0	0	0	0	0	0	0
Zotu13155	Eukaryota	Opisthokonta	Fungi	Fungi_X	Fungi_XX	Fungi_XXX	Fungi_XXXX	Fungi_XXXX_sp.	0	0	0	0	0	0	0	0	0	0	0	0	0	0	0	0	0	0	0	0	0	0	0	0	0	0	0	0	0	0	0	0	0	0	0	0	0	0	0	0	0
Zotu13161	Eukaryota	Rhizaria	Cercozoa	Filosa-Imbricatea	Euglyphida	Euglyphidae	Euglypha	Euglypha_rotunda	0	0	0	0	0	0	0	0	0	0	0	0	0	0	0	0	0	0	0	0	0	1	0	0	0	0	0	0	1	0	0	0	0	2	0	0	0	0	0	0	0
Zotu13166	Eukaryota	Rhizaria	Cercozoa	Filosa-Sarcomonadea	Cercomonadida	Cercomonadidae	Cercomonas		0	0	0	0	0	0	1	0	0	0	0	0	0	0	0	0	0	0	0	0	0	2	1	21	0	0	0	0	0	0	0	0	0	0	0	0	3	0	1	0	0
Zotu13168	Eukaryota	Opisthokonta	Metazoa	Gastrotricha	Gastrotricha_X	Gastrotricha_XX	Chaetonotus		0	0	0	0	0	0	1	0	0	0	0	0	0	0	0	0	0	0	0	0	0	0	0	0	0	0	0	0	0	0	0	0	0	0	0	0	0	1	0	0	0
Zotu13169	Eukaryota	Alveolata	Apicomplexa	Apicomplexa_X	Gregarines	Gregarines_X	Gregarines_XX	Gregarines_XX_sp.	0	0	0	1	0	0	0	1	0	0	0	0	0	0	0	0	0	0	0	0	0	4	1	6	0	0	0	0	1	0	0	0	0	0	0	0	0	1	0	0	0
Zotu13170	Eukaryota	Opisthokonta	Metazoa	Mollusca	Bivalvia	Heteroconchia	Corbicula	Corbicula_fluminea	0	0	0	0	0	0	0	0	0	0	0	0	0	0	0	0	0	0	0	0	0	0	0	0	0	0	0	0	0	0	0	0	0	0	0	0	0	0	0	0	0
Zotu13172	Eukaryota								0	0	0	0	0	0	0	0	0	0	0	0	0	0	0	0	0	0	0	0	0	0	0	0	0	0	0	0	0	0	0	0	0	0	0	0	0	0	0	0	0
Zotu13174	Eukaryota	Amoebozoa	Lobosa	Lobosa-G1	Lobosa-G1_X	Lobosa-G1_XX	Lobosa-G1_XXX	Lobosa-G1_XXX_sp.	0	0	0	0	0	0	0	0	0	0	0	0	0	0	0	0	0	0	0	0	0	0	0	0	0	0	0	0	0	0	0	0	0	0	0	0	0	0	0	0	0
Zotu13178	Eukaryota	Opisthokonta	Metazoa	Gastrotricha	Gastrotricha_X	Gastrotricha_XX	Chaetonotus		0	0	0	0	0	0	0	0	0	0	0	0	0	0	0	0	0	0	0	0	0	0	0	0	0	0	0	0	0	0	0	0	0	0	0	0	1	0	0	0	0
Zotu13179	Eukaryota	Rhizaria	Cercozoa	Endomyxa	Vampyrellida				0	0	0	0	0	0	0	0	0	0	0	0	0	0	0	0	0	0	0	0	0	0	0	0	0	0	0	0	0	0	0	0	0	0	0	0	0	0	0	0	0
Zotu1318	Eukaryota								0	0	0	0	0	0	6	0	1	0	0	0	0	1	45	0	0	0	1	2	1	3	1	1	0	0	0	2	41	0	0	0	0	104	0	0	1	0	0	0	0
Zotu13180	Eukaryota								0	0	0	0	0	0	0	0	0	0	0	0	0	0	0	0	0	0	0	0	0	0	0	0	0	0	0	0	0	0	0	0	0	0	0	0	0	0	0	0	0
Zotu13181	Eukaryota	Archaeplastida	Chlorophyta	Chlorophyceae					0	0	0	0	0	0	0	0	0	0	0	0	0	0	0	0	0	0	0	0	0	0	0	0	0	0	0	0	0	0	0	0	0	0	0	0	0	0	0	0	0
Zotu13182	Eukaryota								0	0	0	0	0	0	0	0	0	0	0	0	0	0	0	0	0	0	0	0	0	0	0	0	0	0	0	0	0	0	0	2	0	0	0	0	0	0	0	0	0
Zotu13183	Eukaryota								0	1	0	0	0	0	0	0	0	0	5	0	0	0	0	0	0	0	0	0	0	0	0	0	4	1	3	0	0	0	0	1	0	0	0	0	0	0	0	0	1
Zotu13185	Eukaryota								0	0	0	0	0	0	0	0	0	0	0	0	0	0	0	0	0	0	0	0	0	0	0	0	0	0	0	0	0	0	0	0	0	0	0	0	0	0	0	0	0
Zotu13186	Eukaryota	Stramenopiles	Ochrophyta	Chrysophyceae	Chrysophyceae_X				0	0	0	0	0	0	0	0	0	0	0	0	0	0	0	0	0	0	0	0	0	0	0	0	0	0	0	0	0	0	0	0	0	0	0	0	0	0	0	0	0
Zotu13188	Eukaryota								3	8	13	0	0	0	0	0	0	0	0	0	0	0	0	0	24	0	0	0	0	0	0	0	0	7	3	0	0	0	0	3	0	0	0	0	0	0	0	0	0
Zotu13190	Eukaryota	Archaeplastida	Chlorophyta	Trebouxiophyceae	Watanabea-Clade	Watanabea-Clade_X	Dictyochloropsis	Dictyochloropsis_splendida	0	0	0	1	0	0	0	0	0	0	0	0	0	0	0	0	0	0	0	0	1	0	0	0	0	0	0	0	0	0	3	1	0	0	1	0	0	0	0	0	0
Zotu13192	Eukaryota	Rhizaria	Cercozoa						0	0	0	0	0	0	0	0	0	0	0	0	0	0	0	0	0	0	0	0	0	0	0	0	0	0	0	0	0	0	0	0	0	0	0	0	0	0	0	0	0
Zotu13194	Eukaryota								0	0	0	0	0	0	0	0	0	0	0	0	0	0	0	0	0	0	0	0	0	0	0	0	0	0	0	0	0	0	0	0	0	0	0	0	0	0	0	0	0
Zotu13195	Eukaryota								0	0	0	0	0	0	0	0	0	1	0	0	0	0	0	0	0	0	0	0	0	0	0	0	0	0	0	0	0	0	4	1	0	0	0	0	0	0	0	2	0
Zotu13198	Eukaryota	Rhizaria	Cercozoa						0	0	0	7	0	11	0	0	0	0	0	0	0	0	0	6	0	0	0	0	0	3	0	0	0	0	0	0	0	0	0	0	0	0	0	0	0	1	0	0	0
Zotu1320	Eukaryota	Stramenopiles	Ochrophyta	Chrysophyceae	Chrysophyceae_X				59	6	9	0	0	0	0	0	0	2	1	3	0	0	0	0	16	0	0	0	0	0	0	0	24	1	1	0	0	0	22	43	59	0	1	0	0	0	0	2	0
Zotu13201	Eukaryota	Opisthokonta	Metazoa	Rotifera	Rotifera_X	Rotifera_XX	Rotifera_XXX	Rotifera_XXX_sp.	0	0	0	0	0	0	0	0	0	0	0	0	0	0	0	0	0	0	0	0	0	0	0	0	0	0	0	0	0	0	0	0	0	0	0	0	0	0	0	0	0
Zotu13203	Eukaryota	Opisthokonta	Fungi	Ascomycota	Pezizomycotina				0	0	0	0	0	0	0	0	0	0	0	0	0	0	0	0	0	0	0	0	0	0	0	0	0	0	0	0	0	0	0	0	0	0	0	0	0	0	0	0	0
Zotu13205	Eukaryota	Amoebozoa	Conosa	Mycetozoa-Myxogastrea	Stemonitales-Physarales	Stemonitales-Physarales_X			0	0	0	0	0	0	0	0	0	0	0	0	0	0	0	0	0	0	0	0	0	0	0	0	0	0	0	0	0	0	0	0	0	0	0	0	0	0	0	0	0
Zotu13206	Eukaryota								0	0	0	30	0	0	0	0	0	2	0	0	0	0	0	0	0	0	0	3	0	0	0	0	0	0	0	0	0	0	0	0	0	0	1	0	0	0	0	0	0
Zotu1321	Eukaryota								0	0	2	2	2	1	0	0	0	0	0	0	0	36	53	0	0	0	136	395	202	0	0	0	0	0	0	0	1	2	0	0	0	3	16	1	0	0	0	0	0
Zotu13213	Eukaryota	Opisthokonta	Fungi	Basidiomycota	Agaricomycotina	Agaricomycetes			0	0	0	0	0	0	0	0	0	0	0	0	0	0	0	0	0	0	0	0	0	0	0	0	0	0	0	0	0	0	0	0	0	0	0	0	0	0	0	0	0
Zotu13216	Eukaryota	Alveolata	Ciliophora	Spirotrichea	Hypotrichia				0	0	0	0	0	0	0	0	0	0	0	0	0	0	0	0	0	0	0	0	0	0	0	0	0	0	0	0	0	0	0	0	0	0	0	0	0	0	0	0	0
Zotu13217	Eukaryota	Opisthokonta	Fungi	Basidiomycota	Agaricomycotina	Agaricomycetes			0	0	0	0	0	0	0	0	0	0	0	0	0	0	0	0	0	0	0	0	0	0	0	0	0	0	0	0	0	0	0	0	0	0	0	0	0	0	0	0	0
Zotu13218	Eukaryota	Rhizaria	Cercozoa						0	0	0	0	0	0	0	0	0	0	0	0	0	0	0	0	0	0	0	0	0	0	0	0	0	0	0	0	0	0	0	0	0	0	0	0	0	0	0	0	0
Zotu13219	Eukaryota								0	0	0	0	0	0	0	0	0	0	0	0	0	0	0	0	0	0	0	0	0	0	0	0	0	0	0	0	0	0	0	0	0	0	0	0	0	0	0	0	0
Zotu13224	Eukaryota	Opisthokonta	Fungi						0	0	0	0	0	0	0	0	0	0	0	0	0	0	0	0	0	1	0	0	0	0	0	0	0	0	0	0	0	0	0	0	0	0	0	0	0	0	0	0	0
Zotu13226	Eukaryota	Archaeplastida	Chlorophyta	Chlorophyceae	Chlamydomonadales	Chlamydomonadales_X			0	0	0	0	0	0	4	2	8	0	0	0	0	0	0	0	0	0	0	0	0	1	0	0	0	0	0	0	0	1	0	0	0	0	0	0	3	1	1	0	0
Zotu13227	Eukaryota	Stramenopiles	Ochrophyta	Bacillariophyta	Bacillariophyta_X	Raphid-pennate			0	0	0	0	0	0	6	12	9	0	0	0	0	0	0	0	0	1	0	0	0	0	0	0	0	0	0	0	0	0	0	0	0	0	0	0	0	2	1	0	0
Zotu13228	Eukaryota	Opisthokonta	Metazoa	Gastrotricha	Gastrotricha_X	Gastrotricha_XX			0	0	0	0	0	0	0	0	0	0	0	0	0	0	0	0	0	0	0	0	0	0	0	0	0	0	0	0	0	0	0	0	0	0	0	0	0	0	0	0	0
Zotu13232	Eukaryota								0	0	0	0	0	0	0	0	0	0	0	0	0	0	0	0	0	0	0	0	0	0	0	0	0	0	1	0	0	0	0	0	0	0	0	0	0	0	0	0	0
Zotu13233	Eukaryota	Rhizaria	Cercozoa	Filosa-Sarcomonadea	Glissomonadida	Allapsidae	Allapsidae_X	Allapsidae_X_sp.	0	0	0	0	0	0	0	0	0	0	0	0	0	0	0	0	0	0	0	0	0	0	0	0	0	0	0	0	0	0	0	0	0	0	0	0	0	0	0	0	0
Zotu1324	Eukaryota								0	0	0	0	0	0	0	0	0	0	0	0	0	0	0	1	0	0	0	0	32	1	0	0	0	0	0	0	0	0	0	0	0	0	508	46	0	0	0	0	0
Zotu13242	Eukaryota								0	0	0	0	0	0	0	0	0	0	0	0	0	0	0	0	0	0	0	0	0	0	0	0	0	0	0	0	0	0	0	0	0	0	0	0	0	0	0	0	0
Zotu13247	Eukaryota	Stramenopiles	Ochrophyta	Bacillariophyta	Bacillariophyta_X	Raphid-pennate			0	0	0	0	0	0	0	0	0	0	0	0	0	0	0	0	0	0	0	0	0	0	0	0	0	0	0	0	0	0	0	0	0	0	0	0	0	0	0	0	0
Zotu13248	Eukaryota	Alveolata	Ciliophora	Karyorelictea	Loxodida	Loxodidae	Loxodes	Loxodes_striatus	0	0	0	0	0	0	0	0	0	0	0	0	0	0	0	0	0	0	0	0	0	0	0	0	0	0	0	0	0	0	0	0	0	0	0	0	0	0	1	0	0
Zotu13249	Eukaryota	Amoebozoa	Conosa	Variosea	Variosea_X	WIM1-lineage	WIM1-lineage_X	WIM1-lineage_X_sp.	0	0	0	0	0	0	0	0	0	0	0	0	0	0	0	0	0	0	0	0	0	0	0	0	0	0	0	0	0	0	0	0	0	0	0	0	0	0	0	0	0
Zotu13252	Eukaryota	Opisthokonta	Fungi	Ascomycota	Pezizomycotina	Sordariomycetes			0	0	1	1	0	0	0	0	0	0	0	7	2	0	0	0	0	0	0	0	0	0	0	0	0	0	0	0	0	0	0	0	0	0	0	3	0	0	0	6	1
Zotu13253	Eukaryota	Opisthokonta	Metazoa	Nematoda	Chromadorea	Chromadorea_X	Aphelenchoides	Aphelenchoides_bicaudatus	0	0	0	0	0	0	1	0	0	0	0	0	0	0	0	0	0	0	0	0	0	0	0	0	0	0	0	0	0	0	0	0	0	0	0	0	0	0	0	0	0
Zotu13255	Eukaryota	Opisthokonta	Metazoa	Arthropoda	Hexapoda	Collembola			0	0	0	0	0	0	0	0	0	0	0	0	0	0	0	0	0	0	0	0	0	0	0	0	0	0	0	0	0	0	0	0	0	0	0	0	0	0	0	0	0
Zotu13262	Eukaryota	Opisthokonta	Metazoa	Nematoda	Chromadorea	Chromadorea_X			1	0	0	0	0	0	0	0	0	0	1	0	0	0	0	3	1	2	1	1	0	0	0	0	1	0	0	0	0	0	0	0	0	0	0	0	0	0	0	1	0
Zotu13263	Eukaryota	Stramenopiles	Ochrophyta	Bacillariophyta	Bacillariophyta_X	Raphid-pennate			1	0	0	0	0	0	0	0	0	0	0	0	0	2	0	0	0	0	0	0	0	0	0	0	0	0	0	0	0	0	0	0	0	2	3	1	0	0	0	0	0
Zotu13267	Eukaryota	Rhizaria	Cercozoa	Filosa-Granofilosea	Limnofilida	Limnofilidae			2	1	3	1	1	3	0	2	0	2	0	0	0	0	0	2	0	0	0	0	0	0	0	0	0	0	0	0	0	0	1	1	0	0	0	1	0	0	0	0	0
Zotu1327	Eukaryota	Amoebozoa							0	20	0	0	0	0	0	0	0	0	12	0	0	0	0	0	0	0	0	0	0	0	0	0	0	0	0	0	0	0	0	7	0	0	0	0	0	0	0	24	221
Zotu13276	Eukaryota	Alveolata	Apicomplexa	Apicomplexa_X	Gregarines	Gregarines_X	Stenophora	Stenophora_robusta	1	0	0	0	0	0	0	0	0	0	1	0	0	0	0	0	0	1	0	0	1	0	0	0	0	0	4	0	0	0	0	0	0	1	0	0	0	0	0	0	0
Zotu13277	Eukaryota	Archaeplastida	Chlorophyta	Ulvophyceae	Trentepohliales	Trentepohliales_X			2	0	12	0	0	0	0	0	0	0	0	0	0	0	0	0	0	0	0	0	0	0	0	0	0	0	0	0	0	0	0	0	0	0	0	0	0	0	0	0	0
Zotu13279	Eukaryota	Archaeplastida	Streptophyta	Zygnemophyceae	Zygnemophyceae_X				1	0	0	0	0	0	0	0	0	0	0	0	0	0	0	0	0	0	0	0	0	0	0	0	1	0	0	0	0	0	2	0	0	0	0	0	0	0	0	0	0
Zotu1328	Eukaryota	Opisthokonta	Fungi	Cryptomycota	Cryptomycotina	Cryptomycotina_X	Cryptomycotina_XX	Cryptomycotina_XX_sp.	51	22	16	17	1	5	2	0	0	13	1	0	0	0	0	12	5	6	0	1	2	2	0	0	0	0	7	0	0	0	23	8	4	9	9	3	6	2	2	13	0
Zotu13284	Eukaryota	Alveolata	Ciliophora	Colpodea	Colpodida				32	57	23	0	0	0	0	0	1	0	1	0	0	0	0	0	7	4	0	0	0	0	0	0	0	0	0	0	0	0	0	1	0	0	0	0	0	0	0	0	0
Zotu13291	Eukaryota								13	125	15	0	0	0	0	0	0	1	1	0	0	1	0	0	0	1	0	0	0	0	0	0	0	0	0	0	0	0	0	0	0	0	0	0	0	0	0	0	1
Zotu13297	Eukaryota	Alveolata	Ciliophora	Colpodea	Colpodida				1	2	0	2	0	0	0	0	0	0	0	0	0	0	0	0	0	0	0	0	0	0	0	0	0	0	0	0	0	0	2	0	1	0	0	0	0	0	0	0	0
Zotu133	Eukaryota	Archaeplastida	Chlorophyta	Trebouxiophyceae	Chlorellales	Chlorellales_X	Chlorella	Chlorella_luteoviridis	181	201	200	9	0	1	7	0	9	0	0	1	0	0	0	11	189	20	0	1	0	0	1	0	0	74	44	0	0	0	1	0	0	0	0	0	6	0	0	0	0
Zotu1330	Eukaryota								0	7	0	0	0	2	0	0	0	22	20	2	0	0	0	0	0	0	0	0	0	0	0	0	0	0	0	0	0	0	2	6	0	0	0	0	1	0	0	28	175
Zotu13307	Eukaryota	Rhizaria	Cercozoa	Filosa-Sarcomonadea	Glissomonadida	Allapsidae	Allapsidae_X	Allapsidae_X_sp.	0	0	1	0	0	0	0	0	0	0	0	0	0	1	1	0	0	0	0	0	0	0	0	0	0	0	1	0	0	0	0	0	0	0	0	0	0	0	0	0	0
Zotu13308	Eukaryota	Archaeplastida	Streptophyta	Embryophyceae	Embryophyceae_X	Embryophyceae_XX			0	0	1	1	0	1	0	0	0	0	1	2	0	0	1	1	1	0	0	0	0	0	0	0	1	0	0	0	0	0	0	0	0	0	0	0	0	0	0	0	0
Zotu13310	Eukaryota	Alveolata	Apicomplexa	Apicomplexa_X	Gregarines	Gregarines_X			0	0	4	0	0	1	0	0	0	0	1	1	2	0	0	1	0	0	1	0	0	0	0	0	2	0	0	0	0	0	6	1	5	0	0	0	0	0	0	0	0
Zotu13312	Eukaryota	Alveolata	Ciliophora	Colpodea	Colpodida				0	0	2	0	0	0	0	0	0	0	0	0	0	0	0	0	0	0	0	1	0	0	0	0	0	0	0	0	0	0	3	0	0	0	1	0	0	0	0	1	0
Zotu13313	Eukaryota	Alveolata	Apicomplexa	Apicomplexa_X	Gregarines	Gregarines_X	Xiphocephalus	Xiphocephalus_ellisi	0	0	2	0	0	0	0	0	0	0	0	0	0	0	0	0	0	0	0	0	0	0	0	0	20	0	2	0	0	0	0	0	0	0	0	0	0	0	0	0	0
Zotu13315	Eukaryota	Opisthokonta	Fungi	Basidiomycota	Pucciniomycotina	Agaricostilbomycetes	Agaricostilbomycetes_X	Agaricostilbomycetes_X_sp.	0	0	2	0	0	0	0	0	0	0	0	1	0	0	0	0	0	1	0	0	0	0	0	0	1	0	0	0	0	0	0	0	2	0	0	0	1	0	0	2	0
Zotu13319	Eukaryota	Rhizaria	Cercozoa	Filosa-Sarcomonadea	Glissomonadida	Sandonidae	Sandonidae_X	Sandonidae_X_sp.	0	0	2	1	0	0	3	0	0	1	0	3	1	3	0	0	0	2	1	0	0	0	0	0	1	0	0	0	0	0	1	0	0	0	1	0	0	0	0	1	2
Zotu13322	Eukaryota	Opisthokonta	Fungi	Ascomycota	Pezizomycotina	Sordariomycetes			0	0	0	11	0	0	0	0	0	0	0	0	0	0	0	0	0	0	0	0	0	0	0	0	0	0	0	0	0	0	0	0	0	0	0	0	0	0	0	0	0
Zotu13331	Eukaryota	Archaeplastida	Chlorophyta	Chlorophyceae	Chlamydomonadales	Chlamydomonadales_X			0	0	0	0	0	0	0	0	0	0	0	0	0	0	1	0	0	0	1	1	1	0	0	0	0	0	0	0	0	1	0	0	0	1	0	0	0	0	0	0	0
Zotu13332	Eukaryota								0	0	0	8	0	4	0	0	0	0	0	0	0	0	0	0	0	0	0	0	0	0	0	0	0	0	0	0	0	0	0	0	0	0	0	0	0	0	0	0	0
Zotu13338	Eukaryota								1	0	0	1	1	1	0	0	0	0	0	0	0	0	0	1	0	0	0	0	0	0	0	0	0	0	2	2	1	0	0	0	1	1	0	0	0	0	0	0	0
Zotu13344	Eukaryota	Rhizaria	Cercozoa	Filosa-Sarcomonadea	Glissomonadida	Sandonidae			0	1	0	1	0	0	0	0	0	0	0	0	0	0	1	1	1	2	0	0	0	0	0	0	0	0	1	0	0	0	0	0	0	1	0	1	0	0	0	0	0
Zotu13347	Eukaryota	Alveolata	Ciliophora	Litostomatea	Haptoria				0	0	0	1	0	2	0	0	0	1	0	0	0	0	0	0	0	0	0	0	0	0	0	0	0	0	0	0	0	0	0	0	0	4	3	0	0	0	0	0	0
Zotu1335	Eukaryota	Rhizaria	Cercozoa	Endomyxa	Vampyrellida	Leptophryidae			0	0	15	2	15	0	0	0	0	25	22	461	0	0	0	1	0	0	0	0	0	0	0	0	1	0	0	0	0	0	0	0	13	0	0	0	0	0	0	1	1
Zotu13350	Eukaryota	Alveolata	Ciliophora	Spirotrichea	Hypotrichia	Oxytrichidae	Oxytrichidae_X	Oxytrichidae_X_sp.	0	0	0	1	0	0	0	0	0	1	0	0	0	0	0	0	0	2	0	0	0	0	0	0	0	0	0	0	0	0	1	0	0	0	0	0	0	0	0	3	0
Zotu13363	Eukaryota	Rhizaria	Cercozoa	Filosa-Sarcomonadea	Glissomonadida				0	0	0	1	0	0	0	0	0	0	0	0	0	0	1	0	0	0	0	0	0	0	0	0	0	0	0	0	2	0	0	0	0	1	0	0	0	0	0	0	0
Zotu13366	Eukaryota								0	0	0	0	0	1	0	0	0	0	0	0	0	0	4	0	0	0	0	0	0	0	0	0	0	0	0	0	2	0	0	0	0	2	3	1	0	0	0	0	0
Zotu13368	Eukaryota	Opisthokonta	Fungi	Mucoromycota	Mucoromycotina	Mucoromycotina_X	Mortierella	Mortierella_sp.	0	0	0	3	0	2	0	0	0	0	0	0	0	0	0	2	0	0	0	0	0	0	0	0	0	0	0	0	0	0	0	0	0	0	0	0	0	0	0	0	0
Zotu13372	Eukaryota	Rhizaria	Cercozoa	Filosa-Imbricatea	Euglyphida	Euglyphidae	Euglypha		0	0	0	0	17	0	0	0	0	0	0	0	0	0	0	0	0	0	0	0	0	0	0	0	0	0	0	0	0	0	0	0	0	1	0	0	0	0	0	0	0
Zotu13373	Eukaryota	Rhizaria	Cercozoa						1	0	3	1	0	1	0	0	0	0	0	0	0	0	0	0	0	5	0	1	0	0	0	0	0	0	0	0	0	0	0	0	1	1	1	0	0	0	0	0	0
Zotu13375	Eukaryota								0	0	0	0	13	0	0	0	0	0	0	0	0	0	0	0	0	0	0	0	0	0	0	0	0	0	0	0	0	0	0	0	0	0	0	0	0	0	0	0	0
Zotu13378	Eukaryota	Opisthokonta	Fungi	Basidiomycota	Agaricomycotina	Agaricomycetes			0	0	0	0	6	0	0	0	0	0	0	0	0	0	0	0	0	0	0	0	0	0	0	0	0	0	0	0	0	0	0	0	0	0	0	0	0	0	0	0	0
Zotu13380	Eukaryota	Opisthokonta	Fungi	Basidiomycota	Agaricomycotina				0	0	0	0	14	0	0	0	0	0	0	0	0	0	0	0	0	0	0	0	0	0	0	0	0	0	0	0	0	0	0	0	0	0	0	0	0	0	0	0	0
Zotu13386	Eukaryota	Opisthokonta	Fungi	Basidiomycota	Agaricomycotina	Agaricomycetes	Agaricomycetes_X	Agaricomycetes_X_sp.	0	0	0	0	5	0	0	0	0	0	0	1	0	0	0	1	0	0	2	0	1	0	0	0	0	0	0	0	0	0	0	0	0	2	0	0	0	0	0	0	0
Zotu13389	Eukaryota	Opisthokonta	Fungi	Chytridiomycota	Chytridiomycotina				0	0	1	1	2	3	0	0	0	0	0	0	0	0	0	0	0	0	0	0	0	0	0	0	0	0	0	0	0	0	0	1	0	1	0	1	0	0	0	0	0
Zotu13407	Eukaryota	Rhizaria	Cercozoa	Filosa-Sarcomonadea	Glissomonadida	Sandonidae			0	0	1	2	6	0	0	0	0	0	0	0	0	0	0	0	0	1	0	0	0	0	0	0	0	0	0	1	1	0	0	0	0	3	0	0	0	0	0	0	0
Zotu13409	Eukaryota	Rhizaria	Cercozoa	Filosa-Granofilosea	Cryptofilida	Mesofilidae	Mesofila	Mesofila_sp.	0	0	0	0	10	2	0	0	0	0	0	0	0	0	0	0	0	0	0	0	0	0	0	1	0	0	0	0	0	0	0	0	0	0	0	0	0	0	0	0	0
Zotu13416	Eukaryota	Alveolata	Ciliophora	Colpodea	Colpodida	Colpodidae	Colpodidae_X	Colpodidae_X_sp.	0	0	0	0	1	0	0	0	0	0	0	0	0	0	1	0	0	0	0	0	1	0	0	0	0	0	0	0	0	0	0	0	0	0	2	0	0	0	0	0	0
Zotu13423	Eukaryota								0	0	0	0	0	5	0	0	0	0	0	0	0	0	0	0	0	0	0	0	0	0	0	0	0	0	0	0	0	0	0	0	0	0	0	0	0	0	0	0	0
Zotu13430	Eukaryota	Rhizaria	Cercozoa	Filosa-Sarcomonadea	Glissomonadida	Glissomonadida_Clade-Y	Glissomonadida_Clade-Y_X	Glissomonadida_Clade-Y_X_sp.	0	0	0	0	0	2	0	0	0	0	0	0	0	0	1	0	0	0	0	0	0	0	0	0	0	0	0	0	0	0	0	0	0	1	0	0	0	0	0	0	0
Zotu13431	Eukaryota	Alveolata	Apicomplexa	Apicomplexa_X	Colpodellidae	Colpodellidae_X	Colpodellidae_XX	Colpodellidae_XX_sp.	0	0	0	0	0	2	0	0	0	0	0	0	0	0	0	0	3	0	0	0	0	4	2	1	0	0	0	0	0	0	0	0	0	0	0	0	1	0	3	0	0
Zotu13432	Eukaryota	Opisthokonta	Fungi	Ascomycota	Pezizomycotina	Sordariomycetes			0	0	0	0	2	14	0	0	0	0	0	0	0	0	0	0	0	0	0	1	0	0	0	0	0	0	0	0	0	0	0	0	0	0	0	0	0	0	0	0	0
Zotu13437	Eukaryota	Rhizaria	Cercozoa	Filosa-Sarcomonadea	Cercomonadida	Cercomonadidae	Cercomonas		0	1	1	0	0	0	0	0	0	1	0	1	0	0	0	5	0	0	0	0	0	0	0	0	0	0	0	0	0	0	6	1	3	0	0	0	0	1	0	1	0
Zotu1344	Eukaryota	Alveolata	Ciliophora	Spirotrichea	Hypotrichia				0	0	0	0	0	0	0	0	0	0	0	0	10	0	0	0	0	0	0	1	5	0	0	0	0	0	0	15	28	49	0	0	0	0	15	0	0	0	0	0	0
Zotu13440	Eukaryota	Rhizaria	Cercozoa	Filosa-Sarcomonadea	Glissomonadida	Sandonidae			0	0	0	6	3	9	0	0	0	2	6	5	0	0	0	0	0	0	2	0	2	0	0	0	1	0	1	0	0	0	1	0	0	25	3	3	0	0	0	2	0
Zotu13446	Eukaryota	Rhizaria	Cercozoa	Endomyxa	Vampyrellida	Thalassomyxa-lineage	Thalassomyxa-lineage_X	Thalassomyxa-lineage_X_sp.	0	0	0	1	0	1	0	0	0	0	1	0	0	0	0	0	0	0	0	0	0	0	0	0	0	0	0	0	0	0	1	0	0	1	1	0	2	0	0	0	0
Zotu13447	Eukaryota	Alveolata	Ciliophora	Colpodea	Cyrtolophosidida	Cyrtolophosididae			6	0	0	8	12	27	1	0	1	20	2	8	0	1	0	2	0	1	0	0	0	0	0	0	7	0	4	0	0	0	0	1	1	0	2	2	2	1	0	9	2
Zotu1345	Eukaryota	Alveolata	Ciliophora	Colpodea	Colpodida				6	0	5	4	2	1	5	0	1	9	5	13	1	1	1	2	3	2	2	1	1	0	0	0	14	2	11	0	1	0	3	0	5	4	4	11	0	2	0	12	7
Zotu13451	Eukaryota	Alveolata	Ciliophora	Colpodea	Cyrtolophosidida	Cyrtolophosididae			0	0	0	0	0	1	0	0	0	0	0	0	0	0	1	0	0	0	0	0	0	0	0	0	0	0	0	0	0	1	0	0	0	1	0	1	0	0	0	0	0
Zotu13452	Eukaryota	Opisthokonta	Fungi	Mucoromycota	Mucoromycotina	Mucoromycotina_X	Mucoromycotina_XX	Mucoromycotina_XX_sp.	0	0	0	0	0	0	0	0	0	0	0	0	0	0	0	1	1	0	0	0	1	0	0	0	0	0	0	0	0	0	0	0	0	0	0	0	0	0	1	0	0
Zotu13454	Eukaryota	Archaeplastida	Chlorophyta	Trebouxiophyceae	Trebouxiophyceae_X	Trebouxiophyceae_XX			0	0	0	2	0	3	149	115	130	0	0	0	0	0	0	0	0	0	0	0	0	2	0	0	0	0	0	0	0	0	0	0	0	0	0	0	31	51	30	0	0
Zotu1346	Eukaryota	Stramenopiles	Ochrophyta	Bacillariophyta	Bacillariophyta_X	Raphid-pennate	Craticula		0	5	1	10	23	319	0	0	1	0	0	0	0	0	0	0	25	0	0	0	0	0	0	0	0	0	0	0	0	0	0	0	0	0	0	0	0	0	2	0	0
Zotu13463	Eukaryota	Archaeplastida	Chlorophyta	Chlorophyceae	Sphaeropleales	Sphaeropleales_X			0	0	0	0	0	0	95	154	101	0	0	0	1	0	0	0	0	0	0	0	0	3	0	6	0	0	0	0	2	0	0	0	0	0	0	0	42	56	41	0	0
Zotu13464	Eukaryota	Rhizaria	Cercozoa	Novel-clade-10-12	Novel-clade-12	NC12B-lineage	NC12B-lineage_X	NC12B-lineage_X_sp.	0	0	0	1	0	0	0	0	0	0	0	0	1	1	3	0	0	0	2	1	1	0	0	0	0	0	0	0	0	0	0	0	0	0	0	0	0	0	1	0	0
Zotu1347	Eukaryota	Alveolata	Ciliophora	Colpodea	Colpodida				0	0	0	0	299	5	0	0	0	0	0	0	0	0	0	0	0	0	0	0	0	0	0	0	0	1	1	0	0	0	1	0	0	0	0	0	0	1	0	0	0
Zotu13472	Eukaryota	Stramenopiles	Ochrophyta	Bacillariophyta	Bacillariophyta_X	Araphid-pennate			0	0	0	0	0	0	10	11	7	0	0	0	0	0	0	0	0	0	0	0	0	0	0	0	0	0	0	0	0	0	0	0	0	0	0	0	0	1	0	0	0
Zotu13482	Eukaryota	Alveolata	Dinoflagellata	Dinophyceae					0	0	0	0	0	0	0	17	0	0	0	0	0	0	0	0	0	0	0	0	0	0	0	0	0	0	0	0	0	0	0	0	0	0	0	0	0	0	0	0	0
Zotu1349	Eukaryota	Archaeplastida	Chlorophyta	Chlorophyceae					0	0	16	0	0	0	0	0	0	0	0	1	0	0	0	4	0	95	0	0	5	0	0	0	5	0	0	0	0	0	2	0	0	0	2	0	0	0	0	35	8
Zotu135	Eukaryota	Archaeplastida	Chlorophyta	Trebouxiophyceae	Prasiolales	Prasiolales_X			0	0	0	32	0	12	6	46	4	0	0	0	19	6	2	0	0	0	0	0	0	0	0	0	0	0	0	8	8	0	0	0	0	0	9	4	11152	1704	1989	0	0
Zotu13519	Eukaryota	Opisthokonta	Fungi	Basidiomycota	Pucciniomycotina	Cystobasidiomycetes			0	0	0	1	0	0	0	0	0	1	1	0	0	0	0	1	0	0	0	0	0	0	0	0	0	0	0	0	0	0	0	1	0	0	0	0	1	0	0	2	0
Zotu1352	Eukaryota	Opisthokonta	Metazoa	Rotifera	Rotifera_X	Rotifera_XX	Rotifera_XXX	Rotifera_XXX_sp.	462	45	7	0	0	0	0	0	0	10	0	0	0	0	0	0	0	0	0	0	0	0	0	0	0	0	0	0	0	0	18	0	0	0	0	0	0	0	0	5	0
Zotu13520	Eukaryota	Alveolata	Ciliophora	Colpodea	Colpodida				0	0	0	0	0	0	0	0	0	4	0	0	0	0	0	0	0	0	0	0	0	0	0	0	0	0	1	0	0	0	0	0	2	0	0	0	0	0	0	1	0
Zotu13523	Eukaryota	Opisthokonta	Fungi	Ascomycota	Pezizomycotina	Sordariomycetes			0	0	0	0	0	0	0	0	0	0	10	0	0	0	0	0	0	0	0	0	0	0	0	0	0	0	0	0	0	0	0	1	0	0	0	0	0	0	0	0	0
Zotu13526	Eukaryota	Opisthokonta	Metazoa	Nematoda	Chromadorea	Chromadorea_X	Halicephalobus	Halicephalobus_gingivalis	0	0	0	0	0	0	0	0	0	0	11	1	0	0	0	0	0	0	0	0	0	0	0	0	0	0	0	0	0	0	0	0	0	0	0	0	0	0	0	0	0
Zotu13534	Eukaryota	Opisthokonta	Fungi	Ascomycota	Pezizomycotina				0	0	0	0	0	0	0	0	0	0	0	0	0	0	0	0	0	0	0	0	0	0	0	0	0	0	0	0	0	0	0	0	0	0	0	0	0	0	0	0	0
Zotu13546	Eukaryota								0	0	0	0	0	0	0	0	0	0	0	0	0	0	0	0	0	1	0	0	0	0	0	0	0	0	0	0	0	0	0	0	0	0	0	0	0	0	0	0	0
Zotu1355	Eukaryota								0	0	0	0	0	0	0	0	0	2	0	6	0	0	0	0	0	0	0	0	0	0	0	0	19	1	0	0	0	0	16	12	21	0	0	0	0	0	0	0	1
Zotu13553	Eukaryota	Alveolata	Ciliophora	Oligohymenophorea	Peritrichia	Epistylididae	Epistylis	Epistylis_sp.	0	0	0	0	1	0	0	0	0	0	0	2	1	0	0	0	0	0	0	0	1	0	0	0	0	1	0	0	0	0	0	0	0	4	0	0	0	0	0	0	0
Zotu13561	Eukaryota	Opisthokonta	Fungi	Basidiomycota	Agaricomycotina	Agaricomycetes	Pluteus		0	0	0	0	0	0	0	0	0	0	0	0	0	1	1	0	0	0	1	0	0	0	0	0	0	0	0	1	0	0	0	0	0	1	0	1	0	0	0	0	0
Zotu13565	Eukaryota								0	0	1	0	0	0	0	0	0	0	0	0	0	0	1	0	0	0	0	0	0	0	0	0	0	0	0	0	0	0	1	0	0	1	0	0	0	0	0	0	1
Zotu13566	Eukaryota	Archaeplastida	Chlorophyta	Chlorophyceae	Sphaeropleales				0	0	0	1	1	1	0	0	0	0	0	0	2	0	0	0	0	0	1	3	4	0	0	0	0	0	0	0	0	0	0	0	0	1	0	1	0	0	0	0	0
Zotu1357	Eukaryota								1	0	0	12	0	0	0	0	0	0	0	0	0	0	0	1	0	0	0	0	3	0	0	0	2	0	14	0	0	0	10	18	22	0	1	0	0	0	0	0	0
Zotu13576	Eukaryota	Alveolata	Ciliophora	Litostomatea	Haptoria	Tracheliidae	Trachelius	Trachelius_ovum	0	0	0	1	1	2	0	0	0	1	0	0	0	1	0	0	0	0	0	0	0	0	0	0	2	0	0	0	0	0	0	0	1	0	0	0	0	0	0	0	0
Zotu1358	Eukaryota	Opisthokonta	Fungi	Glomeromycota	Glomeromycotina	Glomeromycetes	Glomus	Glomus_sp.	0	0	0	0	0	0	0	0	0	0	0	0	7	0	0	0	1	0	0	0	0	0	0	0	7	0	0	0	0	0	21	4	9	13	5	119	0	1	0	2	1
Zotu13580	Eukaryota	Opisthokonta	Fungi	Ascomycota	Pezizomycotina	Sordariomycetes			0	1	6	25	13	20	0	0	0	0	1	1	0	7	8	0	0	7	29	19	26	0	0	0	19	0	1	0	0	0	1	1	1	5	3	0	0	0	1	1	2
Zotu13581	Eukaryota								0	0	0	0	0	0	0	0	0	0	0	0	0	1	1	0	0	0	2	2	1	0	0	0	0	4	1	0	0	0	0	0	0	0	0	0	0	0	0	0	0
Zotu13584	Eukaryota	Archaeplastida	Chlorophyta	Chlorophyceae	Chlamydomonadales	Coccomyxaceae	Coccomyxa	Coccomyxa_sp.	0	0	0	17	4	8	0	0	0	1	0	2	0	0	0	0	0	0	0	0	1	0	0	0	0	0	0	0	1	1	4	0	0	1	1	0	0	1	0	7	1
Zotu13585	Eukaryota								0	0	0	0	0	0	0	0	0	0	0	0	0	0	1	0	0	0	0	0	0	0	0	0	0	0	0	0	1	0	1	0	0	0	0	0	0	0	0	0	0
Zotu13588	Eukaryota	Opisthokonta	Fungi	Basidiomycota	Agaricomycotina	Agaricomycetes			0	0	0	0	0	0	0	0	0	0	0	0	0	2	0	0	0	0	1	0	2	0	0	0	0	0	0	0	0	0	0	0	0	0	0	0	0	0	0	0	0
Zotu13598	Eukaryota	Opisthokonta							0	0	0	0	0	0	0	0	0	0	0	1	0	0	2	1	0	0	0	0	0	0	0	0	0	0	1	0	2	0	0	0	1	2	0	0	0	0	0	0	0
Zotu13599	Eukaryota								0	0	0	0	0	0	0	0	0	0	0	0	0	6	7	0	0	0	15	9	93	0	0	0	0	0	0	0	0	0	0	0	0	0	10	0	0	0	0	0	0
Zotu136	Eukaryota	Opisthokonta	Fungi	Basidiomycota	Agaricomycotina	Tremellomycetes			62	24	31	4	0	40	0	24	2	112	32	38	1	1	1	82	217	119	3	2	6	0	9	0	229	35	19	0	0	0	663	260	302	6	8	5	0	16	24	42	12
Zotu1360	Eukaryota	Opisthokonta	Fungi	Basidiomycota	Agaricomycotina	Agaricomycetes			0	0	0	0	0	0	5	2	3	0	0	0	0	0	0	1	0	1	0	0	0	1	1	1	0	0	0	0	0	0	0	0	0	0	0	0	0	0	0	0	0
Zotu13601	Eukaryota	Archaeplastida	Chlorophyta	Chlorophyceae	Chlamydomonadales	Chlamydomonadales_X	Chlamydomonadales_XX	Chlamydomonadales_XX_sp.	0	0	1	0	0	0	0	0	0	0	1	0	0	0	3	0	0	0	2	4	2	0	0	0	1	0	0	0	0	0	1	0	0	0	3	0	0	0	0	0	0
Zotu1361	Eukaryota	Opisthokonta	Fungi	Chytridiomycota	Chytridiomycotina	Chytridiomycetes			0	4	0	0	1	1	0	0	0	19	36	16	0	0	0	0	0	0	0	0	0	0	0	0	10	0	0	0	0	0	0	2	0	0	0	0	0	0	1	7	92
Zotu13610	Eukaryota	Alveolata	Ciliophora	Colpodea	Colpodida	Marynidae	Maryna		0	0	0	5	0	2	0	0	0	0	1	1	0	0	0	0	0	0	0	0	0	0	0	0	2	1	1	0	0	0	0	0	0	0	0	0	0	0	0	0	0
Zotu13614	Eukaryota	Archaeplastida	Chlorophyta						0	0	0	0	0	0	0	0	0	0	0	0	0	0	0	0	0	0	0	0	0	0	0	0	1	0	0	0	0	0	2	0	0	4	0	0	0	0	0	1	1
Zotu13618	Eukaryota	Alveolata	Ciliophora	Litostomatea	Haptoria	Acropisthiidae	Fuscheria		0	0	0	0	0	0	0	0	0	0	0	0	0	0	0	0	2	1	0	0	0	0	0	0	0	0	0	0	0	0	0	0	0	0	0	0	3	1	1	0	0
Zotu1362	Eukaryota	Stramenopiles	Ochrophyta	Xanthophyceae	Xanthophyceae_X	Xanthophyceae_XX			0	0	0	0	0	1	0	0	0	0	0	0	0	0	0	0	0	0	0	0	1	5	1	86	0	0	0	0	0	0	0	0	0	0	1	0	2	0	6	0	0
Zotu13623	Eukaryota	Opisthokonta							0	0	0	1	0	0	0	0	0	0	0	0	0	0	0	0	1	0	0	1	0	0	0	0	0	0	0	0	0	0	0	0	0	0	1	0	0	0	0	0	0
Zotu13626	Eukaryota	Opisthokonta	Fungi	Basidiomycota	Agaricomycotina	Agaricomycetes			0	0	0	1	0	1	0	0	0	0	0	0	0	2	0	0	0	2	1	2	1	0	0	0	0	0	1	0	0	0	0	0	0	1	0	2	0	0	0	0	0
Zotu1363	Eukaryota	Alveolata	Ciliophora	Colpodea	Platyophryida	Platyophryidae	Platyophrya		0	1	0	0	0	0	0	0	0	45	85	48	0	0	0	0	0	0	0	0	0	0	0	0	3	0	0	0	0	0	0	2	0	0	0	0	0	0	0	12	59
Zotu13631	Eukaryota	Opisthokonta	Fungi	Ascomycota	Pezizomycotina	Sordariomycetes			0	0	0	0	0	0	0	0	0	0	0	0	0	0	0	0	1	0	0	0	0	1	0	0	0	0	0	0	1	0	0	0	0	0	0	0	0	0	1	0	0
Zotu13632	Eukaryota	Alveolata	Ciliophora	Oligohymenophorea	Scuticociliatia	Scuticociliatia_X	Scuticociliatia_XX	Scuticociliatia_XX_sp.	0	0	0	0	0	0	0	0	0	0	0	0	0	0	0	0	0	2	1	0	0	0	0	0	0	0	0	0	0	0	0	0	0	0	0	0	0	0	0	0	0
Zotu13635	Eukaryota	Opisthokonta	Fungi	Basidiomycota	Agaricomycotina	Agaricomycetes			0	0	0	0	0	1	0	0	0	0	0	0	0	0	1	0	0	0	0	1	0	0	0	0	0	0	2	0	0	0	0	0	0	0	1	1	0	0	1	0	0
Zotu13637	Eukaryota	Alveolata	Ciliophora	Colpodea	Cyrtolophosidida	Cyrtolophosididae	Cyrtolophosididae_X	Cyrtolophosididae_X_sp.	0	0	0	1	0	0	0	0	0	0	0	0	1	0	0	0	0	0	1	1	0	0	0	0	0	0	0	0	0	1	0	0	1	2	1	1	0	0	0	1	0
Zotu1364	Eukaryota	Rhizaria	Cercozoa	Filosa-Sarcomonadea	Glissomonadida	Sandonidae			0	0	0	0	0	0	0	0	0	0	0	0	0	31	37	0	0	0	20	210	57	0	0	0	0	0	0	0	0	0	0	0	0	0	0	0	0	0	0	0	0
Zotu13641	Eukaryota	Opisthokonta	Metazoa	Arthropoda	Chelicerata	Arachnida			0	0	0	0	0	0	0	0	0	0	0	0	0	1	1	0	0	0	1	1	1	0	0	1	0	0	0	0	0	0	0	0	0	0	0	0	0	0	0	0	0
Zotu13646	Eukaryota	Amoebozoa	Conosa	Variosea	Variosea_X	Variosea_XX	Variosea_XXX	Variosea_XXX_sp.	0	0	3	3	18	19	0	0	0	0	2	7	0	4	6	1	0	4	21	11	20	0	0	0	12	5	2	0	0	0	0	0	2	16	0	4	0	0	1	0	1
Zotu13647	Eukaryota	Opisthokonta							0	0	0	0	0	0	0	0	0	0	0	0	0	0	0	0	0	0	3	1	16	0	0	0	0	0	0	0	0	0	0	0	0	0	0	0	0	0	0	0	0
Zotu1365	Eukaryota	Archaeplastida	Chlorophyta	Chlorophyceae	Chlamydomonadales	Chlamydomonadales_X			0	0	2	0	0	0	0	0	0	0	0	0	0	0	0	0	0	0	0	0	0	0	0	0	12	2	0	0	0	0	17	16	26	0	0	0	0	0	0	0	0
Zotu1366	Eukaryota	Alveolata	Dinoflagellata	Dinophyceae					0	0	0	6	0	0	0	0	0	0	0	0	0	0	0	0	0	0	2	84	4	0	0	0	0	0	0	0	0	0	0	0	0	40	1	0	0	0	4	0	0
Zotu13664	Eukaryota	Opisthokonta	Fungi	Fungi_X	Fungi_XX	Fungi_XXX	Fungi_XXXX	Fungi_XXXX_sp.	0	0	0	0	1	1	0	0	0	0	0	0	0	1	3	0	0	0	0	2	1	0	0	0	0	0	0	0	0	0	0	0	0	2	0	0	0	0	0	0	0
Zotu13665	Eukaryota	Opisthokonta	Fungi	Fungi_X	Fungi_XX	Fungi_XXX	Fungi_XXXX	Fungi_XXXX_sp.	1	1	1	0	2	2	0	0	0	0	1	0	0	0	0	0	0	0	9	7	2	1	0	0	0	4	0	0	0	0	0	0	0	7	4	1	0	0	0	1	0
Zotu13667	Eukaryota	Opisthokonta	Fungi	Basidiomycota	Agaricomycotina	Agaricomycetes			0	0	0	0	0	0	0	0	0	0	0	0	0	0	0	0	0	0	0	0	1	2	0	0	0	0	0	0	0	0	0	0	0	1	2	0	0	0	0	0	0
Zotu13668	Eukaryota	Opisthokonta	Fungi	Chytridiomycota	Chytridiomycotina				0	0	0	0	0	0	0	0	0	0	0	0	0	0	1	0	0	0	0	1	2	1	3	0	0	1	0	1	0	0	0	0	0	0	7	0	0	0	0	0	0
Zotu1367	Eukaryota	Amoebozoa	Lobosa	Lobosa_X	Lobosa_XX	LKM74-lineage	LKM74-lineage_X	LKM74-lineage_X_sp.	0	0	0	0	0	0	9	9	10	0	0	0	0	0	0	0	4	4	0	0	0	2	2	0	0	0	0	0	0	0	0	0	0	0	0	0	0	0	0	0	0
Zotu13671	Eukaryota	Stramenopiles	Ochrophyta	Bacillariophyta	Bacillariophyta_X	Raphid-pennate			0	0	0	0	0	1	0	0	0	0	0	0	0	0	0	0	0	0	0	0	1	3	0	1	0	0	0	0	0	0	0	0	0	0	0	1	1	0	0	0	0
Zotu13673	Eukaryota	Alveolata	Ciliophora	Oligohymenophorea	Scuticociliatia				4	1	1	2	1	2	0	0	0	0	1	1	0	3	0	1	0	1	3	3	5	0	0	1	0	0	3	0	0	1	0	0	0	1	3	0	0	0	0	0	0
Zotu13674	Eukaryota	Rhizaria	Cercozoa						0	0	0	2	0	2	0	0	0	1	0	0	0	0	0	0	1	0	1	1	1	0	0	0	0	0	0	0	0	1	1	1	0	2	0	0	0	0	0	0	0
Zotu13675	Eukaryota	Opisthokonta	Fungi	Basidiomycota	Agaricomycotina	Agaricomycetes			0	0	0	0	0	0	0	0	1	0	0	0	0	0	0	0	0	1	0	0	0	69	38	25	0	0	0	0	0	0	0	0	0	0	0	0	8	1	2	0	0
Zotu13676	Eukaryota	Stramenopiles	Stramenopiles_X	MAST	MAST-12	MAST-12C	MAST-12C_X	MAST-12C_X_sp.	0	0	0	0	0	0	0	0	0	0	0	0	0	0	0	0	0	0	0	0	0	11	0	0	0	0	0	0	0	1	0	0	0	0	0	0	0	0	0	0	0
Zotu13678	Eukaryota	Opisthokonta	Metazoa	Rotifera	Rotifera_X	Rotifera_XX			0	0	0	0	0	0	0	0	0	0	0	0	0	0	0	0	0	0	0	0	0	0	0	0	0	0	0	0	0	0	0	0	0	0	0	0	0	0	0	0	0
Zotu13681	Eukaryota	Opisthokonta	Metazoa	Rotifera	Rotifera_X	Rotifera_XX			0	0	0	0	0	0	0	0	0	0	0	0	0	0	0	0	0	0	0	0	0	1	0	19	0	0	0	0	0	0	0	0	0	0	0	0	0	0	0	0	0
Zotu13688	Eukaryota	Alveolata	Ciliophora	Oligohymenophorea	Scuticociliatia	Scuticociliatia_X	Scuticociliatia_XX	Scuticociliatia_XX_sp.	0	0	0	0	0	0	2	0	1	0	0	0	0	0	0	0	0	0	0	0	0	26	6	49	0	0	0	0	2	0	0	0	0	0	1	0	6	1	2	0	0
Zotu1369	Eukaryota	Opisthokonta	Metazoa	Gastrotricha	Gastrotricha_X	Gastrotricha_XX	Chaetonotus		0	0	0	0	0	0	1	1	0	0	0	0	0	0	0	0	0	0	0	0	0	9	10	24	0	0	0	0	0	0	0	0	0	0	0	0	0	0	0	0	0
Zotu13692	Eukaryota	Opisthokonta	Fungi						0	0	0	0	0	0	0	0	0	0	0	0	0	0	0	0	0	0	1	0	0	2	1	3	0	0	0	3	0	3	0	0	0	0	0	0	0	0	0	0	0
Zotu13695	Eukaryota	Alveolata	Ciliophora	Colpodea					0	0	0	0	0	0	0	0	0	0	0	0	0	0	0	0	0	0	0	0	0	0	0	0	0	0	0	0	0	0	0	0	0	0	0	0	0	0	0	0	0
Zotu13697	Eukaryota	Opisthokonta	Fungi						0	0	0	0	0	0	0	0	0	0	0	0	0	0	0	0	0	0	0	0	0	1	2	1	0	0	0	0	1	0	0	0	0	0	0	0	0	0	1	0	0
Zotu13699	Eukaryota								0	0	0	0	0	0	0	0	0	0	0	0	0	0	0	0	0	0	0	0	0	8	9	12	0	0	0	0	0	0	0	0	0	0	0	0	0	0	0	0	0
Zotu137	Eukaryota	Rhizaria	Cercozoa	Endomyxa	Vampyrellida	Leptophryidae			1	0	4	0	0	0	0	0	0	2	0	3	0	0	0	0	0	2	0	1	0	0	0	0	196	8	4	0	0	0	125	36	159	0	0	0	0	0	0	7	1
Zotu1370	Eukaryota	Opisthokonta	Metazoa	Annelida	Annelida_X	Annelida_XX			0	0	0	0	0	0	0	0	0	0	0	0	37	0	0	0	0	0	3	12	10	0	0	0	0	0	0	0	0	2	0	0	0	0	15	0	0	0	0	0	0
Zotu13701	Eukaryota								0	0	0	0	0	0	0	0	0	0	0	0	0	0	0	0	0	0	0	0	0	0	49	0	0	0	0	0	0	0	0	0	0	0	0	0	0	0	0	0	0
Zotu13704	Eukaryota	Alveolata	Dinoflagellata	Dinophyceae					0	0	0	0	0	0	0	0	0	0	0	0	0	0	0	0	0	0	0	0	0	15	8	20	0	0	0	0	0	0	0	0	0	0	0	0	0	0	0	0	0
Zotu13710	Eukaryota	Stramenopiles	Stramenopiles_X	Labyrinthulea	Thraustochytriales	Thraustochytriaceae	Thraustochytriaceae_X	Thraustochytriaceae_X_sp.	0	0	0	0	0	0	0	0	0	0	0	0	0	0	0	1	0	0	0	0	0	44	12	318	0	0	0	2	0	1	0	0	0	0	0	0	0	0	0	0	0
Zotu13716	Eukaryota	Rhizaria	Cercozoa	Filosa-Thecofilosea	Tectofilosida	Pseudodifflugiidae	Pseudodifflugia		0	0	0	0	0	0	0	1	0	0	0	0	0	0	0	0	0	0	0	0	0	6	1	82	0	0	0	0	0	0	0	0	0	0	0	0	2	0	0	0	0
Zotu1372	Eukaryota	Rhizaria	Cercozoa	Filosa-Thecofilosea	Cryomonadida				0	0	0	0	0	12	1	0	0	0	0	0	0	0	0	0	3	0	0	0	0	16	11	10	0	0	0	0	0	0	0	0	0	0	0	0	1	9	11	0	0
Zotu13720	Eukaryota	Alveolata	Ciliophora	Spirotrichea	Hypotrichia				0	0	0	0	0	0	0	0	0	0	2	0	0	0	0	0	0	1	0	0	0	0	0	0	0	0	0	0	0	0	1	1	0	0	0	0	0	0	0	0	1
Zotu13723	Eukaryota	Opisthokonta	Fungi	Fungi_X	Fungi_XX	Fungi_XXX	Fungi_XXXX	Fungi_XXXX_sp.	0	0	0	0	0	0	0	0	0	0	1	3	0	0	0	0	0	0	0	0	0	0	0	0	5	0	11	0	0	0	0	0	0	0	0	0	0	0	0	0	2
Zotu13724	Eukaryota	Opisthokonta	Fungi	Ascomycota	Pezizomycotina	Sordariomycetes			1	0	0	0	0	0	0	0	0	0	0	0	0	0	0	0	0	0	0	0	0	0	0	0	32	1	0	0	0	0	0	0	0	0	0	0	0	0	0	0	0
Zotu13725	Eukaryota	Amoebozoa	Conosa	Variosea	Variosea_X	Variosea_XX	Variosea_XXX	Variosea_XXX_sp.	0	0	0	0	0	0	0	0	0	0	0	0	0	0	0	0	0	0	0	0	0	0	0	0	16	1	0	0	0	0	0	0	0	0	0	0	0	0	0	0	0
Zotu13727	Eukaryota	Amoebozoa	Conosa	Mycetozoa-Myxogastrea	Stemonitales-Physarales	Physaraceae	Physarum	Physarum_melleum	0	0	0	0	0	0	0	0	0	0	0	0	0	0	0	0	0	0	0	0	0	0	0	0	20	0	0	0	0	0	0	0	0	0	0	0	0	0	0	0	0
Zotu13728	Eukaryota	Opisthokonta	Fungi	Ascomycota	Pezizomycotina				0	0	0	0	0	0	0	0	0	0	0	0	0	0	0	0	0	0	0	0	0	0	0	0	22	0	0	0	0	0	0	0	0	0	0	0	0	0	0	0	0
Zotu13734	Eukaryota	Opisthokonta	Metazoa	Arthropoda	Hexapoda	Collembola			0	0	0	0	0	0	0	0	0	0	0	0	0	0	0	0	0	0	0	0	0	0	0	0	2	38	0	0	0	0	0	0	0	0	0	0	0	0	0	0	0
Zotu13735	Eukaryota	Opisthokonta	Fungi	Basidiomycota	Agaricomycotina	Agaricomycetes			0	0	0	0	1	1	0	0	0	0	0	0	0	0	0	0	0	0	0	0	0	0	0	0	0	9	0	0	0	0	0	0	0	0	0	0	0	0	0	0	0
Zotu13736	Eukaryota	Opisthokonta	Metazoa	Mollusca	Gastropoda	Heterobranchia			0	0	0	0	0	0	0	0	0	0	0	0	0	0	0	0	0	0	0	0	0	0	0	0	0	10	0	0	0	0	0	0	0	0	0	0	0	0	0	0	0
Zotu13737	Eukaryota	Opisthokonta	Fungi	Ascomycota	Pezizomycotina	Sordariomycetes	Conioscypha		0	0	0	0	0	0	0	0	0	0	0	0	0	0	0	0	0	0	0	0	0	0	0	0	0	29	0	0	0	0	0	0	0	0	0	0	0	0	0	0	0
Zotu13738	Eukaryota	Opisthokonta	Metazoa						0	0	0	0	0	0	0	0	0	0	0	0	0	0	0	0	0	0	0	0	0	0	0	0	1	14	0	0	0	0	0	0	0	0	0	0	0	0	0	0	0
Zotu13742	Eukaryota	Amoebozoa	Lobosa	Tubulinea					1	0	0	0	0	0	1	0	0	2	0	0	0	0	0	0	0	0	0	0	0	0	0	0	0	1	0	0	0	0	0	0	0	0	0	0	0	0	0	3	0
Zotu13744	Eukaryota	Alveolata	Ciliophora	Colpodea	Colpodida	Colpodidae	Colpodidae_X	Colpodidae_X_sp.	0	0	0	0	0	0	0	0	0	0	1	0	0	0	0	0	0	0	0	1	0	0	0	0	2	1	0	0	0	0	0	0	0	0	0	0	0	0	0	0	1
Zotu13747	Eukaryota	Opisthokonta	Metazoa	Nematoda					0	0	0	0	0	0	0	0	0	0	0	0	0	0	0	0	0	0	0	0	0	0	0	0	3	2	160	0	0	0	0	0	1	0	0	7	0	0	0	3	0
Zotu13748	Eukaryota	Alveolata	Apicomplexa	Apicomplexa_X	Coccidia	Eimeriidae	Eimeria		0	0	1	0	0	0	0	0	0	0	0	0	0	0	0	0	0	0	0	0	0	0	0	0	2	1	300	0	0	0	0	0	0	1	0	1	0	0	0	9	0
Zotu13753	Eukaryota	Amoebozoa	Conosa	Mycetozoa-Myxogastrea	Stemonitales-Physarales	Didymiaceae	Didymium		1	0	0	0	0	0	1	0	0	0	0	0	0	0	0	0	0	0	0	0	0	0	0	0	4	4	256	0	0	0	0	0	0	0	0	12	0	0	0	8	1
Zotu13754	Eukaryota	Stramenopiles	Ochrophyta	Chrysophyceae	Chrysophyceae_X	Chrysophyceae_Clade-C			0	0	0	0	0	0	0	0	0	0	0	0	0	15	1	0	1	0	7	0	0	4	0	6	0	0	0	135	46	93	0	0	0	0	0	0	0	0	0	0	0
Zotu13760	Eukaryota	Alveolata	Ciliophora	Oligohymenophorea	Peniculia	Peniculia_X	Peniculia_XX	Peniculia_XX_sp.	0	0	0	0	0	0	0	0	0	0	0	0	1	1	2	0	0	0	0	0	1	0	2	0	0	0	0	2	2	0	0	0	0	0	1	0	0	0	0	0	0
Zotu13762	Eukaryota	Archaeplastida	Chlorophyta	Chlorophyceae	Chlamydomonadales	Chlamydomonadales_X			0	0	0	2	0	0	0	0	0	0	0	0	0	0	0	0	0	0	1	0	0	0	1	0	0	0	0	2	1	4	0	0	0	0	2	0	0	0	0	0	0
Zotu13767	Eukaryota								0	0	0	0	0	0	0	0	0	0	0	0	0	0	0	0	0	0	0	0	0	0	0	0	0	0	0	4	1	2	1	0	0	0	1	0	2	0	0	0	0
Zotu13775	Eukaryota	Rhizaria	Cercozoa	Filosa-Thecofilosea	Cryomonadida	Rhogostoma-lineage	Rhogostoma-lineage_X	Rhogostoma-lineage_X_sp.	0	0	0	0	0	0	0	0	0	0	0	0	0	0	1	0	0	0	0	0	0	0	1	0	0	0	0	54	40	79	0	0	0	0	0	0	0	0	0	0	0
Zotu1378	Eukaryota	Amoebozoa	Conosa	Mycetozoa-Myxogastrea	Stemonitales-Physarales				0	0	0	0	0	0	0	0	0	0	0	0	58	0	0	0	0	0	0	0	0	0	0	0	0	0	0	0	0	0	0	0	0	186	0	70	0	0	0	0	0
Zotu13780	Eukaryota	Opisthokonta	Fungi						0	0	0	0	0	0	0	1	0	0	0	0	0	0	0	0	1	0	0	0	0	0	0	0	0	0	0	0	0	2	0	0	0	4	2	0	1	0	1	0	0
Zotu1379	Eukaryota	Alveolata	Apicomplexa	Apicomplexa_X	Gregarines	Gregarines_X			0	0	0	0	0	0	0	0	0	0	0	0	32	0	0	0	0	3	1	12	13	0	0	0	0	0	0	0	0	4	0	0	0	0	17	0	0	0	0	0	0
Zotu138	Eukaryota	Amoebozoa	Lobosa	Tubulinea	Nolandida	Nolandellidae	Nolandellidae_X	Nolandellidae_X_sp.	3	0	0	1	0	0	0	0	0	3	0	1	1	0	350	1	0	0	1	0	0	2	0	0	0	0	0	0	228	0	65	0	2	469	0	0	0	0	0	2	0
Zotu13802	Eukaryota	Opisthokonta	Fungi	Basidiomycota	Agaricomycotina	Agaricomycetes			0	0	0	1	0	1	0	0	0	0	0	0	0	0	0	0	0	0	0	0	0	0	0	0	0	0	0	0	0	0	0	0	0	2	1	1	0	0	0	0	0
Zotu13803	Eukaryota	Opisthokonta	Fungi	Ascomycota	Pezizomycotina	Sordariomycetes	Melanospora	Melanospora_brevirostris	0	0	0	0	0	0	0	0	0	0	0	0	0	0	0	1	0	0	0	0	0	0	0	0	0	0	0	0	0	0	0	0	0	2	0	2	0	0	0	0	0
Zotu13808	Eukaryota	Opisthokonta	Fungi	Chytridiomycota	Chytridiomycotina	Chytridiomycetes			0	0	0	0	0	1	0	0	0	0	0	0	0	0	0	0	0	0	0	0	0	0	0	0	0	0	0	0	0	0	0	0	0	7	0	0	0	0	0	0	0
Zotu13809	Eukaryota	Rhizaria	Cercozoa						0	0	0	0	0	2	0	0	0	0	0	0	0	0	0	0	0	1	0	0	1	0	0	0	0	0	0	0	0	0	0	0	0	1	1	2	0	0	0	0	0
Zotu1382	Eukaryota	Opisthokonta	Metazoa	Nematoda	Enoplea	Enoplea_X			0	0	0	0	0	0	0	0	0	0	0	0	33	0	0	0	0	0	2	10	13	0	0	0	0	0	0	0	0	2	0	0	0	0	33	0	0	0	0	0	0
Zotu13828	Eukaryota	Opisthokonta	Metazoa	Platyhelminthes	Turbellaria	Catenulida	Stenostomum		0	0	0	0	0	0	0	0	0	0	0	0	0	0	0	0	0	0	0	0	0	0	0	0	0	0	0	0	0	0	0	0	0	0	0	5	0	0	0	0	0
Zotu13829	Eukaryota								0	0	0	1	0	0	0	0	0	0	0	0	0	0	0	0	0	0	0	0	0	0	0	0	0	0	0	0	0	0	0	0	0	0	0	0	18	5	12	0	0
Zotu1383	Eukaryota								0	3	20	8	0	0	0	0	0	0	6	52	0	0	0	0	0	0	0	0	0	0	0	0	36	3	24	0	0	0	0	5	17	0	0	4	0	0	0	1	77
Zotu13833	Eukaryota	Stramenopiles	Ochrophyta	Bacillariophyta	Bacillariophyta_X	Raphid-pennate			0	0	0	0	0	0	0	0	0	0	0	0	0	0	0	0	0	0	0	0	0	0	0	0	0	0	0	0	0	0	0	0	0	0	0	0	10	2	6	0	0
Zotu13836	Eukaryota	Archaeplastida	Chlorophyta	Chlorophyceae					0	0	0	0	0	0	0	0	0	0	0	0	0	0	0	0	0	0	0	0	0	0	0	0	0	0	0	0	0	0	0	0	0	0	0	0	24	4	30	0	0
Zotu13837	Eukaryota	Stramenopiles	Ochrophyta	Bacillariophyta	Bacillariophyta_X	Raphid-pennate			0	0	0	1	0	0	0	0	0	0	0	0	4	0	0	0	1	0	0	0	0	0	0	0	0	1	0	0	0	0	1	0	1	6	0	3	1	0	0	0	0
Zotu13838	Eukaryota	Archaeplastida	Rhodophyta	Bangiophyceae	Cyanidiales	Cyanidiales_X	Cyanidiales_XX	Cyanidiales_XX_sp.	0	0	0	0	0	1	0	0	0	0	0	0	0	0	0	0	0	0	0	0	0	0	0	0	0	0	0	0	0	0	0	0	0	0	0	0	36	23	20	0	0
Zotu1384	Eukaryota	Stramenopiles	Ochrophyta	Bacillariophyta	Bacillariophyta_X				17	0	1	3	0	1	0	0	0	5	0	2	0	0	0	0	0	0	0	0	0	0	0	0	1	0	0	0	0	0	360	5	2	0	0	0	0	0	0	25	0
Zotu13843	Eukaryota	Opisthokonta	Fungi						0	0	0	0	0	0	0	0	0	0	0	0	0	0	0	0	0	0	0	0	0	0	0	0	0	0	0	0	0	0	0	0	0	0	0	0	3	11	20	0	0
Zotu13846	Eukaryota	Opisthokonta	Metazoa	Gastrotricha	Gastrotricha_X	Gastrotricha_XX			0	0	0	0	0	0	0	0	0	0	0	0	0	0	0	0	0	0	0	0	0	0	0	0	0	0	0	0	0	0	0	0	0	0	0	0	0	6	0	0	0
Zotu13849	Eukaryota	Archaeplastida	Chlorophyta	Trebouxiophyceae					0	0	0	0	0	3	0	0	0	0	0	0	0	0	0	0	0	0	0	0	0	0	0	0	0	0	0	0	0	0	0	0	0	0	0	0	67	51	38	0	0
Zotu13852	Eukaryota	Rhizaria	Cercozoa	Novel-clade-10-12	Novel-clade-12	NC12B-lineage	NC12B-lineage_X	NC12B-lineage_X_sp.	0	0	0	0	0	0	0	0	0	0	0	0	0	0	0	0	0	0	0	0	0	1	0	0	0	0	0	0	0	0	0	0	0	0	0	0	0	0	0	0	0
Zotu13855	Eukaryota								0	0	0	0	0	0	0	0	0	0	0	0	0	0	0	0	0	0	0	0	0	0	0	0	0	0	0	0	0	0	0	0	0	0	0	4	0	0	0	13	0
Zotu13858	Eukaryota								0	0	0	0	0	0	0	0	0	0	0	1	0	0	0	0	0	0	0	0	0	0	0	0	0	0	0	0	0	0	0	0	0	0	0	0	0	0	0	2	0
Zotu13861	Eukaryota	Stramenopiles	Ochrophyta	Bacillariophyta	Bacillariophyta_X	Araphid-pennate			0	0	0	0	0	0	0	0	0	0	0	0	0	0	0	0	0	0	0	0	0	0	0	0	0	0	0	0	0	0	0	0	0	0	0	0	0	0	0	8	0
Zotu13863	Eukaryota								0	0	0	0	0	0	0	0	0	0	1	1	0	0	0	0	0	0	0	0	0	0	0	0	1	0	0	0	0	0	0	0	0	0	0	0	0	1	0	0	0
Zotu13865	Eukaryota	Opisthokonta	Fungi	Basidiomycota	Agaricomycotina	Agaricomycetes			0	1	1	0	0	0	0	0	0	1	0	0	0	0	0	0	1	0	0	0	0	0	0	0	0	0	0	0	0	0	0	0	0	2	0	0	0	0	0	2	0
Zotu13866	Eukaryota	Opisthokonta	Fungi	Basidiomycota	Agaricomycotina	Agaricomycetes			0	0	0	0	0	0	0	0	0	0	0	0	0	0	0	0	0	0	0	0	0	0	0	0	0	0	0	0	0	0	0	0	0	0	0	0	0	0	0	0	0
Zotu13868	Eukaryota								0	0	0	0	0	0	0	0	0	0	0	0	0	0	0	0	0	0	0	0	0	0	0	0	0	0	0	0	0	0	0	0	0	0	0	0	0	0	0	0	12
Zotu1387	Eukaryota	Archaeplastida	Streptophyta	Embryophyceae	Embryophyceae_X	Embryophyceae_XX	Embryophyceae_XXX	Embryophyceae_XXX_sp.	10	0	3	0	0	0	0	0	0	1227	22	141	0	0	0	0	0	0	0	0	0	0	0	0	1	0	1	0	0	0	25	0	4	0	0	0	1	0	0	53	0
Zotu13872	Eukaryota	Opisthokonta	Fungi	Ascomycota	Pezizomycotina				0	17	0	0	5	0	0	0	1	16	102	13	0	0	0	0	0	0	0	0	0	0	0	0	0	4	0	0	0	0	0	18	0	0	0	0	0	0	0	57	460
Zotu13873	Eukaryota	Rhizaria	Cercozoa	Filosa-Sarcomonadea	Glissomonadida	Sandonidae	Sandonidae_X	Sandonidae_X_sp.	0	0	0	0	0	0	0	0	0	0	0	0	0	0	0	0	0	0	0	0	0	0	0	0	0	0	0	0	0	0	0	0	0	0	0	0	0	0	0	0	1
Zotu13876	Eukaryota	Rhizaria	Cercozoa	Filosa-Imbricatea	Euglyphida	Trinematidae	Corythion	Corythion_dubium	0	0	0	0	0	0	0	0	0	0	0	0	0	0	0	0	0	0	0	0	0	0	0	0	0	0	0	0	0	0	0	0	0	0	0	0	0	0	0	0	0
Zotu1388	Eukaryota	Archaeplastida	Streptophyta	Embryophyceae	Embryophyceae_X	Embryophyceae_XX			20	7	0	0	1	0	6	0	0	8	1	0	0	0	0	0	1	0	0	0	0	0	0	0	12	2	9	0	0	0	15	4	0	0	0	0	0	0	0	296	16
Zotu13881	Eukaryota	Archaeplastida	Chlorophyta	Chlorophyceae	Chlamydomonadales	Chlamydomonadales_X	Polytoma	Polytoma_oviforme	0	0	0	0	0	0	0	0	0	0	0	0	0	0	0	0	0	0	0	0	1	0	0	0	0	0	0	0	0	0	0	0	0	0	2	0	2	0	0	0	0
Zotu13889	Eukaryota								0	0	0	0	0	0	0	0	0	0	0	0	44	17	4	0	0	0	0	4	1	0	0	0	0	0	0	23	1	0	0	0	0	1	9	26	1	2	0	0	0
Zotu13893	Eukaryota	Alveolata	Ciliophora	Oligohymenophorea	Scuticociliatia				0	0	0	0	0	0	0	0	0	0	0	0	0	0	0	0	0	2	0	0	0	0	0	0	0	0	0	0	0	0	0	0	0	0	0	0	1	0	0	0	0
Zotu13894	Eukaryota								0	0	0	0	0	0	0	0	0	0	0	0	0	0	0	0	0	0	0	0	0	0	0	0	0	0	0	0	0	0	0	0	0	0	0	0	0	0	0	0	0
Zotu13898	Eukaryota	Opisthokonta	Metazoa	Nematoda	Chromadorea	Chromadorea_X			0	0	0	0	0	0	1	0	1	0	0	0	0	0	1	0	2	0	0	0	0	0	3	0	0	0	0	0	1	0	0	0	0	0	0	0	0	0	0	0	0
Zotu13899	Eukaryota	Archaeplastida	Chlorophyta	Trebouxiophyceae					0	0	0	0	0	0	0	0	2	0	0	0	0	0	0	0	0	1	0	0	0	0	0	0	0	0	0	0	0	0	0	0	0	0	0	0	0	0	0	0	0
Zotu139	Eukaryota	Archaeplastida	Chlorophyta	Chlorophyceae	Chlamydomonadales	Chlamydomonadales_X			0	0	0	5	0	5	2090	1585	2429	0	0	0	6	0	9	0	0	0	2	2	3	0	0	1	0	0	0	0	1	0	0	0	0	1	0	0	22	12	9	0	0
Zotu1390	Eukaryota	Archaeplastida	Chlorophyta	Chlorophyceae					0	0	0	1	0	1	0	0	0	0	0	0	0	0	0	0	0	0	0	0	0	1	0	1	0	0	0	0	0	0	0	0	0	0	0	0	0	0	0	0	0
Zotu13901	Eukaryota								1	0	0	0	0	0	1	0	0	0	2	0	1	0	0	1	0	0	0	2	0	0	0	0	1	0	0	0	0	0	0	0	0	1	2	1	0	0	0	3	0
Zotu13905	Eukaryota	Opisthokonta	Metazoa	Rotifera	Rotifera_X	Rotifera_XX			0	0	0	0	0	0	0	0	0	0	0	0	0	0	0	0	0	0	0	0	0	0	0	0	0	0	0	0	0	0	0	0	0	0	0	0	0	0	0	0	0
Zotu13906	Eukaryota	Opisthokonta	Fungi	Chytridiomycota	Chytridiomycotina	Chytridiomycetes			0	0	0	0	0	0	0	0	0	0	0	0	0	0	0	0	0	0	0	0	0	0	0	0	0	0	0	0	0	0	1	0	0	0	0	0	0	0	0	0	0
Zotu13907	Eukaryota	Opisthokonta	Metazoa	Rotifera	Rotifera_X	Rotifera_XX	Rotifera_XXX	Rotifera_XXX_sp.	0	0	0	0	0	0	0	0	0	0	0	0	0	0	0	0	0	0	0	0	0	0	0	0	0	0	0	0	0	0	0	0	0	0	0	0	0	0	0	0	0
Zotu13909	Eukaryota	Opisthokonta	Metazoa	Nematoda	Chromadorea	Chromadorea_X			0	0	0	0	1	1	0	0	0	0	0	0	0	0	0	0	0	0	0	0	0	0	0	0	0	0	0	0	0	0	0	0	0	0	0	0	0	0	0	0	0
Zotu1391	Eukaryota	Opisthokonta	Metazoa	Platyhelminthes	Turbellaria	Rhabdocoela	Gieysztoria	Gieysztoria_sp.	14	13	0	0	2	0	2	0	0	21	8	0	0	0	0	0	0	0	0	0	0	0	0	0	34	17	21	0	0	0	17	2	1	0	0	0	0	0	0	29	4
Zotu1392	Eukaryota	Opisthokonta	Metazoa	Arthropoda					10	2	6	6	8	32	0	3	1	29	6	8	2	3	1	0	1	2	2	9	5	3	1	0	4	2	4	0	0	0	9	2	2	4	3	2	2	0	2	10	0
Zotu13923	Eukaryota	Opisthokonta	Metazoa	Nematoda	Enoplea	Enoplea_X			0	0	0	0	0	0	0	0	0	0	0	0	0	0	0	0	0	0	0	0	0	0	0	0	0	0	0	0	0	0	0	0	0	0	0	0	0	0	0	0	0
Zotu13925	Eukaryota	Opisthokonta	Metazoa	Mollusca	Bivalvia	Heteroconchia			0	0	0	0	0	0	0	0	0	0	0	0	0	0	0	0	0	0	0	0	0	0	0	0	0	0	0	0	0	0	0	0	0	0	0	0	0	0	0	0	0
Zotu13927	Eukaryota								0	0	0	0	0	0	0	0	0	0	0	0	0	0	0	0	0	0	0	0	0	0	0	0	0	0	0	0	0	0	0	0	0	0	0	0	0	0	0	0	0
Zotu13928	Eukaryota								0	0	0	0	0	0	0	0	0	0	0	0	0	0	0	0	0	0	0	0	0	0	0	0	0	0	0	0	0	0	0	0	0	0	0	0	0	0	0	0	0
Zotu13929	Eukaryota	Archaeplastida	Rhodophyta	Bangiophyceae	Cyanidiales	Cyanidiales_X	Cyanidiales_XX	Cyanidiales_XX_sp.	0	0	0	0	0	0	0	0	0	0	0	0	0	0	0	0	0	0	0	0	0	0	0	0	0	0	0	0	0	0	0	0	0	0	0	0	0	0	0	0	0
Zotu1393	Eukaryota								4	9	17	13	38	33	0	0	0	8	1	0	0	0	0	8	8	9	3	1	8	0	1	0	5	5	6	0	1	1	21	12	2	9	3	11	0	0	0	18	0
Zotu13930	Eukaryota								0	0	0	0	0	0	0	0	0	0	0	0	0	0	0	0	0	0	0	0	0	0	0	0	0	0	0	0	0	0	0	0	0	0	0	0	0	0	0	0	0
Zotu13931	Eukaryota	Opisthokonta	Fungi	Ascomycota	Pezizomycotina	Sordariomycetes			0	0	0	0	0	0	0	0	0	0	0	0	0	0	0	0	0	0	0	0	0	0	0	0	0	0	0	0	0	0	0	0	0	0	0	0	0	0	0	0	0
Zotu13932	Eukaryota	Stramenopiles	Stramenopiles_X	Oomycota	Oomycota_X	Peronosporales			0	0	0	0	0	0	0	0	0	0	0	0	0	0	0	0	0	0	0	0	0	0	0	0	0	0	0	0	0	0	0	0	0	0	0	0	0	0	0	0	0
Zotu13933	Eukaryota								0	0	0	0	0	0	0	0	0	0	0	0	0	0	0	0	0	0	0	0	0	0	0	0	0	0	0	0	0	0	0	0	0	0	0	0	0	2	1	0	0
Zotu13934	Eukaryota								0	0	0	0	0	0	0	0	0	0	0	0	0	0	0	0	0	0	0	0	1	0	0	1	0	0	0	0	0	1	0	0	0	0	0	0	1	0	1	0	0
Zotu13939	Eukaryota								0	0	0	0	0	0	0	0	0	0	0	0	0	0	0	0	0	0	0	0	0	0	0	0	0	0	0	0	0	0	0	0	0	0	0	0	0	0	0	0	0
Zotu13940	Eukaryota								0	0	0	0	0	0	0	0	0	0	0	0	0	0	0	0	0	0	0	0	0	0	0	0	0	0	0	0	0	0	0	0	0	0	0	0	0	0	0	0	0
Zotu13941	Eukaryota	Amoebozoa	Lobosa	Tubulinea	Echinamoebida	Vermamoebidae	Hartmannella	Hartmannella_vermiformis	0	0	0	0	0	0	0	0	0	0	0	0	0	0	0	0	0	0	0	0	0	0	0	0	0	0	0	0	0	0	0	0	0	0	0	0	0	0	0	0	0
Zotu13944	Eukaryota	Amoebozoa	Conosa	Variosea	Variosea_X	Cavosteliids	Schizoplasmodiopsis	Schizoplasmodiopsis_vulgaris	0	0	0	0	0	0	0	0	0	0	0	0	0	0	0	0	0	0	0	0	0	0	0	0	0	0	0	0	0	0	0	0	0	0	0	0	0	0	0	0	0
Zotu13945	Eukaryota	Alveolata	Ciliophora	Spirotrichea	Hypotrichia				0	0	0	0	0	0	0	0	0	0	0	0	0	0	0	0	0	0	0	0	0	0	0	0	0	0	0	0	0	0	0	0	0	0	0	0	0	0	0	0	0
Zotu13946	Eukaryota								0	0	0	0	0	0	0	0	0	0	0	0	0	0	0	0	0	0	0	0	0	0	0	0	0	0	0	0	0	0	0	0	0	0	0	0	0	0	0	0	0
Zotu1395	Eukaryota								0	0	0	0	0	0	0	0	0	18	12	15	0	0	0	0	0	0	0	0	0	0	0	0	0	0	11	0	0	0	0	0	0	0	0	0	2	0	0	0	0
Zotu13951	Eukaryota	Opisthokonta	Choanoflagellida	Choanoflagellatea	Craspedida				0	0	0	0	0	0	0	0	0	0	0	0	0	0	0	0	0	0	0	0	0	0	0	0	0	0	0	0	0	0	0	0	0	0	0	0	0	0	0	0	0
Zotu13953	Eukaryota								0	0	0	0	0	0	0	0	0	0	0	0	0	0	0	0	0	0	0	0	0	0	0	0	0	0	0	0	0	0	0	0	0	0	0	0	0	0	0	0	0
Zotu13954	Eukaryota	Rhizaria	Cercozoa	Filosa-Sarcomonadea	Cercomonadida	Paracercomonadidae	Paracercomonas		2	2	0	0	0	0	0	0	0	0	0	0	0	0	0	0	0	0	0	0	0	0	0	0	0	0	0	0	0	0	0	0	0	0	0	0	0	0	0	0	0
Zotu1396	Eukaryota	Opisthokonta	Metazoa	Rotifera	Rotifera_X	Rotifera_XX	Rotifera_XXX	Rotifera_XXX_sp.	0	0	0	0	0	0	0	0	0	0	0	0	0	5	11	0	0	2	21	1	0	4	5	10	0	0	0	106	166	161	0	0	0	0	0	1	0	0	0	0	0
Zotu13960	Eukaryota	Stramenopiles	Stramenopiles_X						0	0	0	0	0	0	0	0	0	0	0	0	0	0	0	0	0	0	0	0	0	0	0	0	0	0	0	0	0	0	0	0	0	0	0	0	0	0	0	0	0
Zotu13962	Eukaryota	Opisthokonta	Metazoa	Rotifera	Rotifera_X	Rotifera_XX	Rotifera_XXX	Rotifera_XXX_sp.	0	0	0	0	0	0	0	0	0	0	0	0	0	0	0	0	0	0	0	0	0	0	0	0	0	0	0	0	0	0	0	0	0	0	0	0	0	0	0	0	0
Zotu13963	Eukaryota								0	0	0	0	0	0	0	0	0	0	0	0	0	0	0	0	0	0	0	0	0	0	0	0	0	0	0	0	0	0	0	0	0	0	0	0	0	0	0	0	0
Zotu13964	Eukaryota	Alveolata	Ciliophora						0	0	0	0	0	0	0	0	0	0	0	0	0	0	0	0	0	0	0	0	0	0	0	0	0	0	0	0	0	0	0	0	0	0	0	0	0	0	0	0	0
Zotu13966	Eukaryota								0	0	0	0	0	0	0	0	0	0	0	0	0	0	0	0	0	0	0	0	0	0	0	0	0	0	0	0	0	0	0	0	0	0	0	0	0	0	0	0	0
Zotu13968	Eukaryota								0	0	0	0	0	0	0	0	0	0	0	0	0	0	0	0	0	0	0	0	0	0	0	0	0	0	0	0	0	0	0	0	0	0	0	0	0	0	0	0	0
Zotu13969	Eukaryota	Rhizaria	Cercozoa	Filosa-Sarcomonadea	Cercomonadida	Cercomonadidae	Cercomonadidae_X	Cercomonadidae_X_sp.	0	0	0	0	0	0	0	0	0	0	0	0	0	0	0	0	0	0	0	0	0	0	0	0	0	0	0	0	0	0	0	0	0	0	0	0	0	0	0	0	0
Zotu1397	Eukaryota	Amoebozoa	Conosa	Mycetozoa-Myxogastrea	Stemonitales-Physarales				0	0	0	0	0	0	0	0	0	0	0	0	0	0	33	0	0	0	0	0	0	0	0	0	0	0	0	0	26	0	0	0	0	41	0	0	0	0	0	0	0
Zotu13970	Eukaryota	Opisthokonta	Metazoa	Rotifera	Rotifera_X	Rotifera_XX	Rotifera_XXX	Rotifera_XXX_sp.	0	0	0	0	0	0	0	0	0	0	0	0	0	0	0	0	0	0	0	0	0	0	0	0	0	0	0	0	0	0	0	0	0	0	0	0	0	0	0	0	0
Zotu13974	Eukaryota	Opisthokonta	Metazoa	Nematoda	Enoplea	Enoplea_X	Prismatolaimus	Prismatolaimus_intermedius	0	0	0	0	0	0	0	0	0	0	0	0	0	0	0	0	0	0	0	0	0	0	0	0	0	0	0	0	0	0	0	0	0	0	0	0	0	0	0	0	0
Zotu13976	Eukaryota	Opisthokonta	Fungi						0	0	0	1	0	0	0	0	0	0	0	0	0	0	0	0	0	0	0	0	0	0	0	0	0	0	0	0	0	0	0	0	0	0	0	0	0	0	0	0	0
Zotu13982	Eukaryota	Archaeplastida	Chlorophyta	Chlorophyceae	Sphaeropleales	Sphaeropleales_X	Characium	Characium_saccatum	0	0	0	0	0	0	0	0	0	0	0	0	0	0	0	0	0	0	0	0	0	0	0	0	0	0	0	0	0	0	0	0	0	0	0	0	0	0	0	0	0
Zotu13986	Eukaryota	Opisthokonta	Fungi	Ascomycota	Pezizomycotina				0	0	0	0	0	0	0	0	0	0	0	0	0	0	0	0	0	0	0	0	0	0	0	0	0	0	0	0	0	0	0	0	0	0	0	0	0	0	0	0	0
Zotu1399	Eukaryota	Opisthokonta	Metazoa	Arthropoda					0	5	0	0	4	0	0	0	0	4	21	5	0	0	0	0	0	0	0	0	0	0	0	0	0	3	0	0	0	0	0	9	0	0	0	0	0	0	0	26	203
Zotu13992	Eukaryota	Opisthokonta	Fungi	Ascomycota	Pezizomycotina				0	0	0	0	0	0	0	0	0	0	0	0	0	0	0	0	0	0	0	0	0	0	0	0	0	0	0	0	0	0	0	0	0	0	0	0	0	0	0	0	0
Zotu13995	Eukaryota	Rhizaria	Cercozoa	Filosa-Sarcomonadea	Glissomonadida				0	0	0	0	0	0	0	0	0	0	0	0	0	0	0	0	0	0	0	0	0	0	0	0	0	0	0	0	0	0	0	0	0	0	0	0	0	0	0	0	0
Zotu13996	Eukaryota	Opisthokonta	Fungi	Cryptomycota	Cryptomycotina	Cryptomycotina_X	Cryptomycotina_XX	Cryptomycotina_XX_sp.	0	0	0	0	0	0	0	0	0	0	0	0	0	0	0	0	0	0	0	0	0	0	0	0	0	0	0	0	0	0	0	0	0	0	0	0	0	0	0	0	0
Zotu13998	Eukaryota	Opisthokonta	Metazoa	Nematoda	Chromadorea	Chromadorea_X	Filenchus	Filenchus_misellus	0	0	0	0	0	0	0	0	0	0	0	0	0	0	0	0	0	0	0	0	0	0	0	0	0	0	0	0	0	0	0	0	0	0	0	0	0	0	0	0	0
Zotu14	Eukaryota								1	3	4	1	2	4	0	1	0	0	1	0	23	2094	3089	1	0	2	27906	8381	8448	0	0	0	0	0	6	1	1	1037	5	2	2	10	398	9	0	0	1	0	0
Zotu140	Eukaryota	Hacrobia	Katablepharidophyta	Katablepharidaceae	Katablepharidales	Katablepharidales_X			59	0	1	2	2	1	12	0	0	36	2	6	289	1	0	0	0	0	0	0	0	0	0	1	0	0	2	0	0	0	54	0	1	328	356	6847	0	0	0	1390	36
Zotu1400	Eukaryota	Opisthokonta	Fungi	Basidiomycota	Agaricomycotina	Agaricomycetes			0	10	1	71	1	5	0	0	0	0	20	3	0	0	0	0	0	0	0	0	0	0	0	0	0	0	0	0	0	0	0	8	2	0	0	0	4	0	0	26	132
Zotu14003	Eukaryota	Amoebozoa	Lobosa	Tubulinea	Nolandida	Nolandellidae	Nolandellidae_X	Nolandellidae_X_sp.	0	0	0	0	0	0	0	1	2	0	0	0	0	0	0	0	0	0	0	0	0	0	0	0	0	0	0	0	0	0	0	0	0	0	0	0	0	0	0	0	0
Zotu14004	Eukaryota	Stramenopiles	Ochrophyta	Bacillariophyta	Bacillariophyta_X	Raphid-pennate			0	0	0	0	0	0	0	0	0	0	0	0	0	0	0	0	0	0	0	0	0	0	0	1	0	0	0	0	0	0	0	0	0	0	0	0	0	0	0	0	0
Zotu14009	Eukaryota								0	0	0	0	0	0	0	0	0	0	0	0	0	0	0	0	0	0	0	0	0	0	0	0	0	0	0	0	0	0	0	0	0	0	0	0	0	0	0	0	0
Zotu1401	Eukaryota								0	0	0	1	373	0	0	0	0	0	0	0	0	0	0	0	0	0	0	0	0	0	0	0	0	0	0	0	0	0	0	0	0	0	0	0	0	7	0	0	0
Zotu14010	Eukaryota	Opisthokonta	Metazoa						0	0	0	0	0	0	0	0	0	0	0	0	0	0	0	0	0	0	0	0	0	0	0	0	0	0	0	0	0	0	0	0	0	0	0	0	0	0	0	0	0
Zotu14011	Eukaryota								0	0	0	0	0	0	0	0	0	0	0	0	0	0	0	0	0	0	0	0	0	0	0	0	0	0	0	0	0	0	0	0	0	0	0	0	0	0	0	0	0
Zotu14012	Eukaryota	Opisthokonta	Metazoa						0	0	0	0	0	0	0	0	0	0	0	0	0	0	0	0	0	0	0	0	0	0	0	2	0	0	0	0	0	0	0	0	0	0	0	0	0	0	0	0	0
Zotu14014	Eukaryota	Opisthokonta	Metazoa	Nematoda					0	0	0	0	0	0	0	0	0	0	0	0	0	0	0	0	0	0	0	0	0	0	0	0	0	0	0	0	0	0	0	0	0	0	0	0	0	0	0	0	0
Zotu14016	Eukaryota	Opisthokonta	Metazoa						0	0	0	0	0	0	0	0	0	3	2	1	0	0	0	0	0	0	0	0	0	0	0	0	1	0	0	0	0	0	0	0	0	0	0	0	0	0	0	0	0
Zotu14019	Eukaryota	Opisthokonta	Fungi	Ascomycota	Pezizomycotina	Sordariomycetes	Conioscypha	Conioscypha_lignicola	0	0	0	0	0	0	0	0	0	0	0	0	0	0	0	0	0	0	0	0	0	0	0	0	0	0	0	0	0	0	0	0	0	0	0	0	0	0	0	0	0
Zotu1402	Eukaryota								0	0	0	0	0	0	0	0	0	0	2	0	1	0	0	0	0	0	0	0	0	0	0	0	0	17	1	0	0	0	58	26	17	2	0	1	0	0	0	0	0
Zotu14021	Eukaryota	Opisthokonta	Fungi	Chytridiomycota	Chytridiomycotina	Chytridiomycetes	Chytridium	Chytridium_polysiphoniae	0	0	0	0	0	0	0	0	0	0	0	0	0	0	0	0	0	0	0	0	0	0	0	0	0	0	0	0	0	0	0	0	0	0	0	0	0	0	0	0	0
Zotu14024	Eukaryota								0	0	0	0	0	0	0	0	0	0	0	0	0	0	0	0	0	0	0	0	0	0	0	0	0	0	0	0	0	1	0	0	0	0	0	0	0	0	0	0	0
Zotu14025	Eukaryota								0	0	0	0	0	0	0	0	0	0	0	0	0	0	0	0	0	0	0	0	0	0	0	0	0	0	0	0	0	0	0	0	0	0	0	0	0	0	0	0	0
Zotu14026	Eukaryota								0	0	0	0	0	0	0	0	0	0	0	0	0	0	0	0	0	0	0	0	0	0	0	0	0	0	0	0	0	0	0	0	0	0	0	0	0	0	0	0	0
Zotu14032	Eukaryota								0	0	0	0	0	0	0	0	0	0	0	0	0	0	0	0	0	0	0	0	0	0	0	0	0	0	0	0	0	0	0	0	0	0	0	0	0	0	0	0	0
Zotu14034	Eukaryota	Archaeplastida	Glaucophyta	Glaucocystophyceae	Glaucocystophytes	Glaucocystaceae	Glaucocystis	Glaucocystis_nostochinearum	0	0	0	0	0	0	0	0	0	0	0	0	0	0	0	0	0	0	0	0	0	0	0	0	0	0	0	0	0	0	0	0	0	0	0	0	0	0	0	0	0
Zotu14039	Eukaryota	Opisthokonta	Choanoflagellida	Choanoflagellatea	Craspedida	Salpingoecidae_Group_C1	Salpingoecidae_Group_C1_X	Salpingoecidae_Group_C1_X_sp.	0	0	0	0	0	0	0	0	0	0	0	0	0	0	0	0	0	0	0	0	0	0	0	0	0	0	0	0	0	0	0	0	0	0	0	0	0	0	0	0	0
Zotu14040	Eukaryota								0	0	0	0	0	0	0	0	0	0	0	0	0	0	0	0	0	0	0	0	0	0	0	0	0	0	0	0	0	0	0	0	0	0	0	0	0	0	0	0	0
Zotu14041	Eukaryota	Opisthokonta	Fungi	Ascomycota	Pezizomycotina	Dothideomycetes			0	0	0	0	1	0	1	1	0	0	0	0	2	0	1	0	0	0	0	0	0	0	0	0	0	0	0	0	0	0	0	0	0	0	0	0	0	1	0	0	0
Zotu14042	Eukaryota								0	0	0	0	0	0	0	0	0	0	0	0	0	0	0	0	0	0	0	0	0	0	0	0	0	0	0	0	0	0	0	0	0	0	0	0	0	0	1	0	0
Zotu14043	Eukaryota	Archaeplastida	Chlorophyta	Trebouxiophyceae	Chlorellales	Chlorellales_X	Chlorellales_XX	Chlorellales_XX_sp.	0	0	0	0	0	0	0	0	0	0	0	0	0	0	0	0	0	0	0	0	0	0	0	0	0	0	0	0	0	0	0	0	0	0	0	0	0	0	0	4	3
Zotu14053	Eukaryota	Opisthokonta	Metazoa	Nematoda	Chromadorea	Chromadorea_X	Haliplectus	Haliplectus_sp.	4	0	1	0	0	0	0	0	0	0	0	0	0	0	0	2	1	0	0	0	2	0	0	0	0	0	0	0	0	0	0	0	3	0	0	0	0	0	0	0	2
Zotu14059	Eukaryota	Stramenopiles	Stramenopiles_X	MAST	MAST-12	MAST-12C	MAST-12C_X	MAST-12C_X_sp.	22	0	4	0	0	0	0	0	0	1	0	0	0	0	0	0	0	0	0	0	0	0	0	0	0	0	0	0	0	0	2	0	0	0	0	0	0	0	0	1	0
Zotu1406	Eukaryota	Rhizaria	Cercozoa	Filosa-Sarcomonadea	Glissomonadida	Glissomonadida_X	Glissomonadida_XX	Glissomonadida_XX_sp.	7	3	8	3	12	40	0	0	0	2	0	0	0	4	21	3	26	1	4	13	33	0	0	0	0	10	1	1	1	0	13	2	1	11	4	0	2	0	3	0	2
Zotu14064	Eukaryota	Alveolata	Ciliophora	Colpodea	Colpodida	Colpodidae			10	0	1	1	0	0	0	0	0	0	1	0	0	0	0	0	2	0	0	0	0	0	0	0	0	0	1	0	0	0	0	3	2	1	0	0	0	0	0	6	1
Zotu14066	Eukaryota	Archaeplastida	Chlorophyta	Trebouxiophyceae					3	0	0	0	0	2	0	0	0	0	0	0	0	0	0	0	0	0	0	0	0	0	0	0	0	0	0	0	0	0	1	0	0	0	0	0	0	0	0	1	0
Zotu14070	Eukaryota	Amoebozoa	Conosa	Variosea	ATCC50593-Flamella-WIM80-lineage	Flamella-lineage	Flamella-lineage_X	Flamella-lineage_X_sp.	2	0	2	0	0	1	0	0	0	0	0	0	2	0	0	0	0	0	0	1	0	0	0	0	0	0	0	0	0	0	3	1	0	0	1	1	0	0	0	2	0
Zotu14078	Eukaryota	Archaeplastida	Chlorophyta	Ulvophyceae	Trentepohliales	Trentepohliales_X			1	1	2	0	0	0	0	0	0	1	0	0	0	0	0	0	1	0	0	0	0	0	0	0	0	0	0	0	0	0	0	0	0	0	0	0	1	0	0	0	0
Zotu14083	Eukaryota	Opisthokonta	Metazoa	Nematoda	Chromadorea	Chromadorea_X			0	17	0	3	0	0	0	0	0	0	0	0	0	0	0	0	0	0	0	0	0	0	0	0	0	0	0	0	0	0	0	0	0	0	0	0	0	0	0	0	0
Zotu14085	Eukaryota	Opisthokonta	Metazoa	Rotifera	Rotifera_X	Rotifera_XX	Rotifera_XXX	Rotifera_XXX_sp.	2	4	3	0	0	0	0	0	0	2	0	5	0	0	0	1	1	2	0	0	0	0	0	0	2	0	3	0	0	0	3	1	1	0	0	0	0	0	0	1	0
Zotu14089	Eukaryota	Rhizaria	Cercozoa	Filosa-Sarcomonadea	Cercomonadida	Cercomonadidae			0	0	0	0	0	0	0	0	0	0	0	0	0	0	0	0	0	0	0	0	0	0	0	0	0	0	0	0	0	0	0	0	0	0	0	0	0	0	0	0	0
Zotu14090	Eukaryota	Amoebozoa	Conosa	Variosea	Variosea_X	Variosea_XX	Variosea_XXX	Variosea_XXX_sp.	0	4	0	0	0	0	0	0	0	0	1	0	0	0	0	0	44	0	0	0	0	0	0	0	0	0	0	0	0	0	0	0	0	0	0	0	0	0	0	0	0
Zotu14093	Eukaryota	Alveolata	Ciliophora	Colpodea	Colpodida	Colpodidae			0	2	0	0	0	0	0	0	0	0	5	2	0	0	0	0	0	0	0	0	0	0	0	0	0	0	0	0	0	0	0	3	0	0	0	0	0	0	1	1	2
Zotu14097	Eukaryota	Rhizaria	Cercozoa	Filosa-Sarcomonadea	Cercomonadida	Paracercomonadidae	Paracercomonas	Paracercomonas_sp.	0	2	0	0	0	0	0	0	0	0	9	0	0	0	0	0	0	0	0	0	0	0	0	0	2	0	3	0	0	0	0	3	0	0	0	0	0	0	0	0	1
Zotu141	Eukaryota	Alveolata	Ciliophora	Oligohymenophorea	Peritrichia	Peritrichia-1	Peritrichia-1_X	Peritrichia-1_X_sp.	2736	241	60	0	0	0	1	0	0	22	41	0	1	0	0	0	283	53	9	37	1	0	2	0	0	35	1	0	0	0	132	2074	19	0	1	138	1	0	0	519	26
Zotu1410	Eukaryota	Archaeplastida	Chlorophyta						0	0	0	0	0	1	0	0	0	0	0	0	2	1	1	0	0	0	0	0	0	2	10	59	0	0	0	0	0	0	0	0	0	0	0	0	17	0	175	0	0
Zotu14103	Eukaryota	Rhizaria	Cercozoa	Filosa-Sarcomonadea	Glissomonadida	Sandonidae	Sandonidae_X	Sandonidae_X_sp.	1	0	0	0	0	0	0	0	0	1	0	0	0	0	2	0	0	0	1	1	0	0	0	0	0	0	0	0	0	0	1	0	0	0	0	0	0	0	0	1	0
Zotu14106	Eukaryota	Rhizaria	Cercozoa	Filosa-Imbricatea	Filosa-Imbricatea_X	Novel-clade-2	Novel-clade-2_X	Novel-clade-2_X_sp.	0	0	2	1	0	0	0	0	0	0	0	0	0	0	0	0	0	0	0	0	0	0	0	0	1	0	0	0	0	0	0	0	0	0	0	1	0	0	0	2	0
Zotu14108	Eukaryota								1	1	0	0	0	0	0	0	0	1	0	0	0	0	0	0	0	0	0	0	0	0	0	0	0	0	0	0	0	0	0	0	0	1	0	0	0	0	0	1	0
Zotu1411	Eukaryota	Rhizaria	Cercozoa	Filosa-Sarcomonadea	Glissomonadida	Sandonidae			0	0	0	0	0	0	0	0	0	0	0	0	0	2	6	0	0	1	7	0	0	0	0	0	0	0	0	7	11	2	0	0	0	0	38	26	1	0	0	0	0
Zotu1412	Eukaryota	Alveolata	Ciliophora	Spirotrichea	Hypotrichia				0	0	0	0	0	0	0	0	0	0	0	0	0	0	0	0	0	0	0	0	0	0	0	0	0	0	0	0	0	0	0	0	0	0	0	0	0	0	0	0	0
Zotu14124	Eukaryota	Rhizaria	Cercozoa						0	0	1	0	0	0	0	0	0	0	0	0	0	0	1	0	0	0	0	0	2	0	0	0	0	0	0	0	0	0	0	0	0	0	0	0	0	0	0	0	0
Zotu14125	Eukaryota	Alveolata	Ciliophora	Oligohymenophorea	Scuticociliatia	Scuticociliatia_X	Scuticociliatia_XX	Scuticociliatia_XX_sp.	0	0	1	0	0	0	0	0	0	1	0	0	0	0	0	0	0	0	0	0	0	0	0	0	0	0	0	0	0	0	0	0	0	0	0	2	0	0	0	2	0
Zotu1413	Eukaryota	Opisthokonta	Metazoa	Rotifera	Rotifera_X	Rotifera_XX	Rotifera_XXX	Rotifera_XXX_sp.	0	0	0	0	0	0	0	0	0	0	0	0	29	0	0	0	0	0	0	6	6	0	0	0	0	0	0	0	0	1	0	0	0	0	20	0	0	0	0	0	0
Zotu14133	Eukaryota	Rhizaria	Cercozoa						0	0	0	14	0	0	0	0	0	0	0	0	0	0	0	0	0	0	0	0	0	0	0	0	0	0	0	0	0	0	0	0	0	0	0	0	0	0	0	0	0
Zotu14138	Eukaryota	Alveolata							0	0	0	1	0	2	0	0	0	1	0	3	0	0	0	0	0	0	0	0	1	0	0	0	1	0	0	0	0	0	0	0	0	0	0	1	0	0	0	5	3
Zotu14139	Eukaryota	Stramenopiles	Stramenopiles_X	Oomycota	Oomycota_X				0	0	0	40	0	4	0	0	0	0	0	0	0	0	0	0	0	0	0	0	0	0	0	0	0	0	0	0	0	0	0	0	0	1	0	0	0	0	0	0	0
Zotu14141	Eukaryota	Stramenopiles	Ochrophyta	Bacillariophyta	Bacillariophyta_X	Polar-centric-Mediophyceae	Cyclotella	Cyclotella_meneghiniana	0	0	0	16	0	0	0	0	0	0	0	0	0	0	0	0	0	2	0	0	0	0	0	0	0	0	0	0	0	0	0	0	0	0	0	0	0	0	0	0	0
Zotu14144	Eukaryota	Rhizaria	Cercozoa	Filosa-Thecofilosea	Cryomonadida	Rhogostoma-lineage	Rhogostoma-lineage_X	Rhogostoma-lineage_X_sp.	0	0	0	10	0	0	0	0	0	0	0	0	0	0	0	0	0	0	0	0	0	0	0	0	0	0	0	0	0	0	0	0	0	0	0	0	0	0	0	0	0
Zotu14145	Eukaryota	Rhizaria	Cercozoa	Filosa-Sarcomonadea	Glissomonadida	Allapsidae			0	0	0	13	0	0	0	0	0	0	0	0	0	0	0	0	0	0	0	0	0	0	0	0	0	0	0	0	0	0	0	0	0	0	0	0	1	0	0	0	0
Zotu14147	Eukaryota								2	1	5	2	0	0	1	0	1	0	0	1	0	0	2	2	3	22	1	1	2	0	0	0	0	5	0	0	0	0	0	0	1	0	5	0	0	0	0	0	0
Zotu14150	Eukaryota	Rhizaria	Cercozoa	Filosa-Sarcomonadea	Cercomonadida	Cercomonadidae			0	0	0	8	0	0	0	0	0	0	0	0	0	0	0	0	0	0	0	0	0	0	0	0	0	0	0	0	0	0	0	0	0	0	0	0	0	0	0	0	0
Zotu14152	Eukaryota	Opisthokonta	Fungi	Ascomycota	Pezizomycotina	Sordariomycetes			0	0	0	2	0	2	0	0	0	1	0	0	0	0	0	0	0	1	0	0	0	0	0	0	0	0	0	0	0	0	1	0	0	0	0	0	0	0	0	0	0
Zotu14156	Eukaryota	Rhizaria	Cercozoa	Filosa-Granofilosea	Limnofilida	Limnofilidae			0	0	0	13	0	45	0	0	0	0	0	0	0	0	0	0	0	0	0	0	0	0	0	0	0	0	0	0	0	0	0	0	0	0	0	0	0	0	0	0	0
Zotu14160	Eukaryota	Archaeplastida	Rhodophyta	Bangiophyceae	Cyanidiales	Cyanidiales_X	Cyanidiales_XX	Cyanidiales_XX_sp.	0	0	0	23	0	1	0	0	0	0	0	0	0	0	0	0	0	0	0	0	0	0	0	0	0	0	0	0	0	0	0	0	0	0	0	0	0	0	0	0	0
Zotu14162	Eukaryota								0	0	0	2	0	1	0	0	0	0	0	0	1	0	0	0	1	0	0	0	0	0	0	0	0	0	0	0	0	0	0	0	0	1	0	0	0	0	0	0	0
Zotu14163	Eukaryota	Opisthokonta	Metazoa	Arthropoda	Chelicerata	Arachnida			0	0	0	3	0	0	0	0	0	1	0	0	0	0	0	0	0	0	0	0	0	0	0	0	2	2	1	0	0	0	0	0	0	0	0	0	0	0	0	0	0
Zotu14164	Eukaryota								0	0	0	17	0	34	0	0	0	0	0	0	0	0	0	0	0	0	0	0	0	0	0	0	0	0	0	0	0	0	0	0	0	0	0	0	1	0	0	0	0
Zotu14165	Eukaryota	Alveolata	Ciliophora	Colpodea	Platyophryida	Platyophryidae	Platyophrya		0	0	0	0	0	0	0	0	0	0	0	0	0	0	0	0	0	0	0	0	0	0	0	0	0	0	0	0	0	0	0	0	0	0	0	0	0	0	0	0	0
Zotu14168	Eukaryota	Rhizaria	Cercozoa						0	0	0	5	0	26	0	0	0	0	0	0	0	0	0	0	0	0	0	0	0	0	0	0	0	0	0	0	0	0	0	0	0	0	0	0	0	0	0	0	0
Zotu1417	Eukaryota								0	0	0	0	0	0	7	10	7	0	0	0	0	0	0	0	3	5	0	0	0	0	0	2	0	0	0	0	0	0	0	0	0	0	0	0	0	0	0	0	0
Zotu1418	Eukaryota	Rhizaria	Cercozoa	Filosa-Granofilosea	Limnofilida	Limnofilidae	Limnofilidae_X	Limnofilidae_X_sp.	4	0	0	1852	0	2	0	0	0	6	0	0	1	0	0	0	0	0	0	0	0	0	0	0	0	0	19	0	0	0	1	0	0	7	9	206	6	0	0	114	0
Zotu14186	Eukaryota	Rhizaria	Cercozoa	Endomyxa	Vampyrellida	Vampyrellida_X	Vampyrellida_clade_B	Vampyrellida_sp.	0	0	0	1	18	9	0	0	0	0	0	0	0	0	0	0	0	0	0	0	0	0	0	0	0	0	0	0	0	0	0	0	0	0	0	0	0	0	0	0	0
Zotu1419	Eukaryota	Rhizaria	Cercozoa	Filosa-Thecofilosea	Cryomonadida	Rhogostoma-lineage	Rhogostoma-lineage_X	Rhogostoma-lineage_X_sp.	32	10	6	0	1	4	0	0	6	39	22	7	0	0	0	11	5	12	0	1	1	1	0	0	19	6	13	0	0	0	24	13	8	3	6	2	0	3	1	16	7
Zotu14194	Eukaryota								0	0	0	0	6	0	0	0	0	0	0	0	0	0	0	0	0	0	0	0	0	0	0	0	0	0	0	0	0	0	0	0	0	0	0	0	0	0	0	0	0
Zotu14196	Eukaryota								0	0	0	0	4	0	0	0	0	0	0	0	0	0	0	0	0	0	0	0	0	0	0	0	0	0	0	0	0	0	0	0	0	0	0	0	0	0	0	0	0
Zotu14197	Eukaryota								1	0	0	0	0	0	0	0	0	0	0	0	0	1	0	0	0	0	1	1	0	0	0	1	0	0	0	0	0	0	0	0	0	0	0	0	0	0	0	0	0
Zotu14199	Eukaryota	Stramenopiles	Ochrophyta	Chrysophyceae	Chrysophyceae_X	Chrysophyceae_XX	Chrysophyceae_XXX	Chrysophyceae_XXX_sp.	0	0	0	0	4	0	0	0	0	0	0	0	0	0	0	0	0	0	0	0	0	0	0	0	0	0	0	0	0	0	0	0	0	0	0	0	0	0	0	0	0
Zotu142	Eukaryota	Rhizaria	Cercozoa	Filosa-Sarcomonadea	Glissomonadida	Allapsidae	Allapsidae_X	Allapsidae_X_sp.	0	0	0	1	0	3	137	105	127	0	0	0	3	0	1	18	39	33	0	1	0	29	20	37	0	0	0	2	4	0	0	0	0	2	2	1	69	63	79	0	0
Zotu1420	Eukaryota	Opisthokonta	Metazoa	Nematoda	Chromadorea	Chromadorea_X	Filenchus	Filenchus_misellus	11	2	4	1	2	4	0	0	0	1	1	2	8	1	3	1	5	4	6	2	6	0	1	0	3	2	3	0	2	1	8	5	6	45	38	12	1	0	0	6	6
Zotu14200	Eukaryota	Archaeplastida	Chlorophyta	Chlorophyceae	Sphaeropleales	Sphaeropleales_X			0	0	0	0	7	4	0	0	0	0	0	0	0	0	0	0	0	0	0	0	0	0	0	0	0	0	0	0	0	0	0	0	0	0	0	0	0	0	0	0	0
Zotu14203	Eukaryota	Archaeplastida	Rhodophyta	Bangiophyceae	Bangiales	Bangiaceae	Pyropia	Pyropia_pseudolinearis	0	0	0	0	6	0	0	0	0	0	0	0	0	0	0	0	0	0	0	0	0	0	0	0	0	0	0	0	0	0	0	0	0	0	0	0	0	0	0	0	0
Zotu14210	Eukaryota	Alveolata	Ciliophora	Colpodea	Platyophryida	Platyophryidae	Platyophrya		0	0	0	0	6	0	0	0	0	0	0	0	0	0	0	0	0	0	0	0	0	0	0	0	0	0	0	0	0	0	0	0	0	0	0	0	0	0	0	0	0
Zotu14215	Eukaryota	Opisthokonta	Metazoa	Rotifera	Rotifera_X	Rotifera_XX	Rotifera_XXX	Rotifera_XXX_sp.	0	0	0	3	89	14	0	0	0	0	0	0	0	0	0	0	0	0	0	0	0	0	0	0	0	0	0	0	0	0	0	0	0	0	0	0	0	0	0	0	0
Zotu14221	Eukaryota	Opisthokonta	Fungi	Ascomycota	Pezizomycotina	Sordariomycetes	Plectosphaerella	Plectosphaerella_sp.	0	1	0	0	2	1	0	0	0	0	0	0	0	0	0	0	0	0	0	0	2	0	0	0	0	1	0	0	0	0	0	0	0	0	0	0	0	0	0	0	1
Zotu14225	Eukaryota								0	0	0	0	1	0	0	0	0	0	2	0	0	0	0	0	0	0	1	0	0	0	0	0	0	0	1	0	0	0	0	0	0	1	0	0	0	0	0	0	0
Zotu14226	Eukaryota	Opisthokonta	Fungi	Glomeromycota	Glomeromycotina	Glomeromycetes	Glomus	Glomus_sp.	0	0	0	1	1	2	0	0	0	0	0	0	0	0	0	0	0	0	0	0	0	0	0	0	0	0	0	0	0	0	0	0	0	0	0	0	0	0	1	0	0
Zotu14227	Eukaryota	Opisthokonta	Fungi	Ascomycota	Pezizomycotina				0	0	0	1	2	1	0	0	0	0	2	0	0	0	0	0	0	0	0	0	0	0	0	0	0	0	0	0	0	0	0	0	0	0	0	0	0	0	0	0	0
Zotu14228	Eukaryota	Rhizaria	Cercozoa	Filosa-Sarcomonadea	Glissomonadida	Sandonidae			0	0	0	1	0	1	0	0	0	0	0	0	0	0	0	0	1	0	0	0	0	0	0	0	0	0	0	0	0	0	0	1	0	2	2	2	0	0	0	6	1
Zotu14231	Eukaryota	Archaeplastida	Chlorophyta	Chlorophyceae	Chlamydomonadales	Chlamydomonadales_X			0	0	0	2	0	0	0	0	0	0	0	0	0	0	0	0	0	0	1	0	1	0	0	0	0	0	0	0	0	0	0	0	0	0	0	1	0	0	0	0	0
Zotu14233	Eukaryota	Opisthokonta	Fungi	Basidiomycota	Agaricomycotina	Agaricomycetes			0	0	1	0	3	0	0	0	0	0	0	0	0	0	1	0	0	0	1	0	0	0	0	0	0	0	0	0	0	0	0	0	0	4	0	0	0	0	1	0	0
Zotu14239	Eukaryota	Stramenopiles	Stramenopiles_X	Oomycota	Oomycota_X				0	0	0	0	0	11	0	0	0	0	0	0	0	0	0	0	0	0	0	0	0	0	0	0	0	0	0	0	0	0	0	0	0	0	0	0	0	0	0	0	0
Zotu1424	Eukaryota	Alveolata	Ciliophora	Litostomatea	Haptoria				0	0	0	0	1	0	10	13	10	0	0	0	0	0	0	4	4	1	0	0	0	1	0	2	0	0	0	0	0	0	0	0	0	0	0	0	0	0	0	0	0
Zotu14240	Eukaryota								0	0	0	0	0	4	0	0	0	0	0	0	0	0	0	0	0	0	0	0	0	0	0	0	0	0	0	0	0	0	0	0	0	0	0	0	0	0	0	0	0
Zotu14242	Eukaryota	Rhizaria	Cercozoa						0	0	0	0	1	4	0	0	0	0	0	0	0	0	0	1	0	0	0	2	0	0	0	0	0	0	0	0	0	0	1	0	0	1	0	1	0	0	1	0	0
Zotu14246	Eukaryota	Alveolata	Ciliophora	Colpodea	Platyophryida	Platyophryida_X	Platyophryida_XX	Platyophryida_XX_sp.	0	0	0	0	0	11	0	0	0	0	0	0	0	0	0	0	0	0	0	0	0	0	0	0	0	0	0	0	0	0	0	0	0	0	0	0	0	0	0	0	0
Zotu14248	Eukaryota								0	0	0	0	0	2	0	0	0	0	0	0	0	0	0	0	0	0	0	0	0	0	0	1	0	0	0	0	0	0	0	0	0	2	0	0	0	0	0	0	0
Zotu14250	Eukaryota	Opisthokonta	Fungi	Glomeromycota	Glomeromycotina	Glomeromycotina_X	Glomeromycotina_XX	Glomeromycotina_XX_sp.	0	0	0	0	0	2	0	0	0	2	2	1	0	0	0	0	0	0	0	0	0	0	0	0	1	0	0	0	0	0	0	0	0	0	1	0	0	0	0	0	0
Zotu14252	Eukaryota	Rhizaria	Cercozoa	Filosa-Sarcomonadea	Glissomonadida	Allapsidae	Allapsidae_X	Allapsidae_X_sp.	0	0	0	4	0	13	0	0	0	0	0	0	0	0	0	0	0	0	0	0	0	0	0	0	0	0	0	0	0	0	0	0	0	0	0	0	0	0	1	0	0
Zotu14256	Eukaryota	Rhizaria	Cercozoa	Filosa-Imbricatea	Euglyphida				0	0	1	1	0	2	1	0	0	5	3	2	1	0	0	0	1	1	0	1	0	0	0	1	0	0	4	0	0	0	2	0	0	3	0	10	0	0	0	10	3
Zotu14262	Eukaryota	Opisthokonta	Fungi	Glomeromycota	Glomeromycotina	Glomeromycetes	Glomus	Glomus_sp.	1	0	0	2	1	3	0	0	0	0	0	2	0	0	0	1	0	0	0	0	0	0	0	0	3	0	0	0	0	0	1	0	0	0	0	3	0	0	0	4	0
Zotu14271	Eukaryota	Rhizaria	Cercozoa	Filosa-Sarcomonadea	Cercomonadida	Cercomonadidae	Eocercomonas	Eocercomonas_sp.	0	0	0	0	0	1	0	0	0	0	0	0	0	0	0	0	0	0	0	0	0	0	0	0	0	0	0	0	0	0	0	0	0	0	0	0	0	0	0	0	0
Zotu14274	Eukaryota	Rhizaria	Cercozoa	Endomyxa	Vampyrellida	Vampyrellidae	Vampyrella	Vampyrella_sp.	0	0	0	0	0	1	0	0	0	0	0	0	0	0	0	0	0	0	0	1	0	0	0	0	0	0	0	0	0	0	0	0	0	0	1	0	0	0	0	0	0
Zotu14276	Eukaryota	Opisthokonta	Metazoa	Arthropoda	Chelicerata	Arachnida			0	0	0	0	0	8	0	0	0	0	0	0	0	0	0	0	0	0	0	0	0	0	0	0	0	0	0	0	0	0	0	0	0	0	0	0	0	0	0	0	0
Zotu14282	Eukaryota	Amoebozoa	Conosa	Variosea	Variosea_X	Filamoebidae	Filamoeba	Filamoeba_sp.	0	0	0	1	0	2	0	0	0	0	0	0	0	0	0	0	0	2	0	0	0	1	0	0	0	0	0	0	2	0	0	0	1	0	0	0	0	0	0	0	0
Zotu14289	Eukaryota	Stramenopiles	Ochrophyta	Bacillariophyta	Bacillariophyta_X	Araphid-pennate			0	0	0	0	0	0	1	0	0	0	0	0	0	1	0	0	1	0	0	0	0	1	0	0	0	0	0	0	0	0	0	0	0	0	0	0	0	2	2	0	0
Zotu1429	Eukaryota								0	0	0	0	0	6	0	0	0	19	30	15	0	0	0	0	0	0	0	0	0	0	0	0	0	0	22	0	0	0	0	0	0	0	0	0	0	0	0	0	1
Zotu14291	Eukaryota	Opisthokonta	Fungi	Basidiomycota	Agaricomycotina	Agaricomycetes			0	0	0	1	0	0	1	0	1	0	0	0	1	4	5	0	0	0	2	0	0	0	0	0	0	0	0	1	0	0	0	0	0	0	0	1	3	1	0	0	0
Zotu14299	Eukaryota	Archaeplastida	Chlorophyta	Chlorophyceae	Sphaeropleales	Sphaeropleales_X			0	0	0	0	0	0	20	35	19	0	0	0	0	0	0	0	0	0	0	0	0	0	0	0	0	0	0	0	0	0	0	0	0	0	0	0	2	3	3	0	0
Zotu143	Eukaryota	Stramenopiles	Ochrophyta	Bacillariophyta	Bacillariophyta_X	Araphid-pennate			1	0	4	1868	71	10844	0	0	0	0	0	0	0	2	2	0	0	0	4	67	222	0	0	0	0	0	0	0	0	0	135	0	0	0	0	0	8	4	28	3	0
Zotu1430	Eukaryota	Stramenopiles	Ochrophyta	Bacillariophyta	Bacillariophyta_X				1	0	0	0	0	0	0	0	0	7	0	0	0	0	0	0	0	0	0	0	0	0	0	0	0	0	1	0	0	0	2	0	0	0	0	0	0	0	0	0	0
Zotu14300	Eukaryota								0	0	0	0	0	1	64	82	47	0	0	0	0	0	0	0	0	0	0	0	0	0	0	0	0	0	0	0	0	0	0	0	0	0	0	0	3	7	3	0	0
Zotu1431	Eukaryota	Archaeplastida	Chlorophyta						8	5	13	8	0	16	0	0	1	1	0	0	0	2	4	0	1	9	6	11	2	1	0	3	0	3	1	0	2	7	0	0	0	25	1	0	0	0	4	0	0
Zotu14313	Eukaryota								0	0	0	0	0	0	0	10	0	0	0	0	0	0	0	0	0	0	0	0	0	0	0	0	0	0	0	0	0	0	0	0	0	0	0	0	0	1	0	0	0
Zotu1432	Eukaryota	Archaeplastida	Streptophyta	Embryophyceae	Embryophyceae_X	Embryophyceae_XX			12	0	0	0	0	0	0	0	0	28	0	0	0	0	0	0	0	0	0	0	0	0	0	0	28	4	25	0	0	0	15	0	0	0	0	0	0	0	0	31	0
Zotu14321	Eukaryota	Opisthokonta	Fungi						0	0	0	0	0	0	0	0	1	0	0	0	0	0	0	0	0	0	0	0	0	0	0	0	0	0	0	0	0	0	0	0	0	0	0	0	0	0	0	0	0
Zotu14325	Eukaryota								0	0	0	0	0	0	0	0	8	0	0	0	0	0	0	0	0	0	0	0	0	0	0	0	0	0	0	0	0	0	0	0	0	0	0	0	0	0	0	0	0
Zotu14327	Eukaryota								0	0	0	0	0	0	0	0	0	0	0	0	0	0	0	0	1	0	0	0	0	2	1	0	0	0	0	0	0	0	0	0	0	0	0	0	0	2	0	0	0
Zotu14334	Eukaryota	Rhizaria	Cercozoa	Filosa-Thecofilosea	Tectofilosida	Pseudodifflugiidae	Pseudodifflugiidae_X	Pseudodifflugiidae_X_sp.	0	0	0	0	0	0	0	0	0	8	0	0	0	0	0	0	0	0	0	0	0	0	0	0	0	0	0	0	0	0	0	0	0	0	0	0	0	0	0	0	0
Zotu14337	Eukaryota	Archaeplastida	Chlorophyta	Ulvophyceae	Trentepohliales	Trentepohliales_X			0	0	0	0	0	0	0	0	0	8	0	0	0	0	0	0	0	0	0	0	0	0	0	0	0	0	0	0	0	0	0	0	0	0	0	2	0	0	0	0	0
Zotu14338	Eukaryota	Opisthokonta	Fungi	Zoopagomycota	Zoopagomycotina	Zoopagomycotina_X	Zoopagomycotina_XX	Zoopagomycotina_XX_sp.	3	1	2	0	0	1	0	1	0	10	3	10	0	0	0	2	0	0	0	0	0	0	0	1	0	0	0	0	0	0	6	0	2	1	0	0	0	0	0	3	0
Zotu14349	Eukaryota	Rhizaria	Cercozoa	Filosa-Sarcomonadea	Glissomonadida	Sandonidae	Sandonidae_X	Sandonidae_X_sp.	0	0	0	0	0	0	0	0	0	9	0	0	0	0	0	0	0	7	0	0	0	0	0	0	1	0	0	0	0	0	0	0	0	0	0	0	0	0	0	0	0
Zotu14353	Eukaryota	Alveolata	Ciliophora	Colpodea	Colpodida	Colpodidae			0	0	0	0	0	2	0	0	0	1	3	1	0	0	0	0	0	0	0	0	0	0	0	0	0	0	1	0	0	0	0	0	0	0	1	0	0	0	0	3	0
Zotu14362	Eukaryota	Rhizaria	Cercozoa	Filosa-Sarcomonadea	Glissomonadida	Sandonidae			1	0	2	0	0	0	0	0	0	4	1	2	1	0	0	0	0	1	0	0	0	0	0	0	2	0	2	0	0	0	3	3	0	0	2	0	0	0	0	1	0
Zotu14363	Eukaryota	Opisthokonta	Fungi	Blastocladiomycota	Blastocladiomycotina	Blastocladiomycetes			0	0	0	0	0	0	0	0	0	0	0	10	0	0	0	0	0	0	0	0	0	0	0	0	0	0	0	0	0	0	0	0	0	0	0	0	0	0	0	0	0
Zotu14366	Eukaryota	Alveolata	Ciliophora	Colpodea	Cyrtolophosidida	Cyrtolophosididae	Cyrtolophosididae_X	Cyrtolophosididae_X_sp.	0	0	0	0	0	0	0	0	0	13	18	20	0	0	0	0	0	0	0	1	0	0	0	0	0	0	0	0	0	0	0	0	0	3	0	0	0	0	0	0	0
Zotu1437	Eukaryota	Opisthokonta	Fungi	Ascomycota	Pezizomycotina	Sordariomycetes			0	16	0	0	0	0	0	0	0	0	25	0	0	0	0	0	0	0	0	0	0	0	0	0	21	7	29	0	0	0	0	20	0	0	0	0	0	0	0	0	13
Zotu14370	Eukaryota	Opisthokonta	Metazoa	Rotifera	Rotifera_X	Rotifera_XX	Rotifera_XXX	Rotifera_XXX_sp.	2	0	0	1	0	0	0	0	0	1	0	0	0	0	0	1	1	0	0	0	0	0	0	0	0	0	0	0	0	0	0	0	0	0	0	0	0	0	0	0	0
Zotu14374	Eukaryota	Amoebozoa	Lobosa	Tubulinea	Echinamoebida	Echinamoebidae	Echinamoeba	Echinamoeba_thermarum	0	0	0	0	1	0	0	0	0	4	9	8	0	0	0	0	0	0	0	0	0	0	0	0	0	0	0	0	0	0	0	0	0	0	0	0	0	0	0	0	14
Zotu14378	Eukaryota	Stramenopiles	Stramenopiles_X	Bicoecea	Pseudodendromonadales	Pseudodendromonadales_X			0	0	0	0	0	0	0	0	0	0	6	0	0	0	0	0	0	0	0	0	0	0	0	0	0	0	0	0	0	0	0	0	0	0	0	0	0	0	0	0	0
Zotu14383	Eukaryota	Opisthokonta	Metazoa	Nematoda	Enoplea	Enoplea_X	Enoplea_XX	Enoplea_XX_sp.	0	0	0	0	1	0	0	0	0	3	9	1	0	0	0	0	0	0	0	0	0	0	0	0	2	0	0	0	0	0	0	0	0	0	0	0	0	0	0	6	17
Zotu14394	Eukaryota								0	0	0	0	0	0	0	0	0	2	0	1	0	0	2	1	0	1	0	0	2	0	0	0	0	0	0	0	0	0	0	0	0	0	0	0	0	0	0	0	0
Zotu14397	Eukaryota	Archaeplastida	Streptophyta	Embryophyceae	Embryophyceae_X	Embryophyceae_XX			1	0	0	5	0	3	0	0	0	0	3	1	0	0	0	0	3	1	2	7	2	0	1	0	0	0	1	0	0	1	0	0	1	0	1	0	0	0	0	0	0
Zotu14398	Eukaryota								0	0	0	0	0	0	0	0	0	0	1	0	0	0	0	0	0	0	0	0	0	0	0	0	0	0	0	0	0	0	0	0	0	0	0	0	0	0	0	0	0
Zotu144	Eukaryota	Opisthokonta	Fungi	Basidiomycota	Agaricomycotina	Agaricomycetes			0	0	71	0	0	0	0	0	0	0	1	35	0	0	1	0	0	0	11	0	0	0	0	0	0	0	0	0	0	0	1	1	59	0	0	0	0	0	0	100	44
Zotu1440	Eukaryota	Opisthokonta	Fungi	Basidiomycota	Agaricomycotina	Agaricomycetes			0	0	0	0	0	0	0	0	0	0	1	0	0	0	0	0	9	0	0	0	0	0	0	0	17	3	0	0	0	0	12	18	10	0	0	0	0	0	0	0	0
Zotu14408	Eukaryota	Opisthokonta	Fungi	Basidiomycota	Agaricomycotina	Tremellomycetes			0	0	5	0	0	0	0	0	0	0	0	26	0	0	0	0	0	0	0	0	0	0	0	0	0	0	0	0	0	0	0	0	0	0	0	0	0	0	0	0	0
Zotu14409	Eukaryota								0	0	0	0	0	0	0	0	0	0	1	12	0	0	0	0	0	0	0	0	0	0	0	0	0	0	0	0	0	0	0	0	1	0	0	0	0	0	0	0	0
Zotu1441	Eukaryota	Opisthokonta	Metazoa	Nematoda	Chromadorea	Chromadorea_X	Geomonhystera	Geomonhystera_sp.	15	3	19	0	0	0	0	0	0	0	0	0	0	0	0	5	353	2	0	0	0	0	0	0	0	9	8	0	0	0	11	5	8	0	0	0	0	0	0	0	0
Zotu14410	Eukaryota	Opisthokonta	Fungi	Ascomycota	Pezizomycotina	Sordariomycetes			0	0	0	0	0	1	0	0	0	0	0	1	0	0	0	0	0	1	0	0	0	0	0	0	0	0	0	0	0	0	0	0	0	0	0	0	0	0	0	0	0
Zotu14413	Eukaryota								0	0	0	0	0	0	0	0	0	0	8	3	0	0	0	0	0	0	0	0	0	0	0	0	0	0	0	0	0	0	0	1	0	0	0	0	0	0	0	0	0
Zotu14414	Eukaryota	Opisthokonta	Metazoa	Nematoda	Chromadorea	Chromadorea_X			0	1	0	0	0	0	0	0	0	1	2	3	0	0	0	0	0	0	0	0	0	0	0	0	0	0	2	0	0	0	0	0	0	1	0	1	0	0	0	2	1
Zotu14416	Eukaryota	Rhizaria	Cercozoa	Filosa-Sarcomonadea	Cercomonadida	Cercomonadidae	Eocercomonas	Eocercomonas_sp.	0	0	0	0	0	0	0	0	0	0	3	11	0	0	0	0	0	0	0	0	0	0	0	0	0	0	0	0	0	0	0	0	0	0	0	0	0	0	0	0	0
Zotu1442	Eukaryota	Opisthokonta	Choanoflagellida	Choanoflagellatea	Craspedida	Salpingoecidae_Group_C2	Salpingoecidae_Group_C2_X	Salpingoecidae_Group_C2_X_sp.	15	0	0	0	0	0	0	0	0	11	0	0	0	0	0	0	0	0	0	0	0	0	0	0	0	0	0	0	0	0	368	2	16	0	0	0	0	0	0	13	0
Zotu14423	Eukaryota	Alveolata	Ciliophora	Colpodea	Cyrtolophosidida	Cyrtolophosididae			1	1	1	5	1	8	1	0	2	3	0	1	1	1	1	5	9	2	0	2	0	0	1	0	0	0	0	0	2	0	12	1	2	5	0	0	7	0	1	15	0
Zotu14424	Eukaryota	Opisthokonta	Fungi	Ascomycota	Pezizomycotina				0	0	0	0	0	0	0	0	0	0	0	4	0	0	0	0	0	0	0	0	0	0	0	0	0	0	2	0	0	0	0	0	0	0	0	0	0	0	0	0	0
Zotu1443	Eukaryota	Archaeplastida	Chlorophyta	Chlorophyceae	Chlamydomonadales				1	0	1	1	0	0	8	0	10	0	0	0	0	0	0	11	5	6	0	0	0	1	0	0	0	0	0	0	0	0	0	0	0	0	0	0	0	0	0	0	0
Zotu14434	Eukaryota	Alveolata	Apicomplexa	Apicomplexa_X	Colpodellidae	Colpodellidae_X	Colpodellidae_XX	Colpodellidae_XX_sp.	0	0	0	0	0	0	0	0	0	0	0	0	3	0	0	0	0	2	0	0	1	0	0	0	0	0	0	0	0	0	0	0	0	0	0	1	0	0	0	0	0
Zotu1444	Eukaryota								2	2	22	0	0	0	0	0	0	0	0	2	0	49	36	0	0	0	37	42	195	0	0	0	0	0	0	1	0	0	0	0	1	0	37	0	0	0	0	0	0
Zotu14450	Eukaryota								0	0	0	0	0	0	0	0	0	0	0	0	0	1	2	0	0	0	1	2	0	0	0	0	0	0	0	0	1	0	0	0	0	3	0	0	0	0	0	0	0
Zotu14454	Eukaryota	Archaeplastida	Chlorophyta						0	0	0	0	0	0	0	0	0	0	0	0	0	2	0	1	0	0	0	0	1	0	0	0	0	0	0	0	0	0	0	0	0	3	0	0	0	0	0	0	0
Zotu14457	Eukaryota	Archaeplastida	Streptophyta	Embryophyceae	Embryophyceae_X	Embryophyceae_XX	Embryophyceae_XXX	Embryophyceae_XXX_sp.	0	0	0	0	0	0	0	0	0	0	0	0	0	2	0	0	0	0	16	0	0	0	0	0	0	0	0	0	0	1	0	0	0	0	0	0	0	0	0	0	0
Zotu14462	Eukaryota	Opisthokonta	Fungi	Chytridiomycota	Chytridiomycotina	Chytridiomycetes			0	0	0	0	0	0	0	0	0	0	0	0	0	1	0	0	0	0	0	0	0	0	0	0	0	0	0	0	1	1	0	0	0	1	0	1	0	0	0	0	0
Zotu1447	Eukaryota	Archaeplastida	Chlorophyta	Chlorophyceae	Chlamydomonadales	Chlamydomonadales_X	Chlamydomonadales_XX	Chlamydomonadales_XX_sp.	0	0	0	0	0	2	0	0	1	0	0	0	0	0	0	0	0	0	0	0	0	0	2	0	0	0	0	0	0	0	0	0	0	0	0	0	0	0	0	0	0
Zotu14473	Eukaryota	Rhizaria	Cercozoa						0	0	0	0	0	0	0	0	0	0	0	0	0	0	2	0	0	0	1	1	2	0	0	0	0	0	0	0	0	0	0	0	0	0	0	0	0	0	0	0	0
Zotu14479	Eukaryota	Archaeplastida	Chlorophyta	Trebouxiophyceae					0	0	1	0	0	0	0	0	0	1	0	0	2	0	1	0	0	0	0	2	0	0	0	0	0	0	2	0	0	0	0	0	0	4	0	1	0	0	0	2	1
Zotu1448	Eukaryota	Stramenopiles	Stramenopiles_X	Hyphochytriomyceta	Hyphochytrydiales				0	0	0	0	0	0	0	0	0	0	0	0	0	11	16	0	0	0	19	1	0	0	0	0	0	0	0	66	71	67	0	0	0	0	0	0	0	0	0	0	0
Zotu1449	Eukaryota	Opisthokonta	Metazoa	Nematoda	Enoplea	Enoplea_X			0	0	0	0	0	0	0	0	0	0	0	0	0	5	8	0	0	0	5	0	0	0	0	0	0	0	0	12	4	14	0	0	0	1	88	48	0	0	0	0	0
Zotu14492	Eukaryota	Rhizaria	Cercozoa	Filosa-Sarcomonadea	Cercomonadida	Paracercomonadidae	Paracercomonas	Paracercomonas_sp.	0	0	0	0	0	0	0	0	0	0	0	0	0	0	0	0	0	0	0	0	0	0	0	0	0	0	0	0	1	0	0	0	0	1	0	0	0	0	0	0	0
Zotu14493	Eukaryota	Archaeplastida	Chlorophyta	Trebouxiophyceae	Chlorellales	Chlorellales_X			1	0	0	0	0	0	0	0	0	0	0	0	0	1	1	0	0	1	4	2	0	0	0	0	1	1	0	0	0	0	0	0	0	0	1	0	0	0	0	0	0
Zotu14496	Eukaryota	Opisthokonta	Fungi	Basidiomycota	Agaricomycotina	Agaricomycetes			0	0	0	0	0	0	0	0	0	0	0	0	0	0	1	0	0	0	0	0	1	0	0	0	0	0	0	1	1	0	0	0	0	1	4	1	0	0	0	0	0
Zotu14497	Eukaryota	Opisthokonta	Fungi	Basidiomycota	Agaricomycotina	Agaricomycetes			0	0	0	0	0	0	0	0	0	0	0	0	0	0	0	13	0	0	0	0	0	0	0	0	0	0	0	0	0	0	0	0	0	0	0	0	0	0	0	0	0
Zotu14499	Eukaryota	Opisthokonta	Metazoa	Nematoda	Chromadorea	Chromadorea_X			0	0	1	0	0	0	0	0	0	0	0	0	0	0	1	136	2	1	0	0	0	0	0	0	0	0	0	0	0	0	0	0	10	0	0	0	0	0	0	0	0
Zotu14502	Eukaryota	Alveolata	Ciliophora	Oligohymenophorea					0	0	3	4	0	5	2	0	0	1	0	3	0	0	0	1	1	0	0	0	0	0	0	1	0	0	0	0	1	1	2	0	1	1	2	0	4	0	0	0	0
Zotu14508	Eukaryota	Archaeplastida	Streptophyta	Embryophyceae	Embryophyceae_X	Embryophyceae_XX			29	8	367	0	0	0	0	0	0	0	0	4	0	0	0	19	2	6	1	0	0	0	0	0	1	0	0	0	0	0	16	0	29	0	0	0	0	0	0	0	0
Zotu14511	Eukaryota	Rhizaria	Cercozoa	Filosa-Imbricatea	Euglyphida	Trinematidae	Trinema	Trinema_lineare	0	0	0	0	0	0	0	0	0	0	0	0	0	0	0	1	0	0	0	0	0	0	0	0	0	0	0	0	0	0	0	0	0	0	0	0	0	0	0	0	0
Zotu14512	Eukaryota	Alveolata	Perkinsea	Perkinsida	Perkinsida_X				0	0	0	0	0	0	0	0	0	0	0	0	0	0	0	1	0	1	0	0	0	0	2	0	0	0	0	0	0	0	0	0	0	0	0	0	0	0	0	0	0
Zotu14515	Eukaryota	Alveolata	Ciliophora	Colpodea	Colpodida				0	1	0	0	0	0	0	0	0	0	0	0	0	0	0	0	12	0	0	0	0	0	0	0	0	0	0	0	0	0	0	0	0	0	0	0	0	0	0	0	0
Zotu14519	Eukaryota								0	0	0	0	0	0	0	0	0	0	0	0	0	0	0	0	8	0	0	0	0	0	0	0	0	0	0	0	0	0	0	0	0	0	0	0	0	0	0	0	0
Zotu1452	Eukaryota	Amoebozoa	Conosa	Variosea	Variosea_X	Variosea_XX	Variosea_XXX	Variosea_XXX_sp.	0	0	0	0	0	0	0	0	0	0	0	0	24	1	0	0	0	0	1	5	6	0	0	0	0	0	0	1	0	1	0	0	0	1	12	0	0	0	0	0	0
Zotu14521	Eukaryota	Alveolata	Ciliophora	Spirotrichea	Hypotrichia				0	0	0	0	0	0	0	0	0	0	0	0	0	0	0	0	1	0	0	0	0	0	0	1	0	0	0	0	0	2	0	0	0	0	0	0	1	0	0	0	0
Zotu14523	Eukaryota	Opisthokonta	Metazoa	Nematoda	Enoplea	Enoplea_X	Enoplea_XX	Enoplea_XX_sp.	0	0	0	0	1	0	0	0	0	0	0	0	0	0	0	0	3	2	0	0	2	0	0	0	0	0	2	0	0	0	1	0	0	1	3	0	0	0	0	0	0
Zotu14527	Eukaryota	Opisthokonta	Metazoa	Nematoda	Enoplea	Enoplea_X			0	0	0	0	0	0	0	0	0	0	0	0	0	0	0	0	1	0	0	0	0	0	0	0	0	0	0	0	0	0	0	0	0	0	0	0	0	0	0	0	0
Zotu14532	Eukaryota	Amoebozoa	Lobosa	Tubulinea	Nolandida	Nolandellidae	Nolandellidae_X	Nolandellidae_X_sp.	0	0	0	0	0	0	0	0	0	0	0	0	0	0	0	0	0	10	0	0	0	0	0	0	0	0	0	0	0	0	0	0	0	0	0	0	0	0	0	0	0
Zotu1455	Eukaryota	Opisthokonta	Fungi	Basidiomycota	Agaricomycotina	Agaricomycetes			0	0	0	1	0	0	6	0	3	0	1	0	0	0	0	0	1	0	0	0	0	0	0	0	2	0	0	0	0	0	0	0	0	0	0	0	0	1	0	0	0
Zotu14554	Eukaryota	Rhizaria	Cercozoa	Filosa-Sarcomonadea	Glissomonadida	Bodomorphidae	Bodomorpha	Bodomorpha_sp.	0	0	0	0	0	0	0	0	0	0	0	0	0	0	2	0	0	0	0	1	1	0	0	0	0	0	0	0	0	0	0	0	0	0	1	0	0	0	0	0	0
Zotu14557	Eukaryota	Opisthokonta	Fungi	Ascomycota	Pezizomycotina	Sordariomycetes			3	4	11	0	0	0	0	0	0	1	1	2	6	8	10	11	0	4	9	3	2	2	0	0	0	0	3	3	4	0	16	3	14	19	6	9	0	0	0	0	1
Zotu14562	Eukaryota								0	0	0	0	0	1	0	0	0	0	0	0	0	1	2	0	0	0	0	5	1	0	0	0	0	0	0	0	0	0	0	0	0	1	0	0	0	0	0	0	0
Zotu14570	Eukaryota	Opisthokonta	Fungi	Chytridiomycota	Chytridiomycotina	Chytridiomycetes	Rhyzophidiales_X	Rhyzophidiales_X_sp.	0	0	0	0	0	0	0	0	0	0	0	0	0	11	15	0	0	0	41	88	47	0	0	0	0	0	0	0	0	5	0	0	0	0	5	0	0	0	0	0	0
Zotu14577	Eukaryota	Alveolata	Ciliophora	Litostomatea	Haptoria	Acropisthiidae	Fuscheria	Fuscheria_terricola	0	0	0	6	0	3	0	0	0	1	0	0	2	0	0	0	0	0	0	0	2	0	0	0	0	0	1	0	0	0	0	0	0	0	0	2	0	0	0	0	0
Zotu1458	Eukaryota	Stramenopiles	Stramenopiles_X	MAST	MAST-12	MAST-12C	MAST-12C_X	MAST-12C_X_sp.	0	0	0	0	0	0	9	24	6	0	0	0	0	0	0	1	7	9	0	0	0	1	0	5	0	0	0	0	0	0	0	0	0	0	0	0	0	0	0	0	0
Zotu14580	Eukaryota	Opisthokonta	Metazoa	Nematoda					0	0	0	0	0	0	0	0	0	1	0	0	0	0	0	2	0	0	0	1	0	0	0	0	0	0	0	0	0	0	0	0	0	0	0	0	0	0	0	0	0
Zotu14599	Eukaryota	Rhizaria	Cercozoa	Novel-clade-10-12	Novel-clade-12	NC12B-lineage	NC12B-lineage_X	NC12B-lineage_X_sp.	0	0	0	0	0	0	0	0	0	0	0	0	0	0	0	0	0	0	0	0	0	0	0	0	0	0	0	0	0	0	0	0	0	0	0	0	0	0	0	0	0
Zotu14603	Eukaryota								0	0	0	0	0	0	0	0	0	0	0	0	0	0	0	0	0	0	0	0	0	33	10	6	0	0	0	0	0	0	0	0	0	0	0	0	0	0	0	0	0
Zotu14604	Eukaryota	Stramenopiles	Ochrophyta	Eustigmatophyceae	Eustigmatophyceae_X	Eustigmatophyceae_XX	Eustigmatophyceae_XXX	Eustigmatophyceae_XXX_sp.	0	0	0	1	0	0	0	1	0	0	0	0	0	0	0	0	0	0	0	0	0	2	0	1	0	0	0	0	0	0	0	0	0	0	0	0	2	0	1	0	0
Zotu14618	Eukaryota	Opisthokonta	Fungi	Cryptomycota	Cryptomycotina	Cryptomycotina_X	Cryptomycotina_XX	Cryptomycotina_XX_sp.	0	0	0	0	0	0	0	0	0	0	0	0	0	0	0	0	0	0	0	0	0	0	1	1	0	0	0	0	0	0	0	0	0	0	0	0	0	0	0	0	0
Zotu1462	Eukaryota	Stramenopiles	Stramenopiles_X	Stramenopiles_XX	Stramenopiles_XXX	Stramenopiles_XXXX	Stramenopiles_XXXXX	Stramenopiles_XXXXX_sp.	25	7	6	11	11	24	1	1	0	9	2	7	0	0	4	2	11	5	2	7	12	1	0	0	42	6	5	0	0	1	26	9	5	1	1	4	0	0	1	20	5
Zotu14622	Eukaryota	Rhizaria	Cercozoa	Filosa-Granofilosea	Filosa-Granofilosea_X	Novel-Gran-6	Novel-Gran-6_X	Novel-Gran-6_X_sp.	0	0	0	0	0	0	0	0	0	0	0	0	0	0	0	0	0	0	0	0	0	0	9	0	0	0	0	0	0	0	0	0	0	0	0	0	0	0	0	0	0
Zotu14623	Eukaryota	Opisthokonta	Metazoa						0	0	0	0	0	0	0	0	0	0	0	0	0	0	0	0	0	0	0	0	0	1	9	0	0	0	0	0	0	0	0	0	0	0	0	0	0	0	0	0	0
Zotu14624	Eukaryota	Amoebozoa	Lobosa	Tubulinea					0	0	0	0	0	0	0	0	0	0	0	0	0	0	0	0	0	0	0	0	0	0	0	4	0	0	0	0	0	0	0	0	0	0	0	0	0	0	0	0	0
Zotu14625	Eukaryota	Opisthokonta	Metazoa	Gastrotricha	Gastrotricha_X	Gastrotricha_XX			0	0	0	0	0	0	0	0	0	0	0	0	0	0	0	0	0	0	0	0	0	1	0	21	0	0	0	0	0	0	0	0	0	0	0	0	0	0	0	0	0
Zotu1463	Eukaryota	Alveolata	Ciliophora	Phyllopharyngea	Synhymenia				2	1	0	0	0	0	0	0	0	0	220	2	0	0	0	0	0	0	2	10	7	0	0	0	0	0	1	0	0	0	0	1	0	0	0	0	0	0	0	1	0
Zotu14630	Eukaryota	Alveolata	Ciliophora	Spirotrichea	Hypotrichia				0	0	0	0	0	0	0	0	0	0	0	0	0	0	0	0	0	0	0	1	0	1	1	3	0	0	0	0	2	0	0	0	0	0	0	1	0	0	0	0	0
Zotu14635	Eukaryota	Opisthokonta	Fungi						0	0	0	0	0	0	0	4	2	0	0	0	0	0	0	0	0	0	0	0	0	2	0	1	0	0	0	0	0	0	0	0	0	0	0	0	0	2	0	0	0
Zotu14636	Eukaryota	Amoebozoa	Lobosa	Tubulinea	Nolandida	Nolandellidae	Nolandellidae_X	Nolandellidae_X_sp.	0	0	0	0	0	0	1	0	0	0	0	0	0	0	0	0	0	0	0	0	0	4	12	73	0	0	0	0	0	0	0	0	0	0	0	0	0	0	0	0	0
Zotu14643	Eukaryota	Archaeplastida	Chlorophyta	Chlorophyceae	Sphaeropleales	Sphaeropleales_X	Characium	Characium_oviforme	0	0	0	0	0	0	0	0	0	0	0	0	0	0	0	0	0	0	0	0	0	0	0	8	0	0	0	0	0	0	0	0	0	0	0	0	0	0	0	0	0
Zotu14645	Eukaryota	Opisthokonta	Metazoa	Rotifera	Rotifera_X	Rotifera_XX			0	0	0	0	0	0	0	0	0	0	0	0	0	0	0	0	0	0	0	0	0	0	0	18	0	0	0	0	0	0	0	0	0	0	0	0	0	0	0	0	0
Zotu14646	Eukaryota	Rhizaria	Cercozoa	Filosa-Sarcomonadea	Glissomonadida				0	0	0	0	0	0	0	0	0	0	0	0	0	0	0	0	0	0	0	0	0	0	0	4	0	0	0	0	0	0	0	0	0	0	0	0	0	0	0	0	0
Zotu14648	Eukaryota	Rhizaria	Cercozoa	Filosa-Sarcomonadea	Glissomonadida	Allapsidae			0	0	0	0	0	0	0	0	0	0	0	0	0	0	0	0	0	0	0	0	0	0	0	5	0	0	0	0	0	0	0	0	0	0	0	0	0	0	0	0	0
Zotu1465	Eukaryota								9	384	70	0	0	0	0	0	0	0	1	1	0	0	0	0	0	0	0	0	0	0	0	0	0	0	0	0	0	0	0	12	4	0	0	0	0	0	0	0	3
Zotu14651	Eukaryota								0	0	0	0	0	0	0	0	0	0	0	0	0	0	0	0	0	0	0	0	0	0	0	16	0	0	0	0	0	0	0	0	0	0	0	0	0	0	0	0	0
Zotu14654	Eukaryota								0	0	0	0	0	0	0	0	0	0	0	0	0	0	0	0	0	0	0	0	0	3	1	26	0	0	0	0	0	0	0	0	0	0	0	0	0	0	0	0	0
Zotu14659	Eukaryota	Opisthokonta	Fungi						0	0	0	0	0	0	0	0	0	0	0	0	0	1	0	0	0	0	0	0	0	0	0	2	0	0	0	1	2	2	0	0	0	0	0	0	1	0	0	0	0
Zotu1466	Eukaryota	Opisthokonta	Fungi						1	3	0	0	0	0	0	0	0	0	0	0	0	0	0	0	0	0	0	0	0	0	0	0	7	0	0	0	0	0	9	10	8	0	0	0	0	0	0	2	0
Zotu14660	Eukaryota	Archaeplastida	Chlorophyta	Chlorophyceae					0	0	0	0	0	0	0	0	0	0	0	0	0	0	0	0	0	0	0	0	0	58	10	131	0	0	0	0	0	1	0	0	0	0	3	0	0	0	0	0	0
Zotu14664	Eukaryota	Archaeplastida	Chlorophyta	Trebouxiophyceae	Chlorellales	Chlorellales_X	Oocystis		0	0	0	0	0	2	0	0	0	0	0	0	0	0	0	0	0	0	0	0	0	1	0	4	0	0	0	0	0	0	0	0	0	0	0	0	0	0	0	0	0
Zotu14669	Eukaryota	Opisthokonta	Fungi						0	0	0	0	0	0	0	0	0	0	0	0	0	0	0	0	0	1	0	0	0	3	1	4	0	0	0	0	0	0	0	0	0	0	0	0	0	0	0	0	0
Zotu14675	Eukaryota	Alveolata	Ciliophora	Spirotrichea	Hypotrichia	Oxytrichidae			0	0	0	6	11	14	0	0	0	0	2	2	0	2	2	0	0	0	16	11	7	0	0	0	16	0	5	0	0	1	0	0	0	2	0	0	0	0	0	0	1
Zotu14683	Eukaryota	Opisthokonta	Metazoa						0	0	0	0	0	2	0	0	0	1	0	0	0	1	0	0	0	0	0	0	1	0	0	0	0	0	0	0	0	0	0	0	0	0	2	0	0	1	0	0	0
Zotu14690	Eukaryota	Alveolata	Ciliophora	Oligohymenophorea	Scuticociliatia	Scuticociliatia_X	Scuticociliatia_XX	Scuticociliatia_XX_sp.	0	0	0	0	0	0	0	0	0	0	0	0	1	0	0	0	0	0	0	0	0	0	0	0	1	0	85	0	0	0	2	0	0	0	0	6	0	0	0	2	0
Zotu14691	Eukaryota	Stramenopiles	Ochrophyta	Bacillariophyta	Bacillariophyta_X	Polar-centric-Mediophyceae	Cyclotella	Cyclotella_meneghiniana	0	0	0	0	0	0	0	0	0	0	0	0	0	0	0	0	0	0	0	0	0	0	0	0	0	0	15	0	0	0	0	0	0	0	0	0	0	0	0	0	0
Zotu14692	Eukaryota	Opisthokonta	Metazoa	Arthropoda	Chelicerata	Arachnida	Oplitis	Oplitis_sp.	0	0	0	0	0	0	0	0	0	0	0	0	0	0	0	0	0	0	0	0	0	0	0	0	2	0	122	0	0	0	0	0	0	0	1	4	0	0	0	6	0
Zotu14693	Eukaryota								0	0	0	0	0	0	0	0	0	0	0	0	0	0	0	0	0	0	0	0	0	0	0	0	0	0	10	0	0	0	0	0	0	0	0	0	0	0	0	0	0
Zotu14694	Eukaryota	Opisthokonta	Metazoa	Arthropoda	Chelicerata	Arachnida	Oplitis	Oplitis_sp.	0	0	0	0	1	0	0	0	0	1	0	1	0	0	0	0	0	0	0	0	0	0	0	0	6	5	317	0	0	0	0	0	0	1	1	7	0	0	0	13	3
Zotu14696	Eukaryota	Opisthokonta	Metazoa	Arthropoda	Chelicerata	Arachnida	Oplitis	Oplitis_sp.	0	0	0	0	0	0	0	0	0	0	0	0	0	0	0	0	0	0	0	0	0	0	0	0	0	0	15	0	0	0	0	0	0	0	0	0	0	0	0	0	0
Zotu14699	Eukaryota	Alveolata	Ciliophora	Colpodea	Colpodida				0	0	0	0	0	0	0	0	0	0	0	0	0	0	0	0	0	0	0	0	0	0	0	0	0	1	82	0	0	0	0	0	0	0	0	5	0	0	0	2	0
Zotu147	Eukaryota	Opisthokonta	Metazoa	Rotifera	Rotifera_X	Rotifera_XX			12	1	0	0	0	0	0	0	0	140	3	1	0	0	0	0	0	0	0	0	0	0	0	0	285	26	2950	0	0	0	14	0	0	0	0	0	0	0	0	184	0
Zotu14700	Eukaryota	Opisthokonta	Metazoa	Nematoda	Chromadorea	Chromadorea_X	Halicephalobus	Halicephalobus_gingivalis	0	0	0	0	0	0	0	0	0	1	0	0	2	0	0	0	0	0	0	0	0	0	0	0	5	5	142	0	0	0	0	0	0	0	1	4	0	0	0	7	2
Zotu14701	Eukaryota	Archaeplastida	Chlorophyta	Trebouxiophyceae	Trebouxiophyceae_X	Trebouxiophyceae_XX	Trebouxiophyceae_XXX	Trebouxiophyceae_XXX_sp.	0	0	0	0	0	0	0	0	0	0	0	0	0	0	0	0	0	0	0	0	0	0	0	0	1	3	105	0	0	0	0	0	0	0	0	4	0	0	0	2	2
Zotu14702	Eukaryota	Opisthokonta	Metazoa	Arthropoda	Chelicerata	Arachnida	Oplitis	Oplitis_sp.	0	0	0	0	0	0	0	0	0	0	0	0	0	0	0	0	0	0	0	0	0	0	0	0	4	3	240	0	0	0	0	0	0	1	0	14	0	0	0	4	1
Zotu14703	Eukaryota	Opisthokonta	Metazoa	Arthropoda	Chelicerata	Arachnida	Oplitis	Oplitis_sp.	0	1	2	0	0	0	0	0	0	0	1	0	0	0	0	0	0	0	0	0	0	0	0	0	2	0	1	0	0	0	0	3	0	0	0	1	0	0	0	2	0
Zotu14711	Eukaryota	Alveolata	Ciliophora	Colpodea	Platyophryida				0	0	0	0	0	0	0	0	0	0	0	0	0	0	0	0	0	0	0	0	0	0	0	0	0	0	0	7	0	0	0	0	0	0	0	0	0	0	0	0	0
Zotu14716	Eukaryota	Opisthokonta	Fungi	Chytridiomycota	Chytridiomycotina	Monoblepharidomycetes	Gonapodya		0	0	0	0	0	0	0	0	0	0	0	0	0	0	0	0	0	0	0	0	0	0	0	0	0	0	0	0	0	0	0	0	0	3	0	0	0	0	0	0	0
Zotu14718	Eukaryota	Amoebozoa	Conosa	Variosea	ATCC50593-Flamella-WIM80-lineage	Flamella-lineage	Flamella		0	0	0	0	0	0	0	0	0	0	0	0	0	0	1	0	0	0	0	0	1	0	0	0	0	0	1	2	0	0	0	0	1	0	5	0	0	0	0	0	0
Zotu1472	Eukaryota	Stramenopiles	Ochrophyta	Xanthophyceae	Xanthophyceae_X	Xanthophyceae_XX	Botrydiopsis	Botrydiopsis_pyrenoidosa	0	0	0	656	0	12	0	0	0	0	0	0	0	0	1	0	0	0	0	0	0	0	0	0	0	0	0	0	2	0	0	0	0	0	0	0	4	0	0	0	0
Zotu14722	Eukaryota	Opisthokonta	Fungi	Glomeromycota	Glomeromycotina	Glomeromycetes	Glomus	Glomus_sp.	0	0	0	1	0	1	0	0	0	0	0	0	0	0	0	1	0	0	0	0	0	0	0	0	0	0	0	1	2	0	0	0	0	4	6	1	0	0	1	0	0
Zotu14725	Eukaryota	Archaeplastida	Chlorophyta	Chlorophyceae	Chlamydomonadales	Chlamydomonadales_X	Chlorochytrium	Chlorochytrium_sp.	0	0	0	0	0	0	0	0	0	0	0	1	0	0	0	1	0	0	0	0	0	0	0	0	0	0	0	0	0	0	2	0	0	1	0	0	0	0	0	0	0
Zotu14727	Eukaryota	Opisthokonta	Fungi	Ascomycota	Pezizomycotina	Sordariomycetes			0	0	0	0	0	0	0	0	0	0	0	0	4	0	0	0	0	0	0	0	0	0	0	0	0	0	0	7	5	17	0	0	0	0	1	0	0	0	0	0	0
Zotu1473	Eukaryota	Archaeplastida							1	0	0	30	201	168	0	2	0	0	0	0	0	0	1	1	0	0	1	0	1	0	0	0	0	0	1	0	0	0	0	0	0	0	0	0	0	0	1	0	0
Zotu1474	Eukaryota	Alveolata	Ciliophora	Colpodea	Platyophryida	Platyophryidae	Platyophrya		0	0	0	0	0	0	7	10	78	0	0	0	0	0	0	0	0	0	0	0	0	0	0	0	0	0	0	0	0	0	0	0	0	0	0	0	16	18	4	0	0
Zotu14743	Eukaryota	Stramenopiles	Ochrophyta	Chrysophyceae	Chrysophyceae_X				0	0	0	0	0	0	0	0	0	0	0	0	1	0	0	0	0	0	0	0	0	0	0	0	0	0	0	0	0	0	0	0	0	0	1	1	0	1	1	0	0
Zotu1475	Eukaryota	Opisthokonta	Fungi	Basidiomycota	Ustilaginomycotina	Exobasidiomycetes	Exobasidiomycetes_X	Exobasidiomycetes_X_sp.	0	0	0	0	0	0	0	0	0	0	0	0	0	1	0	0	0	0	3	0	0	0	0	0	0	0	0	140	86	212	0	0	0	0	1	3	0	0	0	0	0
Zotu14754	Eukaryota	Archaeplastida	Chlorophyta						0	0	0	0	0	0	0	0	0	0	0	0	0	0	0	0	0	0	0	0	0	0	0	0	0	0	0	0	0	0	12	0	0	0	0	0	0	0	0	0	0
Zotu14759	Eukaryota								0	0	0	0	0	0	0	0	0	0	0	0	0	0	0	0	0	0	0	0	0	0	0	0	0	0	0	0	0	0	11	0	0	0	0	0	0	0	0	0	0
Zotu14763	Eukaryota	Rhizaria	Cercozoa						0	0	0	0	0	0	0	0	0	0	1	0	0	0	0	0	0	1	0	0	0	0	0	0	0	0	1	0	0	0	3	0	0	2	1	0	0	0	0	0	0
Zotu14769	Eukaryota								0	0	0	0	0	0	0	0	0	0	0	0	0	0	0	0	0	0	0	0	0	0	0	0	0	1	0	0	0	0	2	2	0	0	0	0	0	0	0	0	0
Zotu1477	Eukaryota	Archaeplastida	Chlorophyta	Trebouxiophyceae	Watanabea-Clade	Watanabea-Clade_X	Dictyochloropsis		0	0	0	0	0	2	3	0	0	0	0	0	0	0	0	2	1	0	0	0	0	29	140	16	0	0	0	0	0	0	0	0	0	0	0	0	1	0	1	0	0
Zotu14775	Eukaryota	Archaeplastida	Streptophyta	Zygnemophyceae	Zygnemophyceae_X				0	1	0	0	0	0	0	0	0	0	1	0	0	0	0	0	0	0	0	0	0	0	0	0	0	0	0	0	0	0	3	28	0	0	0	0	0	0	0	0	0
Zotu14779	Eukaryota	Opisthokonta	Metazoa	Platyhelminthes	Turbellaria	Rhabdocoela			0	0	0	0	0	0	0	0	0	0	0	0	0	0	0	0	0	0	0	0	0	0	0	0	0	0	0	0	0	0	1	0	0	0	0	0	0	0	0	0	0
Zotu14785	Eukaryota	Alveolata	Ciliophora	Oligohymenophorea	Sessilida	Vorticellidae	Vorticellides	Vorticellides_sp.	0	0	2	0	0	0	0	0	0	0	0	3	0	0	0	0	0	0	0	0	0	0	0	0	0	0	0	0	0	0	0	0	31	0	0	0	0	0	0	0	0
Zotu14789	Eukaryota	Alveolata	Apicomplexa	Apicomplexa_X	Gregarines	Gregarines_X	Gregarines_XX	Gregarines_XX_sp.	0	0	0	0	0	0	0	0	0	0	0	0	0	0	0	0	0	0	0	0	0	0	0	0	0	0	0	0	0	0	0	0	0	12	0	5	0	0	0	0	0
Zotu14793	Eukaryota	Alveolata	Ciliophora	Colpodea	Colpodida	Colpodidae	Colpodidae_X	Colpodidae_X_sp.	0	0	0	0	0	0	0	0	0	0	0	0	0	0	0	0	0	0	0	0	0	0	0	0	0	0	0	0	0	0	0	0	0	5	0	0	0	0	0	0	0
Zotu14794	Eukaryota	Rhizaria	Cercozoa	Filosa-Sarcomonadea	Glissomonadida	Allapsidae	Allapsidae_X	Allapsidae_X_sp.	0	0	0	0	0	0	0	0	0	0	0	0	1	0	0	0	0	0	0	0	1	0	0	0	0	0	0	0	0	0	0	0	0	1	1	0	0	0	0	0	0
Zotu14798	Eukaryota	Alveolata	Ciliophora	Colpodea	Colpodida	Colpodidae			0	0	0	0	0	0	0	0	0	0	0	0	0	0	0	0	0	0	0	0	0	0	0	0	0	0	0	0	0	0	0	0	0	7	0	1	0	0	0	0	0
Zotu14799	Eukaryota	Rhizaria	Cercozoa	Filosa-Sarcomonadea	Glissomonadida	Sandonidae	Sandonidae_X	Sandonidae_X_sp.	0	0	0	1	0	1	0	0	0	0	0	0	1	0	0	0	0	1	0	2	2	0	0	0	0	0	0	0	0	0	2	2	0	3	4	1	0	0	0	0	0
Zotu14805	Eukaryota	Opisthokonta	Fungi	Ascomycota	Ascomycota_X	Ascomycota_XX			0	0	0	1	0	2	0	0	0	0	0	1	1	0	0	0	0	0	0	0	1	0	0	0	0	0	1	0	1	0	3	0	0	1	0	1	0	0	0	0	0
Zotu14808	Eukaryota	Amoebozoa	Lobosa	Tubulinea					0	0	0	0	1	0	0	0	0	0	0	0	0	0	0	0	0	0	1	0	0	0	0	0	0	0	0	1	0	0	0	0	0	3	0	0	0	0	0	0	0
Zotu14812	Eukaryota	Stramenopiles	Ochrophyta	Xanthophyceae	Xanthophyceae_X	Xanthophyceae_XX	Botrydiopsis	Botrydiopsis_sp.	0	0	0	0	0	0	0	0	0	0	0	0	0	0	0	0	0	0	0	0	0	0	0	0	0	0	0	0	0	0	0	0	0	0	22	1	0	0	0	0	0
Zotu14819	Eukaryota								0	0	0	0	0	0	0	0	0	0	0	0	0	0	0	0	0	1	0	0	0	0	0	0	0	0	0	0	0	0	0	0	0	0	1	1	0	0	0	0	0
Zotu1483	Eukaryota	Opisthokonta	Metazoa	Rotifera	Rotifera_X	Rotifera_XX	Rotifera_XXX	Rotifera_XXX_sp.	0	0	1	0	0	1	0	0	0	0	0	0	15	0	0	0	0	0	0	0	0	0	0	0	0	0	0	0	0	0	4	0	0	18	23	660	0	0	0	32	2
Zotu14832	Eukaryota								0	0	0	4	0	0	0	0	0	0	1	0	0	0	1	0	0	0	0	0	0	0	0	0	0	0	0	0	0	0	0	0	0	5	3	3	0	1	0	0	0
Zotu14834	Eukaryota	Rhizaria	Cercozoa	Filosa-Sarcomonadea	Glissomonadida	Sandonidae			0	0	0	0	0	0	0	0	0	0	0	0	0	0	0	0	0	0	0	0	0	0	0	0	0	0	0	0	0	0	0	0	0	0	0	0	4	0	7	0	0
Zotu14836	Eukaryota	Archaeplastida	Rhodophyta	Bangiophyceae	Cyanidiales	Cyanidiales_X			0	0	0	0	0	0	0	0	0	0	0	0	0	0	0	0	0	0	0	0	0	0	0	0	0	0	0	0	0	0	0	0	0	0	0	0	13	1	9	0	0
Zotu1484	Eukaryota	Stramenopiles	Ochrophyta	Chrysophyceae	Chrysophyceae_X	Chrysophyceae_Clade-C	Chrysophyceae_Clade-C_X	Chrysophyceae_Clade-C_X_sp.	0	0	0	0	0	4	0	0	1	0	0	0	0	0	0	0	0	0	0	0	0	3	0	12	0	0	0	0	0	0	0	0	0	0	0	0	0	0	1	0	0
Zotu14841	Eukaryota	Opisthokonta	Metazoa	Platyhelminthes	Turbellaria	Catenulida	Stenostomum		0	0	0	0	0	0	0	0	0	0	0	0	0	0	0	0	0	0	0	0	0	0	0	0	0	0	0	0	0	0	0	0	0	0	0	0	5	3	14	0	0
Zotu14842	Eukaryota	Opisthokonta	Fungi	Cryptomycota	Cryptomycotina	Cryptomycotina_X	Cryptomycotina_XX	Cryptomycotina_XX_sp.	0	0	0	0	0	0	0	0	0	0	0	0	0	0	0	0	0	0	0	0	0	0	0	0	0	0	0	0	0	0	0	0	0	0	0	0	17	12	0	0	0
Zotu14846	Eukaryota	Opisthokonta	Fungi						0	0	0	0	0	1	0	1	0	0	0	0	0	0	0	0	0	0	0	0	0	1	1	0	0	0	0	0	0	2	0	0	0	0	0	0	1	3	1	0	0
Zotu14849	Eukaryota	Opisthokonta	Fungi						0	0	0	0	0	0	0	0	0	0	0	0	0	0	0	0	0	0	0	0	0	0	0	0	0	0	0	0	0	0	0	0	0	0	0	0	12	2	24	0	0
Zotu14853	Eukaryota	Stramenopiles	Ochrophyta	Bacillariophyta	Bacillariophyta_X	Raphid-pennate			0	0	0	0	0	0	0	0	0	0	0	0	0	0	0	0	0	0	0	0	0	0	0	0	0	0	0	0	0	0	0	0	0	0	0	0	0	0	0	0	0
Zotu14855	Eukaryota	Stramenopiles	Ochrophyta	Bacillariophyta	Bacillariophyta_X	Raphid-pennate			0	0	0	0	0	0	0	0	0	0	0	0	0	0	0	0	0	0	0	0	0	0	0	0	0	0	0	0	0	0	0	0	0	0	0	0	0	0	14	0	0
Zotu14857	Eukaryota	Archaeplastida	Chlorophyta	Chlorophyceae	Chlamydomonadales	Chlamydomonadales_X			0	0	0	0	0	0	0	0	0	0	0	0	0	0	0	0	0	0	0	0	0	0	0	1	0	0	0	0	0	0	0	0	0	0	0	0	0	0	0	0	0
Zotu14858	Eukaryota	Opisthokonta	Fungi	Fungi_X	Fungi_XX	Fungi_XXX	Fungi_XXXX	Fungi_XXXX_sp.	0	0	0	0	0	1	0	0	0	0	0	0	0	0	0	0	0	1	0	0	0	0	0	0	0	0	0	0	0	0	0	0	0	0	0	0	0	0	0	0	0
Zotu1486	Eukaryota	Archaeplastida	Chlorophyta	Trebouxiophyceae	Watanabea-Clade	Watanabea-Clade_X	Dictyochloropsis	Dictyochloropsis_sp.	0	0	0	0	0	0	0	0	0	0	0	0	15	1	0	0	0	0	0	5	4	0	0	0	0	0	0	11	21	15	0	0	0	23	8	14	0	0	0	0	0
Zotu14863	Eukaryota	Rhizaria	Cercozoa	Filosa-Sarcomonadea	Cercomonadida	Cercomonadidae	Cercomonas		0	0	0	0	0	0	0	0	0	3	0	16	0	0	0	0	0	0	0	0	0	0	0	0	0	0	1	0	0	0	0	0	0	0	0	0	0	0	0	13	0
Zotu14868	Eukaryota								0	7	0	0	1	0	0	0	0	11	15	11	0	0	0	0	0	0	0	0	0	0	0	0	9	0	0	0	0	0	0	6	0	0	0	0	0	0	0	10	65
Zotu14869	Eukaryota								0	0	0	0	0	0	0	0	0	0	0	0	0	0	0	0	0	0	0	0	0	0	0	0	0	0	0	0	0	0	0	0	0	0	0	0	0	0	0	3	1
Zotu1487	Eukaryota	Opisthokonta	Fungi	Ascomycota					0	0	0	2	0	1	0	1	0	0	0	0	0	0	0	0	0	0	0	0	0	11	2	2	0	0	0	0	0	0	0	0	0	0	0	0	72	172	67	0	0
Zotu1488	Eukaryota								17	0	0	0	0	0	0	0	0	36	0	0	0	0	0	0	0	0	0	0	0	0	0	0	1	2	0	0	0	0	405	21	18	0	0	0	0	0	0	33	0
Zotu14880	Eukaryota	Opisthokonta	Metazoa	Nematoda	Enoplea	Enoplea_X			0	0	0	0	0	0	0	0	0	0	0	0	0	0	0	0	0	0	0	0	0	0	0	0	0	0	0	1	0	0	0	0	0	0	2	4	2	0	0	0	0
Zotu14895	Eukaryota	Opisthokonta	Fungi						0	0	0	0	0	0	0	0	1	0	0	0	0	0	0	0	1	0	0	0	0	0	0	0	0	0	0	0	0	0	0	0	1	0	0	0	0	0	0	0	0
Zotu149	Eukaryota	Rhizaria	Cercozoa	Filosa-Sarcomonadea	Cercomonadida	Cercomonadidae	Cercomonas		0	0	0	0	0	0	0	0	0	0	0	0	27	32	57	0	1	1	33	8	8	6	36	86	0	0	0	1497	2508	2506	0	0	0	0	42	2	0	0	1	0	0
Zotu14900	Eukaryota	Hacrobia	Cryptophyta	Cryptophyceae	Cryptophyceae_X	Cryptomonadales	Cryptomonas	Cryptomonas_sp.	0	0	0	0	0	0	0	0	0	0	0	0	0	0	0	0	1	0	0	0	0	0	0	0	0	0	0	0	0	0	0	0	0	0	0	0	0	0	0	0	0
Zotu14903	Eukaryota	Rhizaria	Cercozoa	Cercozoa_X	Cercozoa_XX	Cercozoa_XXX	Cercozoa_XXXX	Cercozoa_XXXX_sp.	0	0	0	0	0	0	0	0	0	0	0	0	0	0	0	0	0	0	0	0	0	0	0	0	0	0	0	0	0	0	0	0	0	0	0	0	0	0	0	0	0
Zotu14905	Eukaryota	Opisthokonta	Metazoa	Nematoda					0	0	0	0	0	0	0	0	0	0	0	0	0	0	0	0	0	0	0	0	0	0	0	0	0	0	0	0	0	0	0	0	0	0	0	0	0	0	0	0	0
Zotu14909	Eukaryota	Opisthokonta	Metazoa	Rotifera	Rotifera_X	Rotifera_XX	Rotifera_XXX	Rotifera_XXX_sp.	6	1	0	0	0	0	3	0	0	0	0	0	0	0	0	7	7	2	0	0	0	0	0	0	0	0	0	0	0	0	0	0	0	0	0	0	0	0	0	0	0
Zotu14910	Eukaryota	Rhizaria	Cercozoa	Filosa-Imbricatea	Euglyphida	Euglyphidae	Euglypha	Euglypha_compressa	0	0	0	1	0	0	0	0	0	0	0	0	0	0	0	0	0	1	0	0	0	0	0	0	0	0	0	0	0	0	0	0	0	0	0	0	0	0	0	0	0
Zotu14913	Eukaryota	Rhizaria	Cercozoa	Filosa-Sarcomonadea	Glissomonadida				5	2	9	0	0	0	0	0	0	0	0	0	0	0	0	0	10	0	0	0	0	0	0	0	1	3	7	0	0	0	0	0	0	0	0	0	0	0	0	0	0
Zotu14915	Eukaryota	Opisthokonta	Metazoa	Nematoda	Chromadorea	Chromadorea_X			1	0	1	0	1	0	0	0	0	0	1	0	0	0	0	0	0	0	0	0	0	0	0	0	3	0	0	0	0	0	0	0	0	0	0	0	0	0	0	0	0
Zotu14916	Eukaryota	Alveolata	Alveolata_X	Alveolata_XX	Alveolata_XXX	Alveolata_XXXX	Alveolata_XXXXX	Alveolata_XXXXX_sp.	0	3	0	0	0	0	0	0	0	0	0	0	0	0	0	0	0	0	0	0	0	0	0	0	0	0	0	0	0	0	0	0	0	0	0	0	0	0	0	0	0
Zotu14917	Eukaryota	Alveolata	Ciliophora	Colpodea	Colpodida	Colpodidae			0	0	1	0	0	0	0	0	0	0	0	0	0	0	0	0	0	0	0	0	0	0	0	0	0	0	0	0	0	0	0	0	0	0	0	0	0	0	0	0	0
Zotu14918	Eukaryota	Opisthokonta	Metazoa	Nematoda	Chromadorea	Chromadorea_X			0	0	0	0	0	0	0	0	0	0	0	0	0	0	0	0	0	0	0	0	0	0	0	0	0	0	0	0	0	0	0	0	0	0	0	0	0	0	0	0	0
Zotu14922	Eukaryota	Opisthokonta	Fungi	Cryptomycota	Cryptomycotina	Cryptomycotina_X	Cryptomycotina_XX	Cryptomycotina_XX_sp.	0	0	0	0	0	0	0	0	0	0	0	0	0	0	0	0	0	0	0	0	0	0	0	0	0	0	0	0	0	0	0	0	0	0	0	0	0	0	0	0	0
Zotu14929	Eukaryota								0	0	1	0	0	0	0	0	0	0	0	0	0	0	0	0	0	0	0	0	0	0	0	0	0	0	0	0	0	0	0	0	0	0	0	0	0	0	0	0	0
Zotu1493	Eukaryota	Rhizaria	Cercozoa	Filosa-Granofilosea	Filosa-Granofilosea_X	Novel-Gran-5	Novel-Gran-5_X	Novel-Gran-5_X_sp.	0	0	0	0	0	3	0	1	2	0	0	0	0	0	0	0	0	12	0	0	0	2	4	22	0	0	0	0	0	0	0	0	0	0	0	0	13	16	15	0	0
Zotu1494	Eukaryota								21	199	112	0	0	0	0	0	0	0	13	7	0	0	0	0	0	0	0	0	0	0	0	0	0	0	0	0	0	0	0	9	2	0	0	0	0	0	0	0	8
Zotu14943	Eukaryota	Alveolata	Ciliophora	Colpodea	Colpodida				0	0	0	0	0	0	0	0	0	0	0	0	0	0	0	0	0	0	0	0	0	0	0	0	0	0	0	0	0	0	0	0	0	0	0	0	0	0	0	0	0
Zotu14945	Eukaryota								0	0	0	0	0	0	0	0	0	0	0	0	0	0	0	0	0	0	0	0	0	0	0	0	0	0	0	0	0	0	0	0	0	0	0	0	0	0	0	0	0
Zotu14948	Eukaryota								0	0	0	0	0	0	0	0	0	0	0	0	0	0	0	0	0	0	0	0	0	0	0	0	0	0	0	0	0	0	0	0	0	0	0	0	0	0	0	0	0
Zotu14949	Eukaryota								0	0	0	0	0	0	0	0	0	0	0	0	0	0	0	0	0	0	0	0	0	0	0	0	0	0	0	0	0	0	0	0	0	0	0	0	0	0	0	0	0
Zotu14950	Eukaryota								0	0	0	0	0	0	0	0	0	0	0	0	0	0	0	0	0	0	0	0	0	0	0	0	0	0	0	0	0	0	0	0	0	0	0	0	0	0	0	0	0
Zotu14953	Eukaryota	Rhizaria	Cercozoa						0	0	0	0	0	0	0	0	0	0	0	0	0	0	0	0	0	0	0	0	0	0	0	0	0	0	0	0	0	0	0	0	0	0	0	0	0	0	0	0	0
Zotu14955	Eukaryota								0	0	0	0	0	0	0	0	0	0	0	0	0	0	0	0	0	0	0	0	0	0	0	0	0	0	0	0	0	0	0	0	0	0	0	0	0	0	0	0	0
Zotu14956	Eukaryota	Opisthokonta	Metazoa						0	0	0	0	0	0	0	0	0	0	0	0	0	0	0	0	0	0	0	0	0	0	0	0	0	0	0	0	0	0	0	0	0	0	0	0	0	0	0	0	0
Zotu14959	Eukaryota	Rhizaria	Cercozoa	Filosa-Sarcomonadea	Glissomonadida	Sandonidae			0	0	0	0	0	0	0	0	0	0	3	0	0	0	0	0	0	0	0	0	0	0	0	0	0	0	0	0	0	0	0	0	0	0	0	0	0	0	0	0	0
Zotu14960	Eukaryota								0	0	0	0	0	0	0	0	0	0	0	0	0	0	0	0	0	0	0	0	0	0	0	0	0	0	0	0	0	0	0	0	0	0	0	0	0	0	0	0	0
Zotu14961	Eukaryota	Amoebozoa	Lobosa	Tubulinea	Echinamoebida	Vermamoebidae	Hartmannella	Hartmannella_vermiformis	0	0	0	0	0	0	0	0	0	0	0	0	0	0	0	0	0	0	0	0	0	0	0	0	0	0	0	0	0	0	0	0	0	0	0	0	0	0	0	0	0
Zotu14965	Eukaryota								0	0	0	0	0	0	0	0	0	0	0	0	0	0	0	0	0	0	0	0	0	0	0	0	0	0	0	0	0	1	0	0	0	0	0	0	0	0	0	0	0
Zotu14966	Eukaryota								0	0	0	1	0	0	0	0	0	1	0	0	0	0	0	0	0	0	0	0	1	0	0	0	1	0	0	0	0	0	0	0	0	0	1	0	0	0	0	0	0
Zotu1497	Eukaryota	Archaeplastida	Streptophyta	Coleochaetophyceae	Coleochaetophyceae_X	Coleochaetophyceae_XX	Coleochaete	Coleochaete_scutata	1	0	0	0	0	0	1	0	0	9	6	2	0	0	0	0	0	0	0	0	0	0	0	0	4	1	31	0	0	0	64	34	43	0	0	0	0	0	0	4	0
Zotu14970	Eukaryota								0	0	0	0	0	0	0	0	0	0	0	0	0	0	0	0	0	0	0	0	0	0	0	0	0	0	0	0	0	0	0	0	0	0	0	0	0	0	0	0	0
Zotu14971	Eukaryota	Alveolata	Ciliophora	Oligohymenophorea					3	0	4	0	0	2	1	0	0	0	0	0	0	1	1	6	0	4	0	0	0	0	0	0	0	1	0	0	0	0	4	2	1	0	0	0	0	0	0	0	0
Zotu14973	Eukaryota	Archaeplastida	Chlorophyta	Trebouxiophyceae	Prasiolales	Prasiolales_X			0	0	0	3	0	0	0	0	0	0	0	0	0	0	0	0	0	0	0	0	0	0	0	0	0	0	0	0	0	0	0	0	0	0	0	0	0	0	0	0	0
Zotu14974	Eukaryota	Hacrobia	Centroheliozoa	Centroheliozoa_X	Centroheliozoa_XX	Centroheliozoa_XXX	Centroheliozoa_XXXX	Centroheliozoa_XXXX_sp.	0	0	0	0	0	0	0	0	0	0	0	0	0	0	0	0	0	0	0	0	0	0	0	0	0	0	0	0	0	0	0	0	0	1	0	0	0	0	0	0	0
Zotu14976	Eukaryota	Excavata	Discoba	Heterolobosea	Heterolobosea_X	Vahlkampfiidae			0	0	0	0	0	0	0	0	0	0	0	0	0	0	0	0	0	0	0	0	0	0	0	0	0	0	0	0	0	0	0	0	0	0	0	0	0	0	0	0	0
Zotu14977	Eukaryota								0	0	0	0	0	0	0	0	0	0	0	0	0	0	0	0	0	0	0	0	0	0	0	0	0	0	0	0	0	0	0	0	0	0	0	0	0	0	0	0	0
Zotu1498	Eukaryota	Rhizaria	Cercozoa	Filosa-Sarcomonadea	Glissomonadida				4	0	0	0	0	0	0	0	0	1	1	0	0	0	0	0	0	0	0	0	0	0	0	0	14	9	249	0	0	0	0	0	0	0	0	0	0	0	0	0	0
Zotu14982	Eukaryota	Opisthokonta	Fungi	Ascomycota	Pezizomycotina				0	0	0	0	0	0	0	0	0	0	0	0	0	0	0	0	0	0	0	0	0	0	0	0	0	0	0	0	0	0	0	0	0	0	0	0	0	0	0	0	0
Zotu14983	Eukaryota								0	0	0	0	0	0	0	0	0	0	0	0	0	0	0	0	0	0	0	0	0	0	0	0	0	0	0	0	0	0	0	0	0	0	0	0	0	0	0	0	0
Zotu14987	Eukaryota	Stramenopiles	Stramenopiles_X	MAST	MAST-12	MAST-12C	MAST-12C_X	MAST-12C_X_sp.	0	0	0	1	0	1	0	0	0	0	0	0	0	0	0	0	0	0	0	1	0	0	0	0	0	0	0	0	0	0	0	0	0	0	0	0	0	0	0	0	0
Zotu14994	Eukaryota								0	0	0	0	0	0	0	0	0	0	0	0	0	0	0	0	0	0	0	0	0	0	0	0	0	0	0	0	0	0	0	0	0	0	0	0	0	0	0	0	0
Zotu14995	Eukaryota	Opisthokonta	Metazoa	Arthropoda					0	0	0	0	0	0	0	0	0	0	0	0	0	0	0	0	0	0	0	0	0	0	0	0	0	0	0	0	0	0	0	0	0	0	0	0	0	0	0	0	0
Zotu14999	Eukaryota	Opisthokonta	Fungi	Ascomycota	Saccharomycotina	Saccharomycetales			0	0	0	0	0	0	0	0	0	0	0	0	0	0	0	0	0	0	0	0	0	0	0	0	0	0	0	0	0	0	0	0	0	0	0	0	0	0	0	0	0
Zotu15	Eukaryota	Rhizaria	Cercozoa	Filosa-Sarcomonadea	Cercomonadida	Paracercomonadidae	Paracercomonas		0	0	0	68	4	55	4132	4969	4276	0	0	0	84	62	61	130	5	15	36	30	31	1091	294	530	0	0	0	208	168	186	0	0	0	33	44	41	819	871	556	0	0
Zotu150	Eukaryota								0	0	0	0	0	0	0	0	0	207	296	193	0	0	0	0	0	0	0	0	0	0	0	0	49	0	95	0	0	0	0	0	0	0	0	0	0	0	0	0	1
Zotu15000	Eukaryota	Opisthokonta	Fungi	Ascomycota	Pezizomycotina	Sordariomycetes			0	0	0	0	0	0	0	0	0	0	0	0	0	0	0	0	0	0	0	0	0	0	0	0	0	0	0	0	0	0	0	0	0	0	0	0	0	0	0	0	0
Zotu15007	Eukaryota	Rhizaria	Cercozoa	Filosa-Sarcomonadea	Cercomonadida	Cercomonadidae	Cercomonas	Cercomonas_sp.	0	0	0	0	0	0	0	0	0	0	0	0	0	0	1	0	0	0	0	0	0	0	0	0	0	0	0	0	0	0	0	0	0	0	0	0	0	0	0	0	0
Zotu1501	Eukaryota	Amoebozoa	Conosa	Variosea	Variosea_X	WIM-1-lineage	WIM-1-lineage_X	WIM-1-lineage_X_sp.	0	0	0	46	0	1	0	0	0	0	0	0	0	0	0	0	0	2	0	0	0	0	0	0	0	0	0	0	0	0	0	0	0	0	0	0	0	0	0	0	0
Zotu15011	Eukaryota	Opisthokonta	Metazoa	Nematoda	Chromadorea	Chromadorea_X	Teratocephalus	Teratocephalus_lirellus	0	0	0	0	0	0	0	0	0	0	0	0	0	0	0	0	0	0	0	0	0	0	0	0	0	0	0	0	0	0	0	0	0	0	0	0	0	0	0	0	0
Zotu15012	Eukaryota								0	0	0	0	0	0	0	0	0	0	0	0	0	0	0	0	0	0	0	0	0	0	0	0	0	0	0	0	0	0	0	0	0	0	0	0	0	0	0	0	0
Zotu15019	Eukaryota	Opisthokonta	Fungi	Ascomycota	Pezizomycotina				0	0	0	0	0	0	0	0	0	0	0	0	0	0	0	0	0	0	0	0	0	0	0	0	0	0	0	0	0	0	0	0	0	0	0	0	0	0	0	0	0
Zotu15021	Eukaryota	Alveolata	Ciliophora	Spirotrichea	Hypotrichia	Oxytrichidae			0	0	0	1	0	4	0	0	0	0	0	0	0	0	0	0	0	1	0	0	0	0	0	1	0	0	0	0	0	0	0	0	0	0	0	0	0	0	0	0	0
Zotu15026	Eukaryota	Amoebozoa	Conosa	Variosea	Variosea_X				0	0	0	0	0	0	0	0	0	0	0	0	0	0	0	0	0	0	0	0	0	0	0	0	0	0	0	0	0	0	0	0	0	0	0	0	0	0	0	0	0
Zotu15028	Eukaryota								0	0	0	0	0	0	0	0	0	0	0	0	0	0	0	0	0	0	0	0	0	0	0	0	0	0	0	0	0	0	0	0	0	0	0	0	0	0	0	0	0
Zotu15029	Eukaryota	Archaeplastida	Chlorophyta	Chlorophyceae					0	0	0	0	0	0	0	0	0	0	0	0	0	0	0	0	0	0	0	0	0	0	0	0	0	0	0	0	0	0	0	0	0	0	0	0	0	0	0	0	0
Zotu15032	Eukaryota	Rhizaria	Cercozoa	Filosa-Granofilosea	Limnofilida	Limnofilidae	Limnofilidae_X	Limnofilidae_X_sp.	0	0	0	0	0	0	0	1	0	0	0	0	0	0	0	0	0	0	0	0	0	0	0	0	0	0	0	0	0	0	0	0	0	0	0	0	0	0	0	0	0
Zotu15036	Eukaryota	Opisthokonta	Metazoa	Platyhelminthes	Turbellaria	Catenulida	Stenostomum		3	0	0	0	0	0	0	0	0	0	0	1	0	0	0	0	4	0	0	0	0	0	0	2	2	0	3	0	0	0	2	2	2	0	7	0	0	0	0	0	0
Zotu15037	Eukaryota								0	0	0	0	0	0	0	0	0	0	0	0	0	0	0	0	0	0	0	0	0	0	0	0	0	0	0	0	0	0	0	0	0	0	0	0	0	0	0	0	0
Zotu15039	Eukaryota	Opisthokonta	Metazoa	Nematoda					0	0	0	0	0	0	0	0	0	0	0	0	0	0	0	0	0	0	0	0	0	0	0	0	0	0	0	0	0	0	0	0	0	0	0	0	0	0	0	0	0
Zotu15043	Eukaryota	Archaeplastida	Chlorophyta						0	0	0	0	0	0	0	0	0	0	0	0	0	0	0	0	1	0	0	0	0	0	0	0	0	0	0	0	0	0	0	0	0	0	0	0	0	0	0	0	0
Zotu15048	Eukaryota	Opisthokonta	Metazoa	Nematoda					0	0	0	0	0	0	0	0	0	0	0	0	0	0	0	0	0	0	0	0	0	0	0	0	0	0	0	0	0	0	0	0	0	0	0	0	0	0	0	0	0
Zotu15049	Eukaryota	Rhizaria	Cercozoa	Filosa-Thecofilosea	Tectofilosida	Pseudodifflugiidae	Pseudodifflugiidae_X	Pseudodifflugiidae_X_sp.	0	0	0	0	0	0	0	0	0	0	0	0	0	0	0	0	0	0	0	0	0	2	0	6	0	0	0	0	0	0	0	0	0	0	0	0	0	0	0	0	0
Zotu1505	Eukaryota	Opisthokonta	Metazoa						0	0	0	0	0	0	0	0	0	0	0	0	0	0	0	0	0	0	0	0	0	0	0	0	4	8	246	0	0	0	0	0	0	0	0	0	0	0	0	0	0
Zotu15051	Eukaryota	Archaeplastida	Streptophyta	Embryophyceae	Embryophyceae_X	Embryophyceae_XX			0	0	0	0	0	0	0	0	0	0	0	0	0	0	0	0	0	0	0	0	0	0	1	0	0	0	0	0	0	0	0	0	0	0	0	0	0	0	0	0	0
Zotu15053	Eukaryota	Opisthokonta	Metazoa	Annelida	Annelida_X	Annelida_XX			0	0	0	0	0	0	0	0	0	0	0	0	0	0	0	0	0	0	0	0	0	0	0	0	0	0	0	0	0	0	0	0	0	0	0	0	0	0	0	0	0
Zotu15055	Eukaryota	Opisthokonta	Fungi	Ascomycota	Pezizomycotina	Sordariomycetes			0	0	0	0	0	0	0	0	0	0	0	0	0	0	0	0	0	0	0	0	0	0	0	0	0	0	0	0	0	0	0	0	0	0	0	0	0	0	0	0	0
Zotu15057	Eukaryota	Alveolata	Ciliophora	Colpodea	Colpodida				0	0	0	0	0	0	0	0	0	0	0	0	0	0	0	0	0	0	0	0	0	0	0	0	0	0	0	0	0	0	0	0	0	0	0	0	0	0	0	0	0
Zotu15061	Eukaryota	Alveolata	Ciliophora	Spirotrichea	Hypotrichia				0	0	0	0	1	0	0	0	0	0	0	0	0	0	19	0	0	0	0	4	0	0	0	0	4	0	0	0	7	0	4	1	0	27	0	0	0	0	0	26	18
Zotu15066	Eukaryota	Rhizaria	Cercozoa						0	25	0	0	11	0	0	0	7	10	61	9	0	0	0	0	0	0	0	0	0	0	0	0	0	6	0	0	0	0	0	17	0	0	0	0	0	0	0	51	289
Zotu15068	Eukaryota	Opisthokonta	Fungi	Basidiomycota	Agaricomycotina	Agaricomycetes			0	20	0	1	37	7	0	0	1	41	141	51	0	0	0	0	0	0	0	0	0	0	0	0	6	1	5	0	0	0	0	15	0	0	0	0	0	0	0	35	500
Zotu15071	Eukaryota	Opisthokonta	Fungi	Ascomycota	Pezizomycotina	Sordariomycetes			0	0	0	0	0	0	0	0	0	0	0	0	0	0	0	0	0	0	0	0	0	0	0	0	0	0	0	0	0	0	0	0	0	0	0	0	0	0	0	0	0
Zotu15073	Eukaryota	Opisthokonta	Fungi	Cryptomycota	Cryptomycotina	Cryptomycotina_X	Cryptomycotina_XX	Cryptomycotina_XX_sp.	0	0	0	0	0	2	0	0	0	5	9	5	0	0	0	0	0	0	0	0	0	0	0	0	7	1	4	0	0	0	0	0	0	0	0	0	0	0	0	0	0
Zotu15074	Eukaryota	Opisthokonta	Fungi	Basidiomycota	Agaricomycotina	Agaricomycetes			0	0	0	0	0	0	0	0	0	0	0	0	0	0	0	0	0	0	0	0	0	0	0	0	0	0	0	0	0	0	0	0	0	0	0	0	0	0	0	0	0
Zotu15075	Eukaryota	Opisthokonta	Fungi	Ascomycota	Pezizomycotina	Sordariomycetes			0	0	0	0	0	0	0	0	0	0	0	0	23	0	0	0	0	0	7	15	9	0	0	0	0	0	0	1	0	4	0	0	0	0	11	0	0	0	0	0	0
Zotu1508	Eukaryota	Alveolata	Ciliophora	Heterotrichea	Heterotrichida	Heterotrichida_X	Heterotrichida_XX	Heterotrichida_XX_sp.	0	0	0	0	0	0	1	0	0	0	0	0	25	0	0	0	0	0	4	16	13	0	1	0	0	0	0	0	0	6	0	0	0	0	18	0	0	0	0	0	0
Zotu15081	Eukaryota	Stramenopiles	Ochrophyta	Chrysophyceae	Chrysophyceae_X				0	0	0	0	0	0	0	0	0	0	0	0	0	0	0	0	0	0	0	0	0	0	0	0	0	0	0	0	0	0	0	0	0	0	0	0	0	0	0	0	0
Zotu15082	Eukaryota	Archaeplastida	Chlorophyta						0	0	0	0	0	0	0	0	0	0	0	0	0	0	0	0	0	0	0	0	0	0	0	0	0	0	0	0	0	0	0	0	0	0	0	0	0	0	0	0	0
Zotu15086	Eukaryota	Archaeplastida	Chlorophyta	Chlorophyceae	Chlamydomonadales	Chlamydomonadales_X			0	0	0	0	0	0	0	0	0	0	0	0	0	0	0	0	0	0	0	0	0	0	0	0	0	0	0	0	0	0	0	0	0	0	0	0	0	0	0	0	0
Zotu15087	Eukaryota								0	0	0	0	0	0	0	0	0	0	0	0	0	0	0	0	0	0	0	0	0	0	0	0	0	0	0	0	0	0	0	0	0	0	0	0	0	0	0	0	0
Zotu15089	Eukaryota								0	0	0	0	0	0	0	0	0	0	0	0	0	0	0	0	0	0	0	0	0	0	0	0	0	0	0	0	0	0	0	0	0	0	0	0	0	0	0	0	0
Zotu15092	Eukaryota								0	0	0	0	0	0	0	0	0	0	0	0	0	0	0	0	0	0	0	0	0	0	0	0	0	0	0	0	0	0	0	0	0	0	0	0	0	0	0	0	0
Zotu15094	Eukaryota								0	0	0	0	0	0	0	0	0	0	0	0	0	0	0	0	0	0	0	0	0	0	1	0	0	0	0	0	0	0	0	0	0	0	0	0	0	0	0	0	0
Zotu15095	Eukaryota	Opisthokonta	Metazoa	Gastrotricha	Gastrotricha_X	Gastrotricha_XX	Polymerurus		0	0	0	0	0	0	0	0	0	0	0	0	0	0	0	0	0	0	0	0	0	0	0	0	0	0	0	0	0	0	0	0	0	0	0	0	0	0	0	0	0
Zotu15096	Eukaryota	Archaeplastida	Chlorophyta	Chlorophyceae	Chlamydomonadales	Chlamydomonadales_X			0	0	0	0	0	0	0	0	0	0	0	0	0	0	0	0	0	0	0	0	0	0	0	0	0	0	0	0	0	0	0	0	0	0	0	0	0	0	0	0	0
Zotu15098	Eukaryota								0	0	0	0	0	0	0	0	0	0	0	0	0	0	0	0	0	0	0	0	0	0	0	0	0	0	0	0	0	0	0	0	0	0	0	0	0	0	0	0	0
Zotu15099	Eukaryota	Stramenopiles	Ochrophyta						0	0	0	0	0	0	0	0	0	0	0	0	0	0	0	0	0	0	0	0	0	0	0	0	0	0	0	0	0	0	0	0	0	0	0	0	0	0	1	0	0
Zotu1510	Eukaryota	Alveolata	Dinoflagellata	Dinophyceae	Dinophyceae_X	Dinophyceae_XX	Dinophyceae_XXX	Dinophyceae_XXX_sp.	0	0	0	0	315	0	0	0	0	0	0	0	0	0	0	0	0	0	0	0	0	0	0	0	0	0	0	0	0	0	0	0	0	0	0	0	0	1	0	0	0
Zotu15102	Eukaryota	Rhizaria	Cercozoa						0	0	0	0	0	0	0	0	0	0	0	0	0	0	0	0	0	0	0	0	0	0	0	2	0	0	0	0	0	0	0	0	0	0	0	0	0	0	0	0	0
Zotu15103	Eukaryota								0	0	0	0	0	0	0	0	0	0	0	0	0	0	0	0	0	0	0	0	0	0	0	0	0	0	0	0	0	0	0	0	0	0	0	0	0	0	0	0	0
Zotu15104	Eukaryota	Opisthokonta	Metazoa						0	0	0	0	0	0	0	0	0	0	0	0	0	0	0	0	0	0	0	0	0	0	0	0	0	0	0	0	0	0	0	0	0	0	0	0	0	0	0	0	0
Zotu15106	Eukaryota								0	0	2	1	0	0	0	0	0	0	0	0	0	0	0	0	0	0	0	0	0	0	0	0	3	0	0	0	0	0	0	0	0	0	0	0	0	0	0	7	2
Zotu15109	Eukaryota	Opisthokonta	Metazoa	Nematoda	Chromadorea	Chromadorea_X			0	0	0	0	0	0	0	0	0	0	0	0	0	0	0	0	0	0	0	0	0	0	0	0	0	1	108	0	0	0	0	0	0	0	0	2	0	0	0	4	0
Zotu1511	Eukaryota	Opisthokonta	Fungi	Basidiomycota	Agaricomycotina	Agaricomycetes	Agaricomycetes_X	Agaricomycetes_X_sp.	0	0	0	10	7	7	0	0	0	0	0	0	0	0	0	0	0	5	0	0	0	0	0	4	0	0	0	0	0	0	0	0	0	0	0	0	0	0	0	0	0
Zotu15110	Eukaryota	Opisthokonta	Metazoa	Arthropoda	Chelicerata	Arachnida	Oplitis	Oplitis_sp.	0	0	1	0	0	0	0	0	0	0	0	1	0	0	0	0	0	0	0	0	0	0	0	0	2	4	300	0	0	0	2	0	1	0	1	16	0	0	0	8	1
Zotu15111	Eukaryota	Alveolata	Ciliophora	Colpodea	Colpodida				0	0	1	0	0	0	0	0	0	0	0	0	0	0	0	0	0	0	0	0	0	0	0	0	2	1	167	0	0	0	0	0	0	1	0	4	0	0	0	7	1
Zotu15113	Eukaryota	Opisthokonta	Metazoa	Arthropoda	Chelicerata	Arachnida	Oplitis	Oplitis_sp.	0	0	0	0	3	0	0	0	0	0	0	4	0	0	0	0	0	0	0	0	0	0	0	0	0	0	0	0	0	0	0	0	0	0	0	0	0	0	0	0	0
Zotu1516	Eukaryota								0	0	0	0	0	0	12	8	20	0	0	0	0	0	0	0	3	0	0	0	0	2	2	2	0	0	0	0	0	0	0	0	0	0	0	0	0	1	0	0	0
Zotu1517	Eukaryota	Opisthokonta	Fungi	Cryptomycota	Cryptomycotina	Cryptomycotina_X	Cryptomycotina_XX	Cryptomycotina_XX_sp.	0	0	0	4	0	1	0	0	0	5	342	5	0	0	0	0	0	0	0	0	0	0	0	0	4	1	36	0	0	0	0	1	1	1	0	1	0	0	0	2	16
Zotu152	Eukaryota	Rhizaria	Cercozoa	Filosa-Sarcomonadea	Glissomonadida	Allapsidae	Allapsidae_X	Allapsidae_X_sp.	0	0	0	8	0	8	1	17	3	0	0	0	4	1	3	2	0	1	0	0	0	68	26	8	0	0	0	1	0	0	0	0	0	0	0	1	524	4382	1262	0	0
Zotu1525	Eukaryota	Opisthokonta	Fungi	Cryptomycota	Cryptomycotina	Cryptomycotina_X	Cryptomycotina_XX	Cryptomycotina_XX_sp.	31	24	26	0	0	0	0	0	0	0	0	0	0	0	0	3	32	0	0	0	0	0	0	0	0	3	7	0	0	0	0	1	2	0	0	0	0	0	0	0	0
Zotu1526	Eukaryota	Alveolata	Ciliophora	Colpodea	Colpodida	Grossglockneriidae			1	0	0	0	0	0	0	0	0	7	0	0	0	0	0	0	0	0	0	0	1	0	0	0	1	0	1	0	0	0	1	0	0	0	0	0	0	0	0	0	0
Zotu1527	Eukaryota	Opisthokonta	Metazoa	Nematoda	Chromadorea	Chromadorea_X	Prodesmodora	Prodesmodora_sp.	0	3	0	0	0	0	0	0	0	7	265	13	0	0	0	0	0	0	0	0	0	0	0	0	0	0	1	0	0	0	0	6	0	0	0	0	0	0	0	0	7
Zotu1529	Eukaryota	Opisthokonta	Fungi	Ascomycota	Pezizomycotina	Sordariomycetes			0	0	0	0	0	0	0	0	0	0	0	0	3	0	0	0	0	0	0	0	0	0	0	0	0	0	0	0	0	0	0	0	0	187	0	9	0	0	0	0	0
Zotu153	Eukaryota	Archaeplastida	Chlorophyta	Trebouxiophyceae	Trebouxiophyceae_X	Trebouxiophyceae_XX	Botryococcus	Botryococcus_sp.	182	50	0	0	2	0	4	0	0	578	573	49	0	0	0	0	0	0	0	0	0	0	0	0	173	87	256	0	0	1	302	59	0	7	0	8	0	0	0	658	571
Zotu1530	Eukaryota								0	0	0	0	0	0	0	0	0	0	0	0	34	0	0	0	0	0	5	8	16	0	0	0	0	0	0	0	0	1	0	0	0	0	14	0	0	0	0	0	0
Zotu1534	Eukaryota	Opisthokonta	Metazoa	Rotifera	Rotifera_X	Rotifera_XX			0	0	0	0	0	10	1	0	3	0	0	0	0	0	0	0	1	2	0	0	0	12	3	8	0	0	0	0	0	0	0	0	0	0	0	0	0	0	4	0	0
Zotu1535	Eukaryota	Opisthokonta	Fungi	Ascomycota	Pezizomycotina	Sordariomycetes			0	0	0	0	0	0	0	0	0	0	0	0	0	0	0	0	0	0	0	31	1	0	0	0	0	0	0	25	40	20	0	0	0	0	0	0	0	0	0	0	0
Zotu1536	Eukaryota	Archaeplastida	Streptophyta	Embryophyceae	Embryophyceae_X	Embryophyceae_XX			3	0	0	0	0	0	0	0	0	0	0	0	0	0	0	0	0	0	0	0	0	0	0	0	0	0	0	0	0	0	2	0	0	0	0	0	0	0	0	205	0
Zotu1537	Eukaryota	Archaeplastida	Chlorophyta						0	0	1	0	0	3	0	0	0	0	0	4	0	0	0	0	0	22	0	0	0	0	0	0	1	3	0	0	0	0	2	0	0	0	0	0	0	0	0	0	0
Zotu154	Eukaryota	Opisthokonta	Fungi	Cryptomycota	Cryptomycotina	Cryptomycotina_X	Cryptomycotina_XX	Cryptomycotina_XX_sp.	0	225	1	4	0	1	0	0	0	3	395	1	0	0	0	0	0	0	0	0	0	0	0	0	428	172	413	0	0	0	2	216	0	0	0	0	0	0	0	0	176
Zotu1542	Eukaryota	Archaeplastida	Chlorophyta	Chlorophyceae	Chlamydomonadales	Chlamydomonadales_X	Gloeocystis	Gloeocystis_polydermatica	0	0	0	0	0	0	0	0	0	0	0	0	0	5	6	0	0	0	5	0	0	0	0	0	0	0	0	1	12	8	0	0	0	0	46	34	0	0	0	0	0
Zotu1547	Eukaryota	Alveolata	Ciliophora	Spirotrichea	Hypotrichia	Pseudourostylidae	Pseudourostyla		0	0	0	4	0	2	1209	788	937	0	0	0	2	3	13	0	0	1	2	2	1	0	1	2	0	0	0	1	0	0	0	0	0	1	0	0	67	183	153	0	0
Zotu1548	Eukaryota	Opisthokonta	Fungi	Ascomycota	Pezizomycotina	Sordariomycetes			0	0	0	0	0	0	0	0	0	0	0	0	29	0	0	0	0	0	4	9	3	0	0	0	0	0	0	1	0	7	0	0	0	0	13	0	0	0	0	0	0
Zotu155	Eukaryota	Alveolata	Ciliophora	Spirotrichea	Strombidiida				3379	356	406	0	0	0	0	0	0	87	7	0	0	0	0	40	117	0	0	0	0	0	0	0	11	79	75	0	0	0	440	29	26	0	0	0	0	0	0	88	2
Zotu1552	Eukaryota	Alveolata	Ciliophora	Spirotrichea	Hypotrichia				1	0	0	0	0	0	0	0	0	0	0	0	0	0	0	4	488	3	1	0	0	0	1	0	0	0	0	0	0	0	0	0	0	0	0	0	0	0	0	0	0
Zotu1553	Eukaryota	Archaeplastida	Chlorophyta	Pedinophyceae	Pedinomonadales	Pedinomonadaceae	Pedinomonas	Pedinomonas_sp.	18	9	25	4	2	5	0	0	1	2	1	3	2	1	0	3	5	12	0	0	3	2	0	0	11	3	2	0	0	0	8	2	5	3	12	2	3	0	0	4	0
Zotu1554	Eukaryota	Rhizaria	Cercozoa						3	2	15	1	11	13	0	0	0	0	3	2	1	1	4	9	1	4	4	9	24	0	0	0	1	2	1	0	1	0	8	6	4	10	5	1	1	0	0	0	12
Zotu1555	Eukaryota	Alveolata	Ciliophora	Colpodea	Colpodida				0	0	0	0	0	0	0	0	0	0	0	0	0	6	2	0	0	1	6	1	0	0	0	0	0	0	0	75	39	95	0	0	0	0	0	0	0	0	0	0	0
Zotu1557	Eukaryota	Alveolata	Ciliophora	Nassophorea	Nassophorea_X	Colpodidiidae			0	0	0	0	0	0	0	0	0	0	0	0	0	33	42	0	0	0	67	126	218	0	0	0	0	0	0	0	0	0	0	0	0	0	24	0	0	0	0	0	0
Zotu156	Eukaryota	Rhizaria	Cercozoa	Filosa-Imbricatea	Euglyphida	Euglyphidae	Euglypha	Euglypha_rotunda	0	0	0	0	0	0	55	72	64	0	0	0	1	0	0	7	5	11	0	0	0	24	10	19	0	0	0	0	0	1	0	0	0	0	0	0	11	23	13	0	0
Zotu1567	Eukaryota	Rhizaria	Cercozoa	Filosa-Imbricatea	Euglyphida	Trinematidae			0	0	0	0	0	0	0	0	0	0	0	0	0	0	34	0	0	0	0	1	0	0	0	0	0	0	0	0	29	0	0	0	0	34	0	0	0	0	0	0	0
Zotu1569	Eukaryota	Opisthokonta	Fungi	Glomeromycota	Glomeromycotina	Glomeromycetes	Glomus	Glomus_sp.	6	0	3	0	0	0	0	0	0	315	2	14	0	0	0	0	0	0	0	0	0	0	0	0	0	0	6	0	0	0	3	0	0	0	0	8	0	0	0	11	0
Zotu1576	Eukaryota	Opisthokonta	Metazoa	Rotifera	Rotifera_X	Rotifera_XX			0	0	0	0	0	0	3	0	0	0	0	1	0	0	0	0	0	0	0	0	0	0	0	0	0	0	4	0	0	0	0	0	0	0	0	0	0	0	0	6	1
Zotu1577	Eukaryota	Archaeplastida	Chlorophyta	Chlorophyceae	Chlamydomonadales	Chlamydomonadales_X	Chlamydomonas		0	0	0	1	0	0	0	0	0	0	0	0	0	0	0	0	0	0	0	0	0	1	0	1	0	0	0	0	0	0	0	0	0	0	0	0	0	0	0	0	0
Zotu1578	Eukaryota	Opisthokonta	Fungi	Basidiomycota	Agaricomycotina	Agaricomycetes	Agaricomycetes_X	Agaricomycetes_X_sp.	0	0	0	22	0	4	0	0	0	0	0	0	0	0	0	2	0	3	0	0	0	0	0	0	0	0	0	0	0	0	2	0	0	0	5	1	0	0	0	0	0
Zotu158	Eukaryota	Rhizaria	Cercozoa	Filosa-Imbricatea	Euglyphida	Trinematidae			57	41	1	0	0	0	0	0	0	65	38	3	0	0	0	0	0	0	0	0	0	0	0	0	278	27	75	0	0	0	36	18	0	0	0	0	0	0	0	137	32
Zotu1580	Eukaryota	Alveolata	Ciliophora	Litostomatea	Haptoria	Didiniidae	Didinium	Didinium_sp.	4	1	6	10	2	24	1	0	1	10	1	2	0	2	2	5	3	1	1	0	5	0	0	0	1	4	6	0	1	1	9	2	3	21	4	1	1	1	0	3	1
Zotu1581	Eukaryota	Opisthokonta	Metazoa	Nematoda	Chromadorea	Chromadorea_X	Diploscapter	Diploscapter_sp.	0	0	0	7	0	6	0	0	0	0	0	0	0	0	0	0	0	0	0	0	0	0	0	0	0	0	0	0	0	0	0	0	0	0	0	0	0	0	0	0	0
Zotu1584	Eukaryota	Rhizaria	Cercozoa	Filosa-Sarcomonadea	Glissomonadida	Allapsidae	Allapsidae_X	Allapsidae_X_sp.	0	0	0	0	0	8	0	0	0	0	0	0	0	0	0	2	0	0	0	0	0	0	0	0	0	0	0	0	0	0	0	0	0	0	0	0	0	0	0	0	0
Zotu1586	Eukaryota	Alveolata	Ciliophora	Phyllopharyngea	Cyrtophoria	Chilodonellidae	Chilodonellidae_X	Chilodonellidae_X_sp.	0	0	0	0	0	0	0	0	0	0	0	0	0	1	2	0	0	0	1	0	0	0	0	0	0	0	0	10	9	3	0	0	0	0	26	22	1	0	0	0	0
Zotu1588	Eukaryota	Stramenopiles	Ochrophyta	Bacillariophyta	Bacillariophyta_X	Polar-centric-Mediophyceae			0	0	0	0	1	0	0	0	0	0	0	0	0	0	0	4	0	0	0	0	0	3	0	0	0	0	0	0	0	0	0	0	0	0	0	0	5	4	3	0	0
Zotu1589	Eukaryota	Rhizaria	Cercozoa	Filosa-Sarcomonadea	Glissomonadida	Sandonidae	Sandona	Sandona_sp.	0	0	0	0	0	0	2	0	4	0	0	0	0	0	0	2	2	0	0	0	0	0	1	1	0	0	0	0	0	0	0	0	0	0	0	0	0	1	0	0	0
Zotu159	Eukaryota	Opisthokonta	Metazoa	Arthropoda	Crustacea	Ostracoda			0	0	0	0	0	1	11	2	4	0	0	0	4	10	0	0	0	1	6	0	20	12	8	8	0	0	0	27	39	29	0	0	0	5	110	40	18	16	16	0	0
Zotu1592	Eukaryota	Opisthokonta	Fungi	Chytridiomycota	Chytridiomycotina	Chytridiomycotina_X	Chytridiomycotina_XX	Chytridiomycotina_XX_sp.	0	0	0	0	0	0	0	0	0	0	0	0	0	2	1	0	0	0	0	3	1	0	0	0	11	6	260	0	0	0	0	0	0	0	0	0	0	0	0	0	0
Zotu1593	Eukaryota	Archaeplastida	Chlorophyta	Trebouxiophyceae	Trebouxiophyceae_X	Trebouxiophyceae_XX	Trebouxiophyceae_XXX	Trebouxiophyceae_XXX_sp.	7	7	13	0	0	0	0	0	0	0	0	0	0	0	0	33	0	0	0	0	0	0	0	0	2	0	0	0	0	0	0	0	0	0	0	0	0	0	0	0	0
Zotu1595	Eukaryota	Archaeplastida	Chlorophyta	Chlorophyceae	Chlorophyceae_X	Chlorophyceae_XX	Chlorophyceae_XXX	Chlorophyceae_XXX_sp.	0	0	0	0	0	0	2	0	0	0	2	0	0	0	0	0	0	0	0	0	0	0	0	0	0	0	0	0	0	0	0	0	0	0	0	0	0	0	0	2	0
Zotu1596	Eukaryota								2	2	0	0	0	1	0	2	0	0	0	0	0	0	0	4	7	4	0	0	0	0	0	0	0	7	0	0	0	0	11	7	16	0	0	0	0	0	0	0	0
Zotu1597	Eukaryota								0	0	0	2	0	0	0	4	0	0	0	0	0	0	0	0	0	0	0	0	0	0	0	0	0	0	0	0	0	0	0	0	0	0	1	0	72	201	13	0	0
Zotu160	Eukaryota	Amoebozoa	Lobosa	Tubulinea	Nolandida	Nolandellidae	Nolandellidae_X	Nolandellidae_X_sp.	0	0	0	0	0	0	0	0	0	0	0	0	5	2	0	2	0	0	0	272	74	2	0	0	0	0	0	601	361	381	0	0	0	5	224	19	5	3	11	0	0
Zotu1603	Eukaryota	Opisthokonta	Metazoa	Rotifera	Rotifera_X	Rotifera_XX	Rotifera_XXX	Rotifera_XXX_sp.	6	8	7	5	1	8	0	1	1	0	15	0	0	0	0	0	4	1	0	0	0	0	0	1	38	9	24	1	0	0	0	4	0	2	1	1	0	1	2	0	3
Zotu1604	Eukaryota	Stramenopiles	Ochrophyta	Chrysophyceae	Chrysophyceae_X	Chrysophyceae_Clade-C	Poterioochromonas		13	0	1	0	2	0	0	0	0	8	0	0	0	0	0	0	0	0	0	0	0	0	0	0	1	0	2	0	0	0	5	0	0	0	0	0	0	0	0	410	9
Zotu1608	Eukaryota	Alveolata	Ciliophora	Spirotrichea	Hypotrichia				0	0	0	0	0	0	8	9	7	0	0	0	0	0	0	0	1	1	0	0	0	0	2	1	0	0	0	0	0	0	0	0	0	0	0	0	0	0	0	0	0
Zotu1609	Eukaryota	Opisthokonta	Fungi	Cryptomycota	Cryptomycotina	Cryptomycotina_X	Cryptomycotina_XX	Cryptomycotina_XX_sp.	0	0	0	0	0	0	0	0	0	0	0	0	0	43	0	0	0	0	0	0	1	0	0	0	0	0	0	7	0	0	0	0	0	22	2	0	0	0	0	0	0
Zotu161	Eukaryota	Stramenopiles	Ochrophyta	Bacillariophyta	Bacillariophyta_X	Raphid-pennate			2	0	0	0	0	0	0	0	0	0	1	0	0	0	0	0	0	0	0	0	0	0	0	0	382	30	0	0	0	0	0	0	0	0	0	0	0	0	0	333	186
Zotu1610	Eukaryota	Opisthokonta	Metazoa	Arthropoda	Chelicerata	Arachnida	Stigmalychus	Stigmalychus_sp.	14	7	10	0	0	0	0	0	0	0	0	0	0	0	0	1	286	0	0	0	0	0	1	0	0	3	5	0	0	0	4	1	2	0	0	0	0	0	0	0	0
Zotu1612	Eukaryota	Opisthokonta	Metazoa	Nematoda	Chromadorea	Chromadorea_X			1	11	3	0	0	0	1	1	0	6	13	3	0	5	12	15	8	3	0	2	1	0	0	0	1	0	1	1	11	0	17	5	4	30	1	2	0	0	2	23	26
Zotu1613	Eukaryota	Rhizaria	Cercozoa	Filosa-Sarcomonadea	Glissomonadida				295	8	2	0	0	0	0	0	0	1	0	0	0	0	0	0	0	0	0	0	0	0	0	0	0	0	0	0	0	0	8	36	0	0	0	0	0	0	0	7	0
Zotu1618	Eukaryota	Alveolata	Apicomplexa	Apicomplexa_X	Colpodellidae	Colpodellidae_X	Colpodellidae_XX	Colpodellidae_XX_sp.	0	0	0	2	0	0	0	0	0	0	0	0	0	0	1	1	3	2	0	0	0	0	0	0	0	0	0	0	0	0	0	0	0	0	0	0	0	0	0	0	0
Zotu1623	Eukaryota	Opisthokonta	Fungi	Ascomycota	Pezizomycotina				1	4	5	0	3	0	0	0	0	5	9	41	1	5	1	0	0	2	29	7	17	0	0	0	1	0	3	0	0	2	1	3	2	5	2	24	1	0	0	31	31
Zotu1628	Eukaryota	Opisthokonta	Fungi	Cryptomycota	Cryptomycotina	Cryptomycotina_X	Cryptomycotina_XX	Cryptomycotina_XX_sp.	13	4	2	5	40	8	0	4	0	2	5	9	9	2	0	7	1	2	0	0	1	2	0	0	23	3	16	0	0	0	9	5	3	7	20	77	1	3	0	40	7
Zotu1629	Eukaryota	Opisthokonta	Fungi	Ascomycota	Pezizomycotina	Sordariomycetes			0	0	0	2	0	2	0	0	0	1	0	0	0	0	0	0	0	0	0	0	0	0	0	1	0	0	0	0	0	0	26	0	0	0	0	0	0	0	0	1	0
Zotu163	Eukaryota	Alveolata	Ciliophora	Spirotrichea	Hypotrichia				0	0	0	5	0	45	2	11	4	0	0	0	4	5	1	0	0	0	0	1	0	0	0	0	0	0	0	3	3	0	0	0	0	0	1	0	1847	419	5019	0	0
Zotu1636	Eukaryota	Stramenopiles	Ochrophyta	Bacillariophyta	Bacillariophyta_X	Raphid-pennate			0	0	0	0	0	0	0	0	0	0	0	0	28	0	0	0	0	0	2	16	8	0	0	0	0	0	0	0	3	4	0	0	0	0	13	1	0	0	0	0	0
Zotu164	Eukaryota	Opisthokonta	Metazoa	Nematoda	Enoplea	Enoplea_X	Enoplea_XX	Enoplea_XX_sp.	0	0	0	5	0	0	21	47	23	0	0	0	18	2	1	9	16	20	0	33	15	9	9	12	0	0	0	29	37	21	0	0	0	13	27	10	11	5	2	0	0
Zotu1641	Eukaryota	Archaeplastida	Chlorophyta	Chlorophyceae	Chlamydomonadales	Chlamydomonadales_X			0	0	0	0	0	0	0	0	0	0	0	0	0	9	0	0	0	0	0	0	11	0	0	0	0	0	0	3	0	0	0	0	0	8	326	20	0	0	0	0	0
Zotu1642	Eukaryota	Alveolata	Ciliophora	Nassophorea	Nassophorea_X	Nassulidae			0	0	1	1291	1	2	0	0	0	0	0	0	0	0	0	0	0	2	0	0	0	0	0	0	0	1	7	0	0	0	1	0	0	0	0	7	11	0	0	2	0
Zotu1646	Eukaryota	Stramenopiles	Ochrophyta	Bacillariophyta	Bacillariophyta_X	Raphid-pennate	Pinnularia		222	22	15	0	0	0	0	0	0	3	0	0	0	0	0	0	1	0	0	0	0	0	0	0	0	0	0	0	0	0	40	0	0	0	0	0	0	0	0	4	0
Zotu1648	Eukaryota	Opisthokonta	Metazoa	Rotifera	Rotifera_X	Rotifera_XX	Rotifera_XXX	Rotifera_XXX_sp.	9	13	18	0	0	0	0	0	0	0	0	0	0	0	0	2	119	0	0	0	0	0	0	0	1	1	7	0	0	0	0	2	3	0	0	0	0	0	0	0	0
Zotu165	Eukaryota	Opisthokonta	Metazoa	Nematoda	Chromadorea	Chromadorea_X			0	0	0	0	0	0	0	0	0	0	0	0	4	215	120	0	4	2	120	6	0	39	33	118	0	0	0	1476	1044	1070	0	0	0	1	0	0	0	0	0	0	0
Zotu1654	Eukaryota	Amoebozoa	Conosa	Variosea	ATCC50593-Flamella-WIM80-lineage	Flamella-lineage	Flamella-lineage_X	Flamella-lineage_X_sp.	0	0	2	143	0	474	0	0	0	1	0	0	0	1	0	0	9	0	0	1	23	2	1	0	1	0	0	0	0	0	0	0	0	0	0	0	0	0	2	0	0
Zotu1658	Eukaryota	Rhizaria	Cercozoa	Filosa-Imbricatea	Euglyphida	Trinematidae	Trinema	Trinema_lineare	25	4	6	21	3	11	1	0	1	11	1	2	0	1	2	0	22	4	0	2	4	0	1	0	8	4	4	1	1	0	9	5	1	15	5	2	5	0	0	9	2
Zotu166	Eukaryota	Alveolata	Ciliophora	Colpodea	Colpodida	Colpodidae	Colpoda		8	4	471	0	0	0	0	0	0	1	0	163	0	0	0	182	1	0	0	0	0	0	0	0	5	1	0	0	0	0	226	233	4943	0	0	0	0	0	0	0	0
Zotu1666	Eukaryota	Opisthokonta	Fungi	Chytridiomycota	Chytridiomycotina	Chytridiomycetes			0	0	0	0	0	0	0	175	0	0	0	0	3	0	0	0	0	3	0	0	0	0	0	3	0	0	0	0	0	1	0	0	0	0	0	0	0	3	0	0	0
Zotu1667	Eukaryota	Archaeplastida	Chlorophyta	Chlorophyta_X	Chlorophyta_XX	Chlorophyta_XXX	Scotinosphaera	Scotinosphaera_sp.	0	0	0	0	0	0	0	0	0	0	0	0	21	0	0	0	0	0	0	7	2	0	0	0	0	0	0	0	1	6	0	0	0	0	10	0	0	0	0	0	0
Zotu1669	Eukaryota	Stramenopiles	Ochrophyta	Dictyochophyceae	Dictyochophyceae_X	Pedinellales	Pedinellales_X	Pedinellales_X_sp.	2	1	10	8	0	12	3	0	0	20	41	20	0	0	0	0	0	2	0	0	2	0	1	2	7	1	11	0	0	0	0	3	2	10	6	4	0	1	1	5	5
Zotu167	Eukaryota	Opisthokonta	Fungi	Ascomycota	Pezizomycotina				5	3	0	1	0	0	23	0	13	1	0	0	0	0	0	23	19	81	0	0	0	0	0	1	0	3	2	0	0	0	16	3	7	0	0	0	4	0	0	2	0
Zotu1672	Eukaryota	Opisthokonta	Metazoa	Rotifera	Rotifera_X	Rotifera_XX	Rotifera_XXX	Rotifera_XXX_sp.	0	0	0	2	179	6	0	2	0	1	0	0	0	0	0	1	0	0	0	0	0	1	0	0	0	0	0	0	0	0	0	0	0	0	0	0	0	3	0	0	0
Zotu1674	Eukaryota	Opisthokonta	Metazoa	Nematoda	Enoplea	Enoplea_X	Xiphinema		0	0	0	0	0	0	0	0	0	0	0	0	0	0	0	0	0	0	0	0	0	0	0	0	37	0	1	0	0	0	19	20	20	0	0	0	0	0	0	26	13
Zotu1675	Eukaryota	Opisthokonta	Fungi						4	5	13	0	0	0	0	0	0	0	0	0	0	0	0	1	0	0	0	0	0	0	0	0	0	9	2	0	0	0	2	1	2	0	0	0	0	0	0	0	0
Zotu168	Eukaryota								0	0	0	0	0	0	0	0	0	0	0	0	0	291	368	0	0	0	276	1885	1776	0	0	0	1	0	0	0	0	0	1	0	3	0	155	3	0	0	0	0	0
Zotu1680	Eukaryota	Stramenopiles	Stramenopiles_X	Bicoecea					0	0	0	0	5	0	0	0	0	0	0	0	0	0	0	0	0	0	27	3	6	0	0	0	0	0	0	0	0	26	0	0	0	38	5	0	0	1	0	0	0
Zotu1681	Eukaryota	Opisthokonta	Fungi	Cryptomycota	Cryptomycotina	Cryptomycotina_X	Cryptomycotina_XX	Cryptomycotina_XX_sp.	0	1	0	0	0	0	0	0	0	5	272	4	0	0	0	0	0	0	0	0	0	0	0	0	0	0	0	0	0	0	0	1	0	0	0	0	0	0	0	0	0
Zotu1682	Eukaryota	Rhizaria	Cercozoa	Filosa-Sarcomonadea	Glissomonadida	Sandonidae	Sandonidae_X	Sandonidae_X_sp.	8	2	4	26	11	29	2	1	0	7	2	6	3	3	3	8	2	10	1	3	2	2	0	0	8	2	0	0	1	0	9	1	1	13	2	1	4	1	0	5	0
Zotu1686	Eukaryota	Opisthokonta	Fungi	Ascomycota	Pezizomycotina	Sordariomycetes	Plectosphaerella	Plectosphaerella_sp.	0	0	0	0	0	0	0	0	0	0	0	0	0	0	20	0	0	0	0	0	0	0	0	0	0	0	0	0	18	0	0	0	0	36	0	0	0	0	0	0	0
Zotu1687	Eukaryota	Archaeplastida	Chlorophyta	Chlorophyceae	Chlamydomonadales	Chlamydomonadales_X			0	0	0	0	0	0	0	0	0	0	0	0	0	0	1	2	0	6	0	0	0	31	7	124	0	0	0	0	2	1	0	0	0	0	0	0	0	0	0	0	0
Zotu169	Eukaryota	Archaeplastida	Chlorophyta	Trebouxiophyceae	Watanabea-Clade	Watanabea-Clade_X	Dictyochloropsis	Dictyochloropsis_symbiontica	0	0	0	0	0	1	0	4	0	0	0	0	106	65	43	0	0	0	0	162	0	0	0	0	0	0	0	71	47	0	0	0	0	0	190	267	24	38	89	0	0
Zotu1695	Eukaryota	Hacrobia	Centroheliozoa	Centroheliozoa_X	Centroheliozoa_XX	Centroheliozoa_XXX	Centroheliozoa_XXXX	Centroheliozoa_XXXX_sp.	0	0	0	0	0	0	0	0	0	0	0	0	19	0	0	0	0	0	0	0	0	0	0	0	0	0	0	0	0	0	0	0	0	303	0	21	0	0	0	0	0
Zotu1697	Eukaryota	Opisthokonta	Metazoa	Nematoda	Chromadorea	Chromadorea_X			0	0	0	0	0	0	12	6	12	0	0	0	0	0	0	1	1	2	0	0	0	3	0	2	0	0	0	0	0	0	0	0	0	0	0	0	0	0	0	0	0
Zotu17	Eukaryota	Stramenopiles	Ochrophyta	Bacillariophyta	Bacillariophyta_X	Raphid-pennate	Stauroneis		0	0	0	45	0	49	8305	7116	8547	0	0	2	16	5	37	1	1	0	5	5	3	7	8	5	0	0	0	2	2	1	0	0	0	0	0	2	3311	11622	3473	0	0
Zotu170	Eukaryota	Alveolata	Ciliophora	Spirotrichea	Hypotrichia	Oxytrichidae			0	0	0	13	0	12	2	17	3	0	0	0	328	184	57	0	0	0	0	100	0	1	0	0	0	0	0	180	64	0	0	0	0	0	82	168	153	78	559	0	0
Zotu1702	Eukaryota	Opisthokonta	Fungi	Basidiomycota	Agaricomycotina	Agaricomycetes			4	127	62	0	0	0	0	0	0	0	2	20	0	0	0	0	0	0	0	0	0	0	0	0	0	7	0	0	0	0	0	8	6	0	0	0	0	0	0	0	1
Zotu1703	Eukaryota	Opisthokonta	Fungi	Ascomycota	Pezizomycotina	Sordariomycetes			7	1	1	0	0	0	0	0	0	0	0	0	0	0	0	1	18	4	0	0	0	0	0	0	0	3	0	0	0	0	17	0	3	0	0	0	0	0	1	0	0
Zotu1705	Eukaryota	Opisthokonta	Metazoa	Rotifera	Rotifera_X	Rotifera_XX	Rotifera_XXX	Rotifera_XXX_sp.	0	6	0	0	1	0	0	0	3	8	43	8	0	0	0	0	0	0	0	0	0	0	0	0	5	3	0	0	0	0	0	7	0	0	0	0	0	0	0	5	80
Zotu1708	Eukaryota	Rhizaria	Cercozoa	Filosa-Sarcomonadea	Glissomonadida	Sandonidae	Neoheteromita	Neoheteromita_globosa	0	0	0	0	0	0	0	0	0	0	0	0	0	0	31	0	0	0	0	0	0	0	0	0	0	0	0	0	20	0	0	0	0	35	0	0	0	0	0	0	0
Zotu1709	Eukaryota	Alveolata	Dinoflagellata	Dinophyceae	Dinophyceae_X	Dinophyceae_XX	Dinophyceae_XXX	Dinophyceae_XXX_sp.	0	0	0	0	0	0	0	0	0	0	0	0	0	0	0	0	0	0	0	1	27	0	0	2	0	0	0	0	1	0	0	0	0	2	232	24	0	1	0	0	0
Zotu1710	Eukaryota	Stramenopiles	Ochrophyta	Bacillariophyta	Bacillariophyta_X	Raphid-pennate	Amphora	Amphora_montana	0	8	0	0	0	0	0	0	0	0	14	0	0	0	0	0	0	0	0	0	0	0	0	0	17	15	12	0	0	0	0	4	0	0	0	0	0	0	0	0	4
Zotu1715	Eukaryota	Opisthokonta	Fungi	Ascomycota	Pezizomycotina	Sordariomycetes			0	0	0	0	0	1	0	0	0	0	0	0	0	0	0	0	0	0	0	0	0	0	0	0	11	0	1	0	0	0	0	0	0	0	0	1	0	0	0	18	10
Zotu1718	Eukaryota	Alveolata	Ciliophora	Colpodea	Colpodida				0	0	0	3	10	5	0	0	0	0	0	0	0	1	0	0	0	0	0	0	1	1	0	0	0	0	0	0	0	0	0	0	0	2	0	0	0	0	0	0	0
Zotu1719	Eukaryota	Rhizaria	Cercozoa	Cercozoa_X	Cercozoa_XX	Cercozoa_XXX	Cercozoa_XXXX	Cercozoa_XXXX_sp.	0	0	0	0	0	3	0	2	0	0	0	0	0	0	0	0	0	0	0	0	0	0	0	0	0	0	0	0	0	0	0	0	0	0	2	1	52	62	158	0	0
Zotu172	Eukaryota	Opisthokonta	Metazoa	Nematoda					0	0	0	0	0	0	20	13	21	0	0	0	13	10	39	0	0	5	4	4	2	30	30	759	0	0	0	1	3	0	0	0	0	2	4	4	13	9	18	0	0
Zotu1720	Eukaryota	Archaeplastida	Chlorophyta	Trebouxiophyceae	Chlorellales	Chlorellales_X			0	1	0	0	0	0	0	0	0	0	2	0	1	48	9	0	0	0	0	0	0	0	0	0	0	0	0	11	1	0	0	0	0	39	1	0	0	0	0	0	0
Zotu1726	Eukaryota	Rhizaria	Cercozoa	Filosa-Sarcomonadea	Glissomonadida	Allapsidae	Allapsidae_X	Allapsidae_X_sp.	0	0	0	0	0	0	0	0	0	0	0	0	0	0	0	0	0	0	0	0	0	0	0	0	0	0	0	0	0	0	0	0	0	0	0	0	0	0	0	0	16
Zotu1728	Eukaryota								0	0	0	0	0	0	0	0	0	0	0	0	0	0	0	0	0	0	0	0	0	0	0	0	0	0	0	0	0	0	0	0	0	0	0	0	0	0	0	0	0
Zotu1729	Eukaryota	Rhizaria	Cercozoa	Filosa-Thecofilosea	Cryomonadida	Rhogostoma-lineage	Rhogostoma-lineage_X	Rhogostoma-lineage_X_sp.	0	0	0	0	0	0	0	0	0	0	0	0	0	0	0	0	0	0	0	0	0	16	1	62	0	0	0	0	0	0	0	0	0	0	0	0	0	0	1	0	0
Zotu173	Eukaryota	Opisthokonta	Metazoa	Nematoda	Chromadorea	Chromadorea_X			0	126	50	0	0	0	0	0	0	124	3746	973	0	0	0	0	0	0	0	0	0	0	0	0	0	0	0	0	0	0	0	77	21	0	0	0	0	0	0	0	40
Zotu1732	Eukaryota	Opisthokonta	Metazoa						0	0	0	0	0	0	0	0	0	0	0	0	0	0	0	0	0	0	0	0	0	0	0	0	0	0	0	0	0	0	0	0	0	0	0	287	0	0	0	0	0
Zotu1735	Eukaryota	Archaeplastida	Chlorophyta	Trebouxiophyceae	Chlorellales	Chlorellales_X			0	0	0	0	0	0	0	0	0	0	0	0	0	0	0	0	0	0	0	0	0	0	0	0	0	0	0	0	0	0	0	0	0	0	0	0	0	0	1	0	0
Zotu174	Eukaryota	Alveolata	Ciliophora	Colpodea	Cyrtolophosidida	Cyrtolophosididae	Cyrtolophosis	Cyrtolophosis_mucicola	0	42	0	0	1	0	1	0	0	92	3257	49	0	0	0	0	0	0	0	0	0	0	0	0	16	13	23	0	0	0	0	29	0	0	0	0	0	0	0	6	39
Zotu1740	Eukaryota	Rhizaria	Cercozoa	Endomyxa	Vampyrellida	Leptophryidae	Platyreta	Platyreta_germanica	0	0	0	7	150	11	0	5	0	1	0	0	0	0	0	4	0	0	0	0	0	4	0	0	0	0	0	0	0	0	0	0	0	0	0	0	0	3	0	1	0
Zotu1745	Eukaryota	Alveolata	Ciliophora	Litostomatea	Haptoria	Spathidiidae			0	0	0	4	0	9	0	0	0	0	0	0	0	0	0	0	0	0	0	0	0	5	0	0	0	0	0	0	0	0	0	0	0	0	0	0	0	0	0	0	0
Zotu1746	Eukaryota	Alveolata	Ciliophora						0	0	0	1	0	2	1	0	1	0	0	0	0	0	0	0	0	0	0	0	0	0	0	0	0	0	0	0	0	0	0	0	0	0	0	0	28	39	226	0	0
Zotu175	Eukaryota	Archaeplastida	Chlorophyta	Trebouxiophyceae					0	0	0	0	0	0	1	0	6	0	0	0	0	1	0	2	5	2	0	0	0	991	667	2470	0	0	0	0	0	6	0	0	0	0	0	0	0	0	0	0	0
Zotu1753	Eukaryota	Archaeplastida	Streptophyta	Embryophyceae	Embryophyceae_X	Embryophyceae_XX			0	0	0	0	0	0	0	0	0	5	0	0	7	0	0	0	0	0	0	0	0	0	0	0	0	0	0	0	0	0	1	0	0	13	7	158	0	0	0	73	5
Zotu1755	Eukaryota	Hacrobia	Centroheliozoa	Centroheliozoa_X	Centroheliozoa_XX	Centroheliozoa_XXX	Centroheliozoa_XXXX	Centroheliozoa_XXXX_sp.	0	0	0	0	0	0	0	0	0	0	0	0	0	4	1	0	0	0	2	0	0	1	0	4	0	0	0	40	66	91	0	0	0	0	0	0	0	0	0	0	0
Zotu1756	Eukaryota	Archaeplastida	Chlorophyta	Chlorophyceae	Sphaeropleales				0	0	0	13	0	10	2	10	0	0	0	0	0	0	1	0	0	0	0	0	0	0	0	0	0	0	0	0	0	0	0	0	0	0	0	0	82	58	37	0	0
Zotu1758	Eukaryota	Alveolata	Ciliophora	Litostomatea	Haptoria				0	0	0	0	0	0	0	0	1	0	0	0	0	0	0	0	0	0	0	0	0	0	0	1	0	0	0	0	0	0	0	0	0	0	0	0	0	0	0	0	0
Zotu176	Eukaryota	Opisthokonta	Metazoa	Annelida	Annelida_X	Annelida_XX	Tubifex	Tubifex_ignotus	0	0	0	5	0	3	36	38	41	0	0	0	203	72	50	2	2	6	3	284	8	34	18	55	0	0	0	93	51	22	0	0	0	5	369	540	77	42	71	0	0
Zotu1760	Eukaryota	Archaeplastida	Chlorophyta	Chlorophyceae	Sphaeropleales	Sphaeropleales_X			0	0	0	0	0	0	2	0	0	1	0	1	0	0	0	0	0	0	0	0	0	9	55	146	0	0	0	1	0	0	0	0	0	0	0	0	0	0	0	0	0
Zotu1762	Eukaryota	Opisthokonta	Metazoa	Rotifera	Rotifera_X	Rotifera_XX			0	0	0	0	0	0	0	0	0	19	17	12	0	0	0	0	0	0	0	0	0	0	0	0	0	0	14	0	0	0	0	0	0	0	0	0	0	0	0	0	0
Zotu1763	Eukaryota	Opisthokonta	Fungi	Chytridiomycota	Chytridiomycotina	Chytridiomycetes			0	0	0	0	0	0	0	0	0	0	0	0	0	0	21	0	0	0	0	0	0	0	0	0	0	0	0	0	28	0	0	0	0	35	0	1	0	0	0	0	0
Zotu1765	Eukaryota	Opisthokonta	Fungi	Glomeromycota	Glomeromycotina	Glomeromycetes	Glomus	Glomus_sp.	0	0	0	1	0	0	0	0	0	0	0	0	0	0	0	3	0	0	0	0	0	0	0	0	0	0	0	0	0	0	0	0	0	0	0	0	0	0	0	0	0
Zotu177	Eukaryota	Archaeplastida	Chlorophyta	Chlorophyceae	Sphaeropleales	Sphaeropleales_X			13	5	11	0	0	0	0	0	0	2	0	1	45	14	2	0	1	1	10	12	10	0	1	10	0	0	0	544	753	841	5	1	2	0	130	0	0	0	0	0	0
Zotu1770	Eukaryota	Archaeplastida	Streptophyta	Embryophyceae	Embryophyceae_X	Embryophyceae_XX			0	4	0	0	0	0	0	0	0	5	10	3	0	0	0	0	0	0	0	0	0	0	0	0	0	0	0	0	0	0	0	2	0	0	0	0	0	0	0	13	154
Zotu1772	Eukaryota								0	0	0	0	0	0	0	0	0	0	0	0	0	0	0	1	437	2	0	0	0	0	2	0	0	0	0	0	0	0	0	0	0	0	0	0	0	0	0	0	0
Zotu1773	Eukaryota	Alveolata	Ciliophora	Spirotrichea	Hypotrichia				14	11	18	0	0	0	0	0	0	0	0	0	0	0	0	2	45	0	0	0	0	0	0	0	0	2	1	0	0	0	0	0	0	0	0	0	0	0	0	0	0
Zotu1776	Eukaryota	Archaeplastida	Chlorophyta	Chlorophyta_X	Chlorophyta_XX	Chlorophyta_XXX	Scotinosphaera	Scotinosphaera_sp.	0	0	0	399	0	5	0	0	0	0	0	0	0	0	0	0	0	0	0	0	0	0	0	0	0	0	0	0	0	0	0	0	0	0	0	0	4	0	0	0	0
Zotu178	Eukaryota	Alveolata	Dinoflagellata	Dinophyceae	Prorocentrales	Prorocentraceae	Prorocentrum	Prorocentrum_sp.	1	30	1	0	91	0	0	0	149	103	155	67	0	0	0	0	0	0	0	0	0	0	0	0	35	18	0	0	0	0	0	28	0	0	0	0	0	0	0	64	432
Zotu1783	Eukaryota	Archaeplastida	Chlorophyta	Chlorophyceae	Sphaeropleales	Sphaeropleales_X			0	0	0	0	0	1	0	0	0	0	0	0	4	7	9	1	0	0	9	0	2	4	3	0	0	0	0	27	25	25	0	0	0	1	2	9	1	0	1	0	0
Zotu1785	Eukaryota	Archaeplastida	Chlorophyta	Chlorophyceae	Chlamydomonadales	Chlamydomonadales_X	Chlamydomonadales_XX	Chlamydomonadales_XX_sp.	5	0	0	0	0	0	0	0	0	212	6	7	0	0	0	2	0	0	0	0	0	0	0	0	0	0	0	0	0	0	3	0	0	0	0	0	0	0	0	6	0
Zotu1788	Eukaryota	Archaeplastida	Chlorophyta	Trebouxiophyceae	Watanabea-Clade	Watanabea-Clade_X	Dictyochloropsis		0	0	0	0	0	1	2	5	3	0	0	0	15	10	18	0	0	2	8	3	3	0	0	1	0	0	0	4	11	4	0	0	0	5	7	10	8	4	23	0	0
Zotu179	Eukaryota	Alveolata	Apicomplexa	Apicomplexa_X	Colpodellidae	Colpodellidae_X			0	0	0	0	0	0	0	0	0	0	0	0	0	93	107	0	1	0	90	0	1	0	1	1	0	0	0	118	104	110	0	0	0	0	606	523	0	0	2	0	0
Zotu1790	Eukaryota	Alveolata	Ciliophora	Litostomatea	Haptoria				0	0	0	0	0	0	0	0	0	0	0	0	0	0	0	0	0	0	0	0	0	0	0	0	8	0	0	0	0	0	0	0	0	0	0	0	0	0	0	24	10
Zotu1791	Eukaryota	Alveolata	Perkinsea	Perkinsida	Perkinsida_X	Perkinsida_XX	Perkinsida_XXX	Perkinsida_XXX_sp.	0	0	0	0	0	0	0	0	0	0	0	0	0	0	0	0	0	0	0	0	0	0	0	0	3	1	13	0	0	0	7	1	13	0	0	0	0	0	0	0	0
Zotu1799	Eukaryota	Opisthokonta	Fungi	Glomeromycota	Glomeromycotina	Glomeromycetes			2	0	0	0	0	0	0	0	0	0	0	0	0	21	0	0	0	0	0	0	0	0	0	0	0	0	0	20	0	0	8	0	0	20	0	1	0	0	0	1	0
Zotu18	Eukaryota	Stramenopiles	Ochrophyta	Bacillariophyta	Bacillariophyta_X	Raphid-pennate			0	0	0	0	0	70	4	868	20	0	0	0	0	0	27	0	17	10	0	0	0	60	78	93	0	0	0	0	30	0	0	0	0	0	75	47	24	470	341	0	0
Zotu180	Eukaryota	Alveolata	Ciliophora	Prostomatea					0	1	0	0	0	0	0	0	0	187	226	244	0	2	0	0	0	0	0	0	4	0	0	0	0	0	137	1	0	0	1	0	0	1	57	7	0	0	0	0	0
Zotu1802	Eukaryota	Archaeplastida	Chlorophyta	Chlorophyceae	Chlamydomonadales	Coccomyxaceae	Coccomyxa	Coccomyxa_sp.	0	0	0	0	0	0	0	0	0	40	64	53	0	0	0	0	0	0	0	0	0	0	0	0	0	0	12	0	0	0	0	0	0	0	0	0	0	0	0	0	0
Zotu1803	Eukaryota	Rhizaria	Cercozoa	Filosa-Imbricatea	Euglyphida	Trinematidae			0	0	0	0	0	0	0	0	0	26	14	13	0	0	0	0	0	0	0	0	0	0	0	0	0	0	14	0	0	0	0	0	1	0	0	0	0	0	0	0	0
Zotu1804	Eukaryota	Opisthokonta	Choanoflagellida	Choanoflagellatea	Craspedida				0	0	0	0	0	0	0	0	0	0	0	0	0	0	24	0	0	0	0	0	0	0	0	0	0	0	0	0	20	0	0	0	0	41	0	0	0	0	0	0	0
Zotu1805	Eukaryota	Stramenopiles	Ochrophyta	Chrysophyceae	Chrysophyceae_X	Chrysophyceae_XX			0	0	0	0	0	0	0	0	0	0	0	0	0	0	19	0	0	0	0	0	0	0	0	0	0	0	0	0	23	0	0	0	0	23	0	0	0	0	0	0	0
Zotu1806	Eukaryota	Opisthokonta	Fungi	Glomeromycota	Glomeromycotina	Glomeromycetes	Glomus	Glomus_sp.	7	0	0	0	0	0	0	0	0	8	0	0	0	0	0	0	0	0	0	0	0	0	0	0	0	0	0	0	0	0	265	1	14	0	0	0	0	0	0	9	0
Zotu1807	Eukaryota	Opisthokonta	Fungi	Glomeromycota	Glomeromycotina	Glomeromycetes	Glomus	Glomus_sp.	0	0	0	440	3	0	0	0	0	0	0	0	0	0	0	0	0	0	0	0	0	0	0	0	0	0	0	0	0	0	0	0	0	0	0	0	8	0	0	0	0
Zotu181	Eukaryota	Rhizaria	Cercozoa	Filosa-Imbricatea	Thaumatomonadida	Thaumatomonadidae			0	0	0	0	0	1	21	23	12	0	0	0	1	1	0	5	2	17	0	0	0	302	178	5452	0	0	0	1	0	0	0	0	0	1	0	0	3	2	1	0	0
Zotu1811	Eukaryota	Rhizaria	Cercozoa	Endomyxa	Vampyrellida	Leptophryidae	Leptophryidae_X	Leptophryidae_X_sp.	0	0	0	0	0	0	0	0	0	0	0	0	0	19	25	0	0	0	48	117	74	0	0	0	0	0	0	0	0	0	0	0	0	0	10	0	0	0	0	0	0
Zotu1812	Eukaryota	Opisthokonta	Metazoa	Arthropoda	Crustacea	Maxillopoda			0	0	0	0	0	0	0	0	0	0	0	0	0	2	1	0	0	0	0	0	1	0	0	0	0	0	0	14	12	11	0	0	0	0	26	8	0	0	0	0	0
Zotu1813	Eukaryota	Opisthokonta	Fungi	Basidiomycota	Agaricomycotina	Agaricomycetes			0	0	0	0	0	0	0	0	0	0	0	0	0	0	0	0	0	0	0	0	0	0	0	0	6	0	0	0	0	0	11	8	12	0	0	0	0	0	0	0	0
Zotu1814	Eukaryota	Hacrobia	Cryptophyta	Cryptophyceae	Cryptophyceae_X	Cryptomonadales	Cryptomonas		0	0	0	3	0	0	0	0	0	0	0	0	0	0	0	0	0	0	0	0	0	0	0	0	0	0	0	0	0	0	0	0	0	0	0	0	2	0	0	0	0
Zotu1819	Eukaryota	Rhizaria	Cercozoa	Filosa-Imbricatea	Euglyphida	Euglyphidae	Euglypha	Euglypha_rotunda	0	0	0	0	0	0	4	9	2	0	0	0	0	0	0	0	4	1	0	0	0	3	14	9	0	0	0	0	0	0	0	0	0	0	0	0	0	0	0	0	0
Zotu182	Eukaryota	Stramenopiles	Ochrophyta	Bacillariophyta	Bacillariophyta_X	Raphid-pennate			1	0	2	7703	0	27	1	0	0	1	0	1	1	0	0	0	0	0	0	0	0	0	0	0	6	0	1	0	0	0	0	0	0	0	4	1	43	0	0	0	0
Zotu1820	Eukaryota	Opisthokonta	Metazoa	Arthropoda	Hexapoda	Insecta	Cladotanytarsus	Cladotanytarsus_sp.	0	0	0	0	0	0	0	0	0	0	0	4	1	0	0	0	0	0	0	0	0	0	0	0	0	0	0	0	0	0	0	0	0	0	0	5	0	0	0	0	0
Zotu1821	Eukaryota	Opisthokonta	Metazoa	Arthropoda	Hexapoda	Collembola	Entomobrya	Entomobrya_proxima	0	0	0	0	0	0	0	0	0	1	5	1	0	0	0	0	0	0	0	0	0	0	0	0	14	2	202	0	0	0	0	0	0	0	0	0	0	0	0	0	1
Zotu1827	Eukaryota	Amoebozoa	Conosa	Variosea	Variosea_X	Filamoebidae	Filamoeba	Filamoeba_sp.	0	0	0	0	0	0	0	0	0	0	0	0	0	0	0	0	0	0	0	0	0	0	0	0	0	0	0	0	0	0	0	0	0	0	0	0	0	0	0	0	0
Zotu1829	Eukaryota								0	1	0	0	0	9	0	6	1	0	0	0	0	0	0	16	8	12	0	0	0	0	0	0	0	0	0	0	0	0	3	1	0	0	0	0	0	6	2	0	0
Zotu183	Eukaryota	Rhizaria	Cercozoa	Filosa-Sarcomonadea	Cercomonadida	Cercomonadidae	Cercomonas		1	9	0	1	0	0	0	0	0	0	0	1	2	239	244	0	2	0	107	2815	651	0	0	0	5	1	0	0	0	0	0	1	0	0	43	0	0	0	0	0	4
Zotu1831	Eukaryota	Opisthokonta	Metazoa	Platyhelminthes	Turbellaria	Rhabdocoela			0	0	1	0	0	0	0	0	0	0	0	0	0	0	0	0	0	0	0	0	0	0	0	0	0	0	9	0	0	0	20	20	13	0	0	0	0	0	0	1	0
Zotu1832	Eukaryota	Alveolata	Apicomplexa	Apicomplexa_X	Gregarines	Gregarines_X			1	0	1	0	0	0	0	0	0	16	14	15	0	0	0	0	0	0	0	0	0	0	0	0	0	0	16	0	0	0	0	0	0	0	0	0	0	0	0	0	0
Zotu1833	Eukaryota	Archaeplastida	Chlorophyta	Trebouxiophyceae					0	0	1	0	0	1	0	0	0	4	7	10	0	0	0	0	0	0	0	0	0	0	0	0	8	0	2	0	0	0	0	0	0	0	0	0	0	0	0	0	0
Zotu1837	Eukaryota	Rhizaria	Cercozoa	Filosa-Imbricatea	Euglyphida	Trinematidae	Trinema		0	0	0	455	2	0	1	0	0	0	0	0	0	0	0	0	0	0	0	0	0	0	0	0	0	0	0	0	0	0	0	0	0	0	0	0	8	0	0	0	0
Zotu1838	Eukaryota	Alveolata	Ciliophora	Colpodea	Cyrtolophosidida	Cyrtolophosididae	Cyrtolophosididae_X	Cyrtolophosididae_X_sp.	0	0	2	0	2	0	1	0	0	2	3	17	0	0	0	0	0	0	0	0	0	0	0	0	0	0	2	0	0	0	0	0	1	0	0	0	0	0	0	10	3
Zotu1839	Eukaryota								0	0	0	0	0	0	0	0	0	0	0	0	15	0	0	0	0	0	3	9	2	0	0	0	0	0	0	0	0	1	0	0	0	0	13	0	0	0	0	0	0
Zotu184	Eukaryota	Opisthokonta	Fungi	Basidiomycota	Agaricomycotina	Agaricomycetes	Agaricomycetes_X	Agaricomycetes_X_sp.	0	0	0	0	0	0	3	1	2	0	0	0	395	2	0	0	0	2	42	144	101	0	2	1	0	0	0	1	0	38	0	0	0	0	263	0	0	0	0	0	0
Zotu1840	Eukaryota	Stramenopiles	Ochrophyta	Eustigmatophyceae	Eustigmatophyceae_X	Eustigmatophyceae_XX			0	0	0	0	0	0	0	0	0	0	0	0	0	20	34	0	0	0	40	116	95	0	0	0	0	0	0	0	0	0	0	0	0	0	8	0	0	0	0	0	0
Zotu1843	Eukaryota	Opisthokonta	Fungi	Chytridiomycota	Chytridiomycotina	Chytridiomycotina_X	Chytridiomycotina_XX	Chytridiomycotina_XX_sp.	3	0	3	0	0	0	0	0	0	15	1	8	0	0	0	0	0	0	0	0	0	0	0	0	4	1	2	0	0	0	3	0	1	0	0	0	0	0	0	291	8
Zotu1844	Eukaryota	Archaeplastida	Chlorophyta	Chlorophyceae	Chlamydomonadales	Chlamydomonadales_X			3	2	1	11	4	23	0	1	0	3	9	5	0	1	6	2	3	12	10	4	4	1	0	2	8	12	4	1	0	0	16	5	3	8	20	5	0	1	0	6	11
Zotu1846	Eukaryota	Alveolata	Apicomplexa	Apicomplexa_X	Gregarines	Gregarines_X	Gregarines_XX	Gregarines_XX_sp.	0	0	0	0	0	0	0	0	0	2	1	0	0	0	0	0	0	0	0	0	0	0	0	0	11	1	202	0	0	0	0	0	0	0	0	0	0	0	0	2	0
Zotu1847	Eukaryota	Alveolata	Ciliophora	Litostomatea	Haptoria				0	0	0	0	0	0	0	0	0	0	0	0	0	0	0	0	0	0	0	0	15	0	0	0	0	0	0	0	0	0	0	0	0	0	123	44	0	0	0	0	0
Zotu1848	Eukaryota	Opisthokonta	Metazoa	Nematoda	Chromadorea	Chromadorea_X	Halicephalobus	Halicephalobus_gingivalis	0	0	1	0	0	0	0	0	0	0	0	0	0	0	0	0	0	0	0	0	0	0	0	0	13	4	134	0	0	0	0	0	0	0	0	0	0	0	0	1	0
Zotu185	Eukaryota	Alveolata	Apicomplexa	Apicomplexa_X	Gregarines	Gregarines_X	Gregarines_XX	Gregarines_XX_sp.	3167	344	82	0	0	0	0	0	0	36	4	0	0	0	0	1	3	2	0	0	0	0	0	0	0	0	0	0	0	0	142	5	0	0	0	0	0	0	0	49	1
Zotu1850	Eukaryota	Opisthokonta	Metazoa	Nematoda	Chromadorea	Chromadorea_X	Geomonhystera	Geomonhystera_sp.	0	0	0	1	0	1	0	0	0	0	0	0	0	0	0	0	0	0	17	1	3	0	0	0	0	0	0	0	0	20	0	0	0	40	0	0	0	0	0	0	0
Zotu1852	Eukaryota	Rhizaria	Cercozoa	Filosa-Sarcomonadea	Glissomonadida	Sandonidae	Sandonidae_X	Sandonidae_X_sp.	0	0	1	0	0	0	0	0	0	0	0	0	0	0	0	0	0	1	0	0	0	0	0	0	0	0	5	0	0	0	12	0	0	0	0	0	0	0	0	0	0
Zotu1853	Eukaryota	Opisthokonta	Fungi	Cryptomycota	Cryptomycotina	Cryptomycotina_X	Cryptomycotina_XX	Cryptomycotina_XX_sp.	0	0	0	843	0	6	1	0	0	0	0	0	0	0	0	0	0	0	0	0	0	0	0	0	0	0	0	0	0	0	0	0	0	0	0	0	1	0	0	0	0
Zotu1855	Eukaryota	Opisthokonta	Metazoa	Arthropoda	Hexapoda	Collembola			0	0	0	0	0	1	2	1	1	0	0	0	0	0	0	0	0	0	0	0	0	2	1	0	0	0	0	0	0	0	0	0	0	0	0	0	0	0	0	0	0
Zotu1857	Eukaryota	Opisthokonta	Metazoa	Rotifera	Rotifera_X	Rotifera_XX	Rotifera_XXX	Rotifera_XXX_sp.	0	0	0	0	0	0	0	0	0	0	0	0	0	0	0	0	0	0	0	0	0	0	0	0	0	0	0	0	0	0	0	0	0	0	57	0	0	0	0	0	0
Zotu1858	Eukaryota	Alveolata	Ciliophora	Spirotrichea	Hypotrichia				7	2	3	8	0	10	0	0	0	25	28	4	1	0	1	3	14	3	3	0	1	0	0	0	2	3	2	1	1	1	6	2	0	2	3	3	1	0	0	21	8
Zotu1859	Eukaryota	Opisthokonta	Metazoa	Nematoda	Chromadorea	Chromadorea_X			0	0	0	131	59	100	0	0	0	0	0	0	0	0	0	0	0	0	0	0	0	0	0	0	0	0	0	0	0	0	0	0	0	0	0	0	0	0	1	0	0
Zotu186	Eukaryota	Alveolata	Ciliophora	Colpodea	Platyophryida	Platyophryidae	Platyophrya		0	1	0	0	0	3	0	1	0	0	3	0	6	1	0	2	0	0	0	6	0	18	3	2	116	0	0	5	2	0	1	1	0	0	14	6	18	17	163	288	147
Zotu1862	Eukaryota	Opisthokonta	Fungi	Basidiomycota	Agaricomycotina	Agaricomycetes			0	0	0	1	0	0	2	3	0	0	0	0	7	11	14	0	1	0	4	6	15	2	8	7	0	0	0	26	32	23	0	0	0	0	2	1	22	5	41	0	0
Zotu1863	Eukaryota	Opisthokonta	Fungi	Basidiomycota	Agaricomycotina				0	0	0	0	0	0	0	0	0	0	0	0	1	0	0	0	0	0	0	0	0	0	0	1	0	0	0	0	0	0	0	0	0	0	0	0	1	0	3	0	0
Zotu1864	Eukaryota	Stramenopiles	Stramenopiles_X	Oomycota	Oomycota_X	Peronosporales			6	9	9	0	0	0	0	0	0	0	0	0	0	0	0	1	171	2	0	0	0	0	1	0	0	7	2	0	0	0	3	1	0	0	0	0	0	0	0	0	0
Zotu1865	Eukaryota	Opisthokonta	Metazoa	Gastrotricha	Gastrotricha_X	Gastrotricha_XX			0	0	0	4	0	0	0	0	0	0	0	0	2	0	3	0	0	0	0	0	0	0	0	0	0	0	0	1	1	0	0	0	0	0	0	0	231	15	74	0	0
Zotu1866	Eukaryota	Opisthokonta	Metazoa	Nematoda	Chromadorea	Chromadorea_X			0	0	0	2	0	3	0	0	0	0	0	0	0	0	0	0	0	0	0	0	0	0	0	0	0	0	0	0	0	0	0	0	0	0	0	0	0	0	0	0	0
Zotu1869	Eukaryota	Rhizaria	Cercozoa	Filosa-Sarcomonadea	Glissomonadida	Sandonidae			0	0	0	0	0	0	11	15	6	0	0	0	0	0	0	3	4	2	0	0	0	0	0	0	0	0	0	0	0	0	0	0	0	0	0	0	0	0	0	0	0
Zotu187	Eukaryota	Stramenopiles	Ochrophyta	Eustigmatophyceae	Eustigmatophyceae_X	Eustigmatophyceae_XX			0	0	0	0	0	1	1	10	0	0	0	0	0	0	0	0	0	0	0	0	0	0	0	0	0	0	0	0	0	0	0	0	0	0	0	0	27	3918	11	0	0
Zotu1871	Eukaryota	Opisthokonta	Metazoa	Platyhelminthes	Turbellaria	Rhabdocoela	Phaenocora	Phaenocora_unipunctata	0	0	10	0	0	0	0	0	0	4	1	176	0	0	0	0	0	0	0	0	0	0	0	0	0	0	0	0	0	0	0	0	26	0	0	0	0	0	0	0	0
Zotu1873	Eukaryota	Alveolata	Apicomplexa	Apicomplexa_X	Gregarines	Gregarines_X			0	0	0	0	0	0	0	0	0	0	0	0	15	0	0	0	0	0	4	9	14	0	0	0	0	0	0	0	0	0	0	0	0	0	18	0	0	0	0	0	0
Zotu1877	Eukaryota	Opisthokonta	Fungi	Chytridiomycota	Chytridiomycotina	Chytridiomycetes			0	0	0	5	0	1	1	2	0	0	0	0	0	0	0	0	0	0	0	0	0	0	0	0	0	0	0	0	0	0	0	0	0	0	0	0	246	66	21	0	0
Zotu1878	Eukaryota	Rhizaria	Cercozoa	Filosa-Imbricatea	Euglyphida	Euglyphida_X	Euglyphida_XX	Euglyphida_XX_sp.	0	0	0	0	0	13	0	0	1	0	0	0	0	0	0	0	0	0	0	0	0	25	10	14	0	0	0	0	0	0	0	0	0	0	0	0	0	1	7	0	0
Zotu1879	Eukaryota	Opisthokonta	Fungi	Cryptomycota	Cryptomycotina	Cryptomycotina_X	Cryptomycotina_XX	Cryptomycotina_XX_sp.	0	0	0	0	0	0	0	0	0	0	0	0	27	0	0	0	0	0	1	12	8	0	0	0	0	0	0	0	0	3	0	0	0	0	22	0	0	0	0	0	0
Zotu1880	Eukaryota	Stramenopiles	Ochrophyta	Chrysophyceae	Chrysophyceae_X				7	0	0	0	3	0	0	0	0	12	0	0	0	0	0	0	0	0	0	0	0	0	0	0	0	0	2	0	0	0	6	0	0	0	0	0	0	0	0	127	7
Zotu1881	Eukaryota	Archaeplastida	Chlorophyta	Chlorophyceae	Sphaeropleales	Sphaeropleales_X			6	1	1	2	0	0	0	0	0	0	0	0	10	1	7	0	0	0	1	1	3	0	0	0	6	1	5	1	11	0	6	0	0	26	26	31	0	0	0	31	4
Zotu1882	Eukaryota	Opisthokonta	Metazoa	Arthropoda	Chelicerata	Arachnida			0	0	0	2	1	1	0	0	0	0	0	0	0	0	0	0	0	3	0	0	0	0	0	2	0	0	0	0	0	0	0	0	0	0	0	0	0	0	0	0	0
Zotu1884	Eukaryota	Opisthokonta	Fungi	Ascomycota	Pezizomycotina	Sordariomycetes			0	0	0	0	0	0	0	0	0	0	0	0	0	22	0	0	0	0	0	0	11	0	0	0	0	0	0	16	0	0	0	0	0	32	225	9	0	0	0	0	0
Zotu1885	Eukaryota	Alveolata	Ciliophora	Prostomatea					0	0	0	0	0	0	0	0	0	0	0	0	1	4	2	0	0	0	1	0	0	0	0	0	0	0	0	16	9	11	0	0	0	0	21	5	0	0	0	0	0
Zotu1890	Eukaryota	Archaeplastida	Chlorophyta	Chlorophyceae	Chlamydomonadales	Chlamydomonadales_X	Chlamydomonadales_XX	Chlamydomonadales_XX_sp.	0	0	0	382	0	1	0	0	0	0	0	0	0	0	0	0	0	0	0	0	0	0	0	0	0	0	0	0	0	0	0	0	0	0	0	0	2	0	0	0	0
Zotu1892	Eukaryota	Opisthokonta	Metazoa	Arthropoda	Hexapoda	Collembola			0	0	2	0	0	0	0	0	0	0	18	2	0	0	0	0	0	0	0	0	0	0	0	0	1	0	0	0	0	0	0	6	3	0	0	0	0	0	0	10	7
Zotu1894	Eukaryota	Opisthokonta	Metazoa	Rotifera	Rotifera_X	Rotifera_XX	Rotifera_XXX	Rotifera_XXX_sp.	0	0	0	0	4	0	1	0	0	0	0	12	0	0	0	0	0	0	0	0	0	0	0	0	0	0	3	0	0	0	0	0	0	0	0	0	0	0	0	6	4
Zotu1897	Eukaryota	Alveolata	Ciliophora	Colpodea	Cyrtolophosidida	Cyrtolophosididae	Cyrtolophosididae_X	Cyrtolophosididae_X_sp.	0	0	0	175	1	8	1	0	0	0	0	0	0	0	0	0	0	0	0	0	0	0	0	0	0	0	0	0	0	0	0	0	0	0	0	2	1	0	0	0	0
Zotu1898	Eukaryota								0	0	0	0	0	0	0	0	0	0	0	0	0	0	0	0	0	0	0	0	0	0	0	0	7	7	186	0	0	0	0	0	0	0	0	0	0	0	0	0	0
Zotu19	Eukaryota	Opisthokonta	Metazoa	Arthropoda	Chelicerata	Arachnida			0	0	0	0	0	0	0	0	0	0	0	0	30	1696	395	0	0	2	609	18	3	177	82	520	0	0	0	18582	7088	9711	0	0	0	5	3	5	1	0	0	0	0
Zotu190	Eukaryota	Opisthokonta	Metazoa	Rotifera	Rotifera_X	Rotifera_XX			42	0	0	0	0	0	0	0	0	246	8	1	0	0	0	0	0	0	0	0	0	0	0	0	261	17	1505	0	0	0	22	0	0	0	0	0	0	0	0	294	0
Zotu1904	Eukaryota	Opisthokonta	Fungi	Ascomycota	Pezizomycotina	Sordariomycetes			0	0	0	0	0	0	0	2	0	0	0	0	6	1	4	0	3	3	1	3	4	3	17	19	0	0	0	8	14	17	0	0	0	0	6	0	0	0	0	0	0
Zotu1907	Eukaryota	Alveolata	Ciliophora	Spirotrichea	Hypotrichia				0	0	0	0	0	0	3	2	9	0	0	0	0	0	0	0	2	0	0	0	0	0	0	0	0	0	0	0	0	0	0	0	0	0	0	0	0	0	0	0	0
Zotu1909	Eukaryota	Opisthokonta	Metazoa	Nematoda	Enoplea	Enoplea_X	Ironus	Ironus_sp.	0	0	0	0	0	0	0	0	0	0	0	0	0	0	0	0	0	1	0	0	0	2	5	390	0	0	0	0	0	0	0	0	0	0	0	0	0	0	0	0	0
Zotu1912	Eukaryota	Opisthokonta	Metazoa	Nematoda	Chromadorea	Chromadorea_X	Geomonhystera		4	27	9	0	0	0	0	0	0	0	3	1	0	0	0	0	0	0	0	0	0	0	0	0	1	12	0	0	0	0	2	21	36	0	0	0	0	0	0	0	1
Zotu1914	Eukaryota	Opisthokonta	Metazoa	Rotifera	Rotifera_X	Rotifera_XX			0	0	0	0	0	0	0	0	0	0	0	0	0	0	24	0	0	0	0	1	0	0	0	0	0	0	0	0	18	0	0	0	0	4	0	0	0	0	0	0	0
Zotu1915	Eukaryota	Archaeplastida	Chlorophyta	Chlorophyceae	Sphaeropleales	Sphaeropleales_X	Ankistrodesmus	Ankistrodesmus_falcatus	0	0	0	0	0	0	0	0	0	0	0	0	0	0	0	1	0	1	0	0	0	1	1	145	0	0	0	0	0	0	0	0	0	0	0	0	0	0	0	0	0
Zotu1916	Eukaryota	Opisthokonta	Metazoa	Nematoda	Enoplea	Enoplea_X			0	0	0	0	0	0	0	0	1	0	0	0	0	0	0	0	0	0	0	0	0	1	4	7	0	0	0	0	0	0	0	0	0	0	0	0	0	0	0	0	0
Zotu1918	Eukaryota	Opisthokonta	Metazoa	Nematoda					6	3	3	0	0	9	0	1	1	0	0	0	0	0	0	12	6	7	0	0	0	0	0	0	0	0	1	0	0	0	4	1	0	0	0	0	0	0	6	0	0
Zotu192	Eukaryota	Archaeplastida	Chlorophyta	Trebouxiophyceae	Watanabea-Clade	Watanabea-Clade_X	Dictyochloropsis	Dictyochloropsis_sp.	1	84	22	0	0	0	0	0	0	4	203	21	0	0	0	0	0	0	0	0	0	0	0	0	163	50	156	0	0	0	1	100	14	0	0	0	0	0	0	6	81
Zotu1920	Eukaryota	Stramenopiles	Ochrophyta	Chrysophyceae	Chrysophyceae_X	Chrysophyceae_Clade-C	Chrysophyceae_Clade-C_X	Chrysophyceae_Clade-C_X_sp.	0	0	0	0	0	0	0	0	0	0	0	0	0	0	2	0	0	0	0	1	0	0	0	0	0	0	0	11	10	26	0	0	0	0	1	0	0	0	0	0	0
Zotu1921	Eukaryota	Alveolata	Ciliophora	Oligohymenophorea	Peritrichia	Peritrichia-1	Peritrichia-1_X	Peritrichia-1_X_sp.	0	0	0	0	0	1	0	0	0	0	0	0	0	0	0	0	0	0	0	0	0	0	0	0	0	0	0	0	0	0	0	0	0	0	0	0	0	0	0	0	0
Zotu1925	Eukaryota	Opisthokonta	Metazoa	Rotifera	Rotifera_X	Rotifera_XX			0	0	0	2	0	1	0	0	0	0	0	0	0	0	0	3	0	0	0	0	0	1	0	0	0	0	0	0	0	0	0	0	0	0	0	0	0	0	0	0	0
Zotu1926	Eukaryota	Opisthokonta							28	8	537	0	0	0	0	0	0	0	0	2	0	0	0	9	7	995	2	2	0	0	0	4	0	0	0	0	0	0	3	0	15	0	0	0	0	0	0	0	0
Zotu1928	Eukaryota	Archaeplastida	Streptophyta	Embryophyceae	Embryophyceae_X	Embryophyceae_XX			0	0	0	339	0	0	0	0	0	0	0	0	0	0	0	0	0	0	0	0	0	0	0	0	0	0	0	0	0	0	0	0	0	0	0	0	1	0	0	0	0
Zotu1932	Eukaryota	Alveolata							0	0	0	0	0	0	0	0	0	0	0	0	0	0	0	1	0	2	0	0	0	20	0	134	0	0	0	0	0	0	0	0	0	0	1	4	0	0	0	0	0
Zotu1934	Eukaryota	Opisthokonta	Metazoa	Rotifera	Rotifera_X	Rotifera_XX			0	0	0	0	0	0	0	0	0	0	0	0	0	0	0	0	0	0	0	14	3	0	0	0	0	0	0	7	3	5	0	0	0	0	10	4	0	0	0	0	0
Zotu1935	Eukaryota	Alveolata	Ciliophora	Spirotrichea	Hypotrichia				0	0	0	0	0	0	0	0	0	0	0	0	0	0	0	0	0	0	0	0	0	0	0	0	18	8	53	0	0	0	0	0	0	0	0	0	0	0	0	0	0
Zotu1936	Eukaryota	Opisthokonta	Metazoa	Arthropoda	Crustacea	Maxillopoda			3	0	0	0	0	0	0	0	0	13	0	0	0	0	0	0	0	0	0	0	0	0	0	0	7	1	72	0	0	0	0	0	0	0	0	0	0	0	0	12	0
Zotu1943	Eukaryota	Stramenopiles	Ochrophyta	Chrysophyceae	Chrysophyceae_X	Chrysophyceae_XX	Chrysophyceae_XXX	Chrysophyceae_XXX_sp.	0	0	0	3	0	3	0	0	0	0	0	0	0	0	0	0	0	1	0	0	0	0	0	0	0	0	0	0	0	0	0	0	0	0	0	0	0	0	0	0	0
Zotu1945	Eukaryota	Opisthokonta	Metazoa	Nematoda					0	0	0	0	0	0	0	0	0	0	0	0	0	0	0	1	0	1	0	0	0	4	4	139	0	0	0	0	0	0	0	0	0	0	0	0	0	0	0	0	0
Zotu1948	Eukaryota	Alveolata	Ciliophora	Oligohymenophorea					0	0	0	0	0	0	0	0	0	0	0	0	0	2	2	0	0	0	2	0	0	0	0	0	0	0	0	1	5	8	0	0	0	0	33	22	0	0	0	0	0
Zotu1951	Eukaryota	Opisthokonta	Fungi	Ascomycota	Pezizomycotina	Sordariomycetes			10	9	7	10	2	2	0	2	0	28	5	3	1	1	1	4	24	10	5	1	3	0	0	0	2	4	4	0	0	0	16	12	6	12	2	0	1	0	0	9	1
Zotu1953	Eukaryota	Rhizaria	Cercozoa	Filosa-Sarcomonadea	Cercomonadida	Paracercomonadidae	Paracercomonas	Paracercomonas_sp.	0	0	0	0	0	0	1	0	0	0	1	0	0	0	0	0	0	0	0	0	0	0	0	0	0	0	1	0	0	0	0	0	0	0	0	0	0	0	0	9	1
Zotu1956	Eukaryota	Alveolata	Ciliophora	Colpodea	Platyophryida	Platyophryidae	Platyophrya		0	0	0	0	0	2	0	0	2	0	0	0	0	0	0	0	6	0	0	0	0	2	8	2	0	0	0	0	0	0	0	0	0	0	0	0	6	7	18	0	0
Zotu1958	Eukaryota	Stramenopiles	Ochrophyta	Bacillariophyta	Bacillariophyta_X	Raphid-pennate	Encyonema	Encyonema_silesacum	0	0	0	0	0	0	0	0	0	7	18	16	0	0	0	0	0	0	0	0	0	0	0	0	0	0	7	0	0	0	0	0	0	0	0	0	0	0	0	0	0
Zotu196	Eukaryota	Opisthokonta	Fungi	Basidiomycota	Agaricomycotina	Agaricomycetes			0	0	0	0	0	0	5	12	8	0	0	0	271	1	1	4	2	3	28	73	78	7	3	6	0	0	0	6	17	25	0	0	0	0	82	1	0	0	0	0	0
Zotu1960	Eukaryota	Archaeplastida	Streptophyta	Embryophyceae	Embryophyceae_X	Embryophyceae_XX			0	0	0	0	0	0	0	0	0	0	0	0	0	0	0	0	0	0	0	0	0	0	0	0	0	0	0	0	0	0	0	0	0	0	0	0	0	0	0	0	0
Zotu1963	Eukaryota	Rhizaria	Cercozoa	Filosa-Sarcomonadea	Cercomonadida	Cercomonadidae	Cercomonas		224	27	1	0	0	0	0	0	0	1	0	0	0	0	0	0	0	0	0	0	0	0	0	0	0	1	1	0	0	0	9	1	0	0	0	0	0	0	0	0	0
Zotu1966	Eukaryota	Opisthokonta	Fungi	Chytridiomycota	Chytridiomycotina	Chytridiomycetes	Spizellomycetales-and-Rhizophlyctidales	Spizellomycetales-and-Rhizophlyctidales_sp.	0	5	0	0	0	0	0	0	0	9	167	16	0	0	0	0	0	1	0	0	0	0	0	0	0	0	0	0	0	0	0	7	0	0	0	0	0	0	0	0	4
Zotu1967	Eukaryota	Archaeplastida	Chlorophyta	Trebouxiophyceae	Microthamniales	Microthamniales_X			0	10	0	0	0	0	0	0	0	0	13	0	0	0	0	0	0	0	0	0	0	0	0	0	16	11	20	0	0	0	0	7	0	0	0	2	0	0	0	0	4
Zotu1968	Eukaryota								0	0	0	0	0	3	0	0	0	0	0	0	0	0	0	0	0	0	0	0	0	2	1	5	0	0	0	0	0	0	1	0	0	0	0	0	0	1	3	0	0
Zotu1971	Eukaryota	Stramenopiles	Ochrophyta	Eustigmatophyceae	Eustigmatophyceae_X	Eustigmatophyceae_XX	Vischeria		0	0	0	0	0	0	1	0	0	0	0	0	0	0	0	0	0	0	0	0	0	2	5	1	0	0	0	0	6	0	0	0	0	0	0	0	377	3	15	0	0
Zotu1977	Eukaryota	Stramenopiles	Stramenopiles_X	Pirsonia_Clade	Pirsonia_Clade_X	Pirsonia_Clade_XX	Pirsonia_Clade__XXX	Pirsonia_Clade__XXX_sp.	0	0	2	0	0	0	0	0	0	0	0	0	0	25	22	0	0	0	22	141	55	0	0	0	0	0	0	0	0	0	0	0	0	0	4	0	0	0	0	0	0
Zotu1979	Eukaryota	Opisthokonta	Metazoa	Arthropoda	Chelicerata	Arachnida			0	0	0	1	1	0	18	34	25	0	0	0	0	0	0	1	0	4	0	0	0	9	5	6	0	0	0	0	1	0	0	0	0	0	0	0	5	4	6	0	0
Zotu198	Eukaryota	Rhizaria	Cercozoa	Endomyxa	Vampyrellida	Leptophryidae	Leptophryidae_X	Leptophryidae_X_sp.	1	2	134	1	0	0	0	0	0	2	1	160	0	0	0	0	0	0	0	0	0	0	0	0	832	78	371	0	0	0	0	0	83	0	1	0	0	0	0	0	0
Zotu1981	Eukaryota	Opisthokonta	Metazoa	Arthropoda	Hexapoda	Collembola	Entomobrya	Entomobrya_proxima	0	0	0	0	0	0	0	0	0	0	0	0	0	0	0	0	0	0	0	0	0	0	0	0	0	0	0	0	0	0	0	0	0	0	0	0	0	0	0	0	0
Zotu1982	Eukaryota	Stramenopiles	Ochrophyta	Chrysophyceae	Chrysophyceae_X	Chrysophyceae_XX	Leukarachnion	Leukarachnion_sp.	13	21	25	0	0	0	0	0	0	0	0	0	0	0	0	2	152	2	0	0	0	0	0	0	0	11	14	0	0	0	0	0	0	0	0	0	0	0	0	0	0
Zotu1984	Eukaryota	Opisthokonta	Metazoa	Nematoda					0	0	0	1	0	0	5	5	1	0	0	0	0	0	0	3	0	0	0	0	0	19	3	16	0	0	0	0	0	1	0	0	0	0	0	0	13	2	6	0	0
Zotu1986	Eukaryota	Archaeplastida	Chlorophyta	Chlorophyceae	Sphaeropleales				0	0	0	0	0	0	0	0	0	0	0	0	0	0	18	0	0	0	0	0	0	0	0	0	0	0	0	0	20	0	0	0	0	23	0	0	0	0	0	0	0
Zotu1987	Eukaryota	Alveolata	Apicomplexa	Apicomplexa_X	Colpodellidae	Colpodellidae_X	Colpodellidae_XX	Colpodellidae_XX_sp.	0	0	1	0	0	0	0	0	0	1	0	2	3	0	0	0	0	2	0	0	0	0	0	0	0	2	0	0	0	0	12	1	2	6	4	491	0	0	0	49	1
Zotu199	Eukaryota	Archaeplastida	Chlorophyta	Trebouxiophyceae	Prasiolales	Prasiolales_X	Pseudomarvania	Pseudomarvania_ampulliformis	0	0	0	0	0	0	0	0	0	0	0	0	0	0	244	0	0	0	0	0	0	0	0	0	0	0	0	2	158	0	0	0	0	280	0	0	0	0	0	0	0
Zotu1991	Eukaryota	Opisthokonta	Metazoa	Nematoda	Enoplea	Enoplea_X			0	1	2	11	1	14	3	0	1	3	2	0	1	4	5	13	4	4	5	5	4	1	0	0	5	1	1	0	0	0	0	3	0	11	2	1	0	0	2	1	0
Zotu1993	Eukaryota	Opisthokonta	Fungi	Basidiomycota	Agaricomycotina	Agaricomycetes			0	0	0	0	0	3	0	0	0	0	0	0	0	0	0	0	1	8	0	0	0	0	1	1	0	0	0	0	0	0	0	0	0	0	0	0	6	6	7	0	0
Zotu1995	Eukaryota	Opisthokonta	Fungi	Ascomycota	Pezizomycotina	Sordariomycetes			0	0	0	0	0	0	0	0	0	0	10	0	0	0	0	0	0	0	0	0	0	0	0	0	8	4	14	0	0	0	0	2	0	0	0	0	0	0	0	0	0
Zotu2	Eukaryota								0	0	0	8	0	1	11	71	22	0	0	0	0	0	0	38	59	16	0	0	0	34480	62527	1159	0	0	0	0	0	0	0	0	0	0	0	0	141	85	73	0	1
Zotu20	Eukaryota	Archaeplastida	Chlorophyta	Chlorophyceae	Chlamydomonadales	Chlamydomonadales_X			0	0	0	0	0	0	0	0	0	1	2	5	0	1	0	0	0	0	0	0	3	0	0	0	288	62221	335	0	0	0	0	1	0	0	0	2	0	0	0	0	0
Zotu200	Eukaryota	Opisthokonta	Metazoa	Annelida	Annelida_X	Annelida_XX			4	170	4	5	0	3	0	0	0	0	182	0	0	0	0	0	0	0	0	0	0	3	0	0	0	0	0	0	0	0	0	81	0	0	0	0	0	0	0	189	1834
Zotu2001	Eukaryota	Opisthokonta	Metazoa	Nematoda	Enoplea	Enoplea_X			5	4	1	8	4	10	0	0	0	10	1	0	0	3	2	3	3	2	15	9	10	0	0	0	16	2	7	0	1	1	24	6	5	15	2	1	0	1	0	8	0
Zotu2005	Eukaryota	Opisthokonta	Fungi	Chytridiomycota	Chytridiomycotina	Chytridiomycetes			0	0	0	7	76	66	0	0	0	0	0	0	0	0	0	0	0	0	0	0	0	0	0	0	0	0	0	0	0	0	0	0	0	5	0	0	0	0	0	0	0
Zotu2006	Eukaryota	Archaeplastida	Chlorophyta	Trebouxiophyceae	Chlorellales	Chlorellales_X			0	0	0	0	22	0	40	0	0	0	0	0	0	0	0	0	0	0	0	0	1	0	0	0	0	0	11	0	0	0	0	0	0	0	0	0	0	0	0	27	9
Zotu201	Eukaryota	Opisthokonta	Fungi	Fungi_X	Fungi_XX	Fungi_XXX	Fungi_XXXX	Fungi_XXXX_sp.	57	18	22	4	0	2	0	1	1	4	24	129	0	0	0	0	39	0	0	8	9	0	0	0	2929	51	56	0	0	0	8	3	5	0	1	0	0	0	0	0	0
Zotu2010	Eukaryota	Amoebozoa	Conosa	Variosea	ATCC50593-Flamella-WIM80-lineage	Flamella-lineage	Flamella		0	2	0	0	0	0	0	0	0	0	3	0	0	0	0	0	0	0	0	0	0	0	0	0	0	0	0	0	0	0	0	4	0	0	0	0	0	0	0	0	90
Zotu2011	Eukaryota	Opisthokonta	Metazoa	Nematoda	Chromadorea	Chromadorea_X	Chromadorea_XX	Chromadorea_XX_sp.	0	0	20	0	0	0	0	0	0	0	0	6	0	0	0	0	0	0	0	0	0	0	0	0	0	0	1	0	0	0	0	0	2	0	0	0	0	0	0	17	5
Zotu2014	Eukaryota	Opisthokonta	Fungi	Basidiomycota	Agaricomycotina	Agaricomycetes	Pluteus		0	0	0	0	0	0	1	1	0	0	0	0	17	4	1	0	0	1	2	8	1	7	3	10	0	0	0	2	3	2	0	0	0	0	5	0	0	0	0	0	0
Zotu2015	Eukaryota	Opisthokonta	Fungi	Cryptomycota	Cryptomycotina	Cryptomycotina_X	Cryptomycotina_XX	Cryptomycotina_XX_sp.	0	0	0	0	0	0	0	0	0	0	0	0	0	0	23	0	0	0	0	0	0	0	0	0	0	0	0	1	20	0	0	0	0	47	0	0	0	0	0	0	0
Zotu2019	Eukaryota	Alveolata	Ciliophora	Litostomatea	Haptoria	Tracheliidae			0	0	0	382	40	1	0	1	0	0	0	0	0	0	0	0	0	0	0	0	0	0	0	0	0	0	0	0	1	0	0	0	0	0	0	0	6	0	0	0	0
Zotu202	Eukaryota	Stramenopiles	Ochrophyta	Chrysophyceae	Chrysophyceae_X	Chrysophyceae_Clade-C			311	1	0	0	0	0	0	0	0	335	3	0	0	0	0	0	0	0	0	0	0	0	0	0	191	156	239	0	0	0	219	0	0	0	0	0	0	0	0	325	0
Zotu2020	Eukaryota								0	0	0	0	0	0	0	0	0	0	0	0	0	4	5	0	0	0	0	107	11	0	0	0	0	0	0	0	0	0	0	0	0	0	0	0	0	0	0	0	0
Zotu2022	Eukaryota	Opisthokonta	Metazoa	Nematoda	Chromadorea	Chromadorea_X	Rhabditis	Rhabditis_myriophila	24	3	2	2	3	5	2	1	1	11	3	0	1	1	0	5	8	4	1	0	0	1	1	4	1	0	7	0	0	1	7	1	1	3	8	6	1	2	0	34	4
Zotu2026	Eukaryota	Rhizaria	Cercozoa	Filosa-Sarcomonadea	Glissomonadida	Sandonidae	Sandonidae_X	Sandonidae_X_sp.	0	0	0	0	0	0	0	0	0	0	0	0	0	0	28	0	0	0	0	0	0	0	0	0	0	0	0	0	10	0	0	0	0	12	0	0	0	0	0	0	0
Zotu2027	Eukaryota	Archaeplastida	Chlorophyta	Chlorophyceae	Sphaeropleales	Sphaeropleales_X	Polyedriopsis	Polyedriopsis_spinulosa	30	37	35	0	0	0	0	0	0	3	0	1	0	1	2	0	0	1	2	5	2	0	0	0	6	17	10	0	0	0	1	0	0	0	0	0	0	0	0	0	0
Zotu2030	Eukaryota	Rhizaria	Cercozoa	Filosa-Sarcomonadea	Glissomonadida	Allapsidae	Group-Te	Group_Te_sp.	0	0	0	0	216	0	0	0	0	0	0	0	0	0	0	0	0	0	0	0	0	0	0	0	0	0	0	0	0	0	0	0	0	0	0	0	0	3	0	0	0
Zotu2031	Eukaryota	Archaeplastida	Chlorophyta	Chlorophyceae	Sphaeropleales	Sphaeropleales_X			0	0	0	0	0	0	0	0	0	0	0	0	9	0	0	0	1	0	0	0	18	0	0	0	0	0	0	0	0	0	0	0	0	72	213	36	0	0	0	0	0
Zotu2032	Eukaryota								0	0	0	0	0	0	0	0	0	0	0	0	0	35	1	0	0	0	0	0	0	0	0	0	0	0	0	6	0	0	0	0	0	17	0	0	0	0	0	0	0
Zotu2033	Eukaryota	Stramenopiles	Ochrophyta	Bacillariophyta	Bacillariophyta_X	Raphid-pennate			0	0	0	0	0	0	0	0	0	0	0	0	0	0	0	0	0	0	0	0	0	0	0	0	0	0	0	0	0	0	0	0	0	0	0	0	0	0	0	0	0
Zotu2037	Eukaryota	Opisthokonta	Fungi	Basidiomycota	Agaricomycotina	Tremellomycetes	Cryptococcus		20	6	371	0	0	0	0	0	0	0	0	6	0	1	1	7	6	1554	8	0	0	0	0	6	0	8	1	0	0	0	3	0	8	1	0	0	0	0	0	1	19
Zotu204	Eukaryota	Opisthokonta	Fungi						0	0	0	0	0	0	0	0	0	0	0	0	487	21	14	0	0	0	13	119	70	0	0	0	0	0	0	237	202	191	0	0	0	282	138	271	0	0	0	0	0
Zotu2044	Eukaryota	Stramenopiles	Ochrophyta	Chrysophyceae	Chrysophyceae_X	Chrysophyceae_Clade-C	Chrysophyceae_Clade-C_X	Chrysophyceae_Clade-C_X_sp.	0	0	0	0	0	0	0	0	0	0	0	0	0	0	0	0	0	0	0	0	0	0	0	2	0	0	0	0	0	0	0	0	0	0	0	0	0	0	0	0	0
Zotu2047	Eukaryota	Opisthokonta	Fungi	Chytridiomycota	Chytridiomycotina				0	0	0	309	11	0	0	0	0	0	0	0	0	2	0	0	0	0	0	0	0	0	0	0	0	0	0	0	0	0	0	0	0	0	0	0	2	0	0	0	0
Zotu2048	Eukaryota	Alveolata	Ciliophora	Spirotrichea	Hypotrichia	Urostylidae	Urostyla	Urostyla_grandis	0	0	0	0	0	1	10	0	17	0	0	0	3	0	0	0	0	0	0	0	0	0	0	0	0	0	0	0	0	0	0	0	0	0	0	0	9	8	85	0	0
Zotu2049	Eukaryota								0	0	0	0	0	0	0	0	0	0	0	0	25	0	0	0	0	0	0	0	0	0	0	0	0	0	0	0	0	0	0	0	0	93	0	21	0	0	0	0	0
Zotu205	Eukaryota								117	15	313	1590	1541	390	0	0	0	1	2	6	0	0	0	11	201	1072	6	3	3	1	1	1	16	17	13	0	0	0	22	6	10	0	0	0	7	12	1	0	0
[truncated: 3,309 more rows]
[truncated: 54 more columns]
