# Supplementary material for: Ecological and evolutionary processes involved in shaping microbial habitat generalists and specialists in urban park ecosystems
Source: mSystems. 2024 May 20;9(6):e00469-24. doi: 10.1128/msystems.00469-24 (PMC11237591; doi:10.1128/msystems.00469-24)
Supplement: Table S7 — Identified keystone species in interdomain networks and their taxonomic annotations. [file msystems.00469-24-s0004.xlsx]

## Sheet: Moss
zOTU	Network role	Microbial type	Assignment	Domain	Phylum	Class	Order	Family	Genus	Species
zOTU1165	Module hub	Prokaryote	Specialist	Bacteria	Gemmatimonadota	Longimicrobia	Longimicrobiales	Longimicrobiaceae	Unclassified	Unclassified
zOTU1565	Module hub	Prokaryote	Specialist	Bacteria	Cyanobacteria	Cyanobacteriia	Chloroplast	Unclassified	Unclassified	Unclassified
zOTU219	Module hub	Prokaryote	Specialist	Bacteria	Cyanobacteria	Cyanobacteriia	Chloroplast	Unclassified	Unclassified	Unclassified
zOTU22	Module hub	Prokaryote	Specialist	Bacteria	Actinobacteriota	Rubrobacteria	Rubrobacterales	Rubrobacteriaceae	Rubrobacter	Unclassified
zOTU275	Module hub	Prokaryote	Specialist	Bacteria	Acidobacteriota	Blastocatellia	Pyrinomonadales	Pyrinomonadaceae	RB41	Unclassified
zOTU28	Module hub	Prokaryote	Specialist	Bacteria	Verrucomicrobiota	Verrucomicrobiae	Chthoniobacterales	Chthoniobacteraceae	Candidatus Udaeobacter	Unclassified
zOTU2905	Module hub	Prokaryote	Generalist	Bacteria	Proteobacteria	Alphaproteobacteria	Rhizobiales	Rhizobiaceae	Allorhizobium-Neorhizobium-Pararhizobium-Rhizobium	Pararhizobium giardinii
zOTU3056	Module hub	Prokaryote	Specialist	Bacteria	Chloroflexi	Chloroflexia	Chloroflexales	Roseiflexaceae	Unclassified	Unclassified
zOTU522	Module hub	Prokaryote	Specialist	Bacteria	Cyanobacteria	Cyanobacteriia	Chloroplast	Unclassified	Unclassified	Unclassified
zOTU620	Module hub	Prokaryote	Specialist	Bacteria	Chloroflexi	Chloroflexia	Chloroflexales	Roseiflexaceae	Unclassified	Unclassified
zOTU6671	Module hub	Prokaryote	Specialist	Bacteria	Proteobacteria	Gammaproteobacteria	Enterobacterales	Unclassified	Unclassified	Unclassified
zOTU820	Module hub	Prokaryote	Specialist	Bacteria	Gemmatimonadota	Longimicrobia	Longimicrobiales	Longimicrobiaceae	YC-ZSS-LKJ147	Unclassified
zOTU1552	Module hub	Eukaryote	Specialist	Alveolata	Ciliophora	Spirotrichea	Hypotrichia	Unclassified	Unclassified	Unclassified
zOTU1772	Module hub	Eukaryote	Specialist	Unclassified	Unclassified	Unclassified	Unclassified	Unclassified	Unclassified	Unclassified
zOTU2037	Module hub	Eukaryote	Specialist	Opisthokonta	Fungi	Basidiomycota	Agaricomycotina	Tremellomycetes	Cryptococcus	Unclassified
zOTU35	Module hub	Eukaryote	Specialist	Opisthokonta	Fungi	Mucoromycota	Mucoromycotina	Mucoromycotina_X	Unclassified	Unclassified
zOTU480	Module hub	Eukaryote	Specialist	Unclassified	Unclassified	Unclassified	Unclassified	Unclassified	Unclassified	Unclassified
zOTU706	Module hub	Eukaryote	Specialist	Opisthokonta	Fungi	Basidiomycota	Pucciniomycotina	Cystobasidiomycetes	Rhodotorula	Rhodotorula_lamellibrachiae

## Sheet: Sediment
zOTU	Network role	Microbial type	Assignment	Domain	Phylum	Class	Order	Family	Genus	Species
zOTU1021	Connector hub	Prokaryote	Specialist	Bacteria	Cyanobacteria	Cyanobacteriia	Chloroplast	Tetradesmus obliquus	Unclassified	Unclassified
zOTU110	Connector hub	Prokaryote	Specialist	Bacteria	Bacteroidota	Bacteroidia	Chitinophagales	Chitinophagaceae	Sediminibacterium	Unclassified
zOTU1338	Connector hub	Prokaryote	Specialist	Bacteria	Desulfobacterota	Desulfobulbia	Desulfobulbales	Desulfobulbaceae	Desulfobulbus	Unclassified
zOTU143	Connector hub	Prokaryote	Specialist	Bacteria	Proteobacteria	Gammaproteobacteria	Burkholderiales	Rhodocyclaceae	Dechloromonas	Unclassified
zOTU173	Connector hub	Prokaryote	Specialist	Bacteria	Cyanobacteria	Cyanobacteriia	Chloroplast	Planoglabratella opercularis	Unclassified	Unclassified
zOTU1757	Connector hub	Prokaryote	Specialist	Bacteria	Proteobacteria	Gammaproteobacteria	Burkholderiales	Comamonadaceae	Ideonella	Unclassified
zOTU1859	Connector hub	Prokaryote	Specialist	Bacteria	Latescibacterota	Unclassified	Unclassified	Unclassified	Unclassified	Unclassified
zOTU18814	Connector hub	Prokaryote	Specialist	Bacteria	Proteobacteria	Gammaproteobacteria	Burkholderiales	Rhodocyclaceae	Unclassified	Unclassified
zOTU2336	Connector hub	Prokaryote	Specialist	Bacteria	Proteobacteria	Gammaproteobacteria	Burkholderiales	SC-I-84	Unclassified	Unclassified
zOTU237	Connector hub	Prokaryote	Specialist	Bacteria	Cyanobacteria	Cyanobacteriia	Cyanobacteriales	Unclassified	Unclassified	Unclassified
zOTU2713	Connector hub	Prokaryote	Specialist	Bacteria	Proteobacteria	Gammaproteobacteria	Steroidobacterales	Steroidobacteraceae	Unclassified	Unclassified
zOTU33	Connector hub	Prokaryote	Specialist	Bacteria	Verrucomicrobiota	Verrucomicrobiae	Methylacidiphilales	Methylacidiphilaceae	Unclassified	Unclassified
zOTU3542	Connector hub	Prokaryote	Specialist	Bacteria	Bacteroidota	Bacteroidia	Chitinophagales	Saprospiraceae	Phaeodactylibacter	metagenome
zOTU4392	Connector hub	Prokaryote	Specialist	Bacteria	Acidobacteriota	Acidobacteriae	Paludibaculum	Unclassified	Unclassified	Unclassified
zOTU4708	Connector hub	Prokaryote	Specialist	Bacteria	Proteobacteria	Gammaproteobacteria	Burkholderiales	Rhodocyclaceae	Unclassified	Unclassified
zOTU4950	Connector hub	Prokaryote	Specialist	Bacteria	Desulfobacterota	Desulfuromonadia	Desulfuromonadales	Geothermobacteraceae	Geothermobacter	Unclassified
zOTU516	Connector hub	Prokaryote	Specialist	Bacteria	Proteobacteria	Gammaproteobacteria	Burkholderiales	Sutterellaceae	Unclassified	Unclassified
zOTU5494	Connector hub	Prokaryote	Specialist	Bacteria	Nitrospirota	Thermodesulfovibrionia	Unclassified	Unclassified	Unclassified	Unclassified
zOTU594	Connector hub	Prokaryote	Specialist	Bacteria	Bacteroidota	Bacteroidia	Chitinophagales	Chitinophagaceae	Terrimonas	Unclassified
zOTU6176	Connector hub	Prokaryote	Specialist	Bacteria	Desulfobacterota	Desulfobacteria	Desulfobacterales	Desulfosarcinaceae	Sva0081 sediment group	Unclassified
zOTU7240	Connector hub	Prokaryote	Specialist	Bacteria	Chloroflexi	Anaerolineae	SJA-15	Unclassified	Unclassified	Unclassified
zOTU7558	Connector hub	Prokaryote	Specialist	Bacteria	Desulfobacterota	Desulfobacteria	Desulfobacterales	Desulfosarcinaceae	Unclassified	Unclassified
zOTU7635	Connector hub	Prokaryote	Specialist	Bacteria	Proteobacteria	Gammaproteobacteria	Burkholderiales	Rhodocyclaceae	Unclassified	Unclassified
zOTU10258	Connector hub	Eukaryote	Generalist	Archaeplastida	Chlorophyta	Chlorophyceae	Sphaeropleales	Sphaeropleales_X	Unclassified	Unclassified
zOTU10587	Module hub	Eukaryote	Specialist	Archaeplastida	Chlorophyta	Chlorophyceae	Sphaeropleales	Sphaeropleales_X	Unclassified	Unclassified
zOTU106	Module hub	Eukaryote	Specialist	Stramenopiles	Ochrophyta	Bacillariophyta	Bacillariophyta_X	Araphid-pennate	Unclassified	Unclassified
zOTU1079	Module hub	Eukaryote	Specialist	Alveolata	Ciliophora	Karyorelictea	Loxodida	Loxodidae	Loxodes	Loxodes_striatus
zOTU11011	Module hub	Eukaryote	Specialist	Archaeplastida	Chlorophyta	Chlorophyceae	Sphaeropleales	Sphaeropleales_X	Unclassified	Unclassified
zOTU1103	Module hub	Eukaryote	Specialist	Rhizaria	Cercozoa	Endomyxa	Vampyrellida	Leptophryidae	Unclassified	Unclassified
zOTU113	Connector hub	Eukaryote	Specialist	Opisthokonta	Metazoa	Annelida	Annelida_X	Annelida_XX	Unclassified	Unclassified
zOTU11493	Module hub	Eukaryote	Specialist	Archaeplastida	Chlorophyta	Chlorophyceae	Sphaeropleales	Unclassified	Unclassified	Unclassified
zOTU11859	Module hub	Eukaryote	Specialist	Opisthokonta	Metazoa	Annelida	Annelida_X	Annelida_XX	Unclassified	Unclassified
zOTU122	Module hub	Eukaryote	Specialist	Alveolata	Apicomplexa	Apicomplexa_X	Gregarines	Gregarines_X	Gregarines_XX	Gregarines_XX_sp.
zOTU1259	Module hub	Eukaryote	Specialist	Opisthokonta	Fungi	Basidiomycota	Agaricomycotina	Tremellomycetes	Unclassified	Unclassified
zOTU13224	Module hub	Eukaryote	Specialist	Opisthokonta	Fungi	Unclassified	Unclassified	Unclassified	Unclassified	Unclassified
zOTU13454	Module hub	Eukaryote	Specialist	Archaeplastida	Chlorophyta	Trebouxiophyceae	Trebouxiophyceae_X	Trebouxiophyceae_XX	Unclassified	Unclassified
zOTU1360	Module hub	Eukaryote	Specialist	Opisthokonta	Fungi	Basidiomycota	Agaricomycotina	Agaricomycetes	Unclassified	Unclassified
zOTU139	Module hub	Eukaryote	Specialist	Archaeplastida	Chlorophyta	Chlorophyceae	Chlamydomonadales	Chlamydomonadales_X	Unclassified	Unclassified
zOTU14003	Module hub	Eukaryote	Specialist	Amoebozoa	Lobosa	Tubulinea	Nolandida	Nolandellidae	Nolandellidae_X	Nolandellidae_X_sp.
zOTU14300	Module hub	Eukaryote	Specialist	Unclassified	Unclassified	Unclassified	Unclassified	Unclassified	Unclassified	Unclassified
zOTU1484	Module hub	Eukaryote	Specialist	Stramenopiles	Ochrophyta	Chrysophyceae	Chrysophyceae_X	Chrysophyceae_Clade-C	Chrysophyceae_Clade-C_X	Chrysophyceae_Clade-C_X_sp.
zOTU1547	Module hub	Eukaryote	Specialist	Alveolata	Ciliophora	Spirotrichea	Hypotrichia	Pseudourostylidae	Pseudourostyla	Unclassified
zOTU156	Module hub	Eukaryote	Specialist	Rhizaria	Cercozoa	Filosa-Imbricatea	Euglyphida	Euglyphidae	Euglypha	Euglypha_rasvnda
zOTU1588	Module hub	Eukaryote	Specialist	Stramenopiles	Ochrophyta	Bacillariophyta	Bacillariophyta_X	Polar-centric-Mediophyceae	Unclassified	Unclassified
zOTU164	Module hub	Eukaryote	Specialist	Opisthokonta	Metazoa	Nematoda	Enoplea	Enoplea_X	Enoplea_XX	Enoplea_XX_sp.
zOTU17	Module hub	Eukaryote	Specialist	Stramenopiles	Ochrophyta	Bacillariophyta	Bacillariophyta_X	Raphid-pennate	Stauroneis	Unclassified
zOTU175	Module hub	Eukaryote	Specialist	Archaeplastida	Chlorophyta	Trebouxiophyceae	Unclassified	Unclassified	Unclassified	Unclassified
zOTU1756	Connector hub	Eukaryote	Specialist	Archaeplastida	Chlorophyta	Chlorophyceae	Sphaeropleales	Unclassified	Unclassified	Unclassified
zOTU244	Module hub	Eukaryote	Specialist	Opisthokonta	Metazoa	Nematoda	Enoplea	Enoplea_X	Enoplea_XX	Enoplea_XX_sp.
zOTU2579	Module hub	Eukaryote	Specialist	Opisthokonta	Fungi	Basidiomycota	Agaricomycotina	Agaricomycetes	Unclassified	Unclassified
zOTU264	Module hub	Eukaryote	Specialist	Opisthokonta	Fungi	Glomeromycota	Glomeromycotina	Glomeromycetes	Glomus	Glomus_sp.
zOTU278	Module hub	Eukaryote	Specialist	Archaeplastida	Chlorophyta	Trebouxiophyceae	Chlorellales	Chlorellales_X	Oocystis	Unclassified
zOTU2831	Module hub	Eukaryote	Specialist	Archaeplastida	Chlorophyta	Trebouxiophyceae	Watanabea-Clade	Watanabea-Clade_X	Heveochlorella	Unclassified
zOTU305	Module hub	Eukaryote	Specialist	Alveolata	Ciliophora	Spirotrichea	Hypotrichia	Unclassified	Unclassified	Unclassified
zOTU330	Connector hub	Eukaryote	Specialist	Rhizaria	Cercozoa	Filosa-Sarcomonadea	Cercomonadida	Cercomonadidae	Cercomonadidae_X	Cercomonadidae_X_sp.
zOTU34	Module hub	Eukaryote	Specialist	Rhizaria	Cercozoa	Filosa-Sarcomonadea	Unclassified	Unclassified	Unclassified	Unclassified
zOTU3441	Module hub	Eukaryote	Specialist	Opisthokonta	Fungi	Basidiomycota	Agaricomycotina	Agaricomycetes	Unclassified	Unclassified
zOTU349	Module hub	Eukaryote	Specialist	Archaeplastida	Chlorophyta	Chlorophyceae	Sphaeropleales	Sphaeropleales_X	Unclassified	Unclassified
zOTU3716	Module hub	Eukaryote	Specialist	Archaeplastida	Streptophyta	Embryophyceae	Embryophyceae_X	Embryophyceae_XX	Unclassified	Unclassified
zOTU390	Module hub	Eukaryote	Specialist	Opisthokonta	Metazoa	Rotifera	Rotifera_X	Rotifera_XX	Rotifera_XXX	Rotifera_XXX_sp.
zOTU4368	Module hub	Eukaryote	Specialist	Opisthokonta	Fungi	Unclassified	Unclassified	Unclassified	Unclassified	Unclassified
zOTU465	Module hub	Eukaryote	Specialist	Rhizaria	Cercozoa	Filosa-Sarcomonadea	Glissomonadida	Sandonidae	Unclassified	Unclassified
zOTU488	Module hub	Eukaryote	Specialist	Opisthokonta	Metazoa	Rotifera	Rotifera_X	Rotifera_XX	Rotifera_XXX	Rotifera_XXX_sp.
zOTU50	Module hub	Eukaryote	Specialist	Alveolata	Unclassified	Unclassified	Unclassified	Unclassified	Unclassified	Unclassified
zOTU5391	Module hub	Eukaryote	Specialist	Opisthokonta	Metazoa	Nematoda	Chromadorea	Chromadorea_X	Halicephalobus	Halicephalobus_gingivalis
zOTU617	Module hub	Eukaryote	Specialist	Stramenopiles	Ochrophyta	Bacillariophyta	Bacillariophyta_X	Araphid-pennate	Unclassified	Unclassified
zOTU65	Module hub	Eukaryote	Specialist	Amoebozoa	Conosa	Mycetozoa-Myxogastrea	Stemonitales-Physarales	Physaraceae	Physarum	Physarum_melleum
zOTU656	Connector hub	Eukaryote	Specialist	Stramenopiles	Ochrophyta	Bacillariophyta	Bacillariophyta_X	Raphid-pennate	Cymbella	Cymbella_affinis
zOTU664	Module hub	Eukaryote	Specialist	Opisthokonta	Metazoa	Rotifera	Rotifera_X	Rotifera_XX	Unclassified	Unclassified
zOTU68	Module hub	Eukaryote	Specialist	Opisthokonta	Metazoa	Gastrotricha	Gastrotricha_X	Gastrotricha_XX	Unclassified	Unclassified
zOTU7	Module hub	Eukaryote	Specialist	Opisthokonta	Metazoa	Nematoda	Chromadorea	Chromadorea_X	Haliplectus	Haliplectus_sp.
zOTU73	Connector hub	Eukaryote	Specialist	Opisthokonta	Metazoa	Arthropoda	Hexapoda	Collembola	Entomobrya	Unclassified
zOTU771	Module hub	Eukaryote	Specialist	Unclassified	Unclassified	Unclassified	Unclassified	Unclassified	Unclassified	Unclassified
zOTU8008	Module hub	Eukaryote	Specialist	Unclassified	Unclassified	Unclassified	Unclassified	Unclassified	Unclassified	Unclassified
zOTU802	Module hub	Eukaryote	Specialist	Opisthokonta	Metazoa	Unclassified	Unclassified	Unclassified	Unclassified	Unclassified
zOTU9265	Module hub	Eukaryote	Specialist	Alveolata	Ciliophora	Oligohymenophorea	Peritrichia	Epistylididae	Epistylis	Unclassified
zOTU930	Module hub	Eukaryote	Specialist	Opisthokonta	Fungi	Cryptomycota	Cryptomycotina	Cryptomycotina_X	Cryptomycotina_XX	Cryptomycotina_XX_sp.
zOTU952	Connector hub	Eukaryote	Generalist	Opisthokonta	Fungi	Glomeromycota	Glomeromycotina	Glomeromycetes	Glomus	Glomus_sp.
zOTU9559	Connector hub	Eukaryote	Specialist	Opisthokonta	Metazoa	Arthropoda	Hexapoda	Insecta	Kiefferulus	Kiefferulus_tainanus
zOTU979	Module hub	Eukaryote	Specialist	Archaeplastida	Chlorophyta	Ulvophyceae	Trentepohliales	Trentepohliales_X	Trentepohlia	Unclassified
zOTU98	Module hub	Eukaryote	Specialist	Stramenopiles	Stramenopiles_X	MAST	MAST-12	MAST-12C	MAST-12C_X	MAST-12C_X_sp.

## Sheet: Soil
zOTU	Network role	Microbial type	Assignment	Domain	Phylum	Class	Order	Family	Genus	Species
zOTU1039	Connector hub	Prokaryote	Specialist	Bacteria	Actinobacteriota	Thermoleophilia	Gaiellales	Gaiellaceae	Gaiella	Unclassified
zOTU1117	Module hub	Prokaryote	Specialist	Bacteria	Proteobacteria	Gammaproteobacteria	Burkholderiales	Nitrosomonadaceae	Ellin6067	Unclassified
zOTU1190	Connector hub	Prokaryote	Specialist	Bacteria	Proteobacteria	Alphaproteobacteria	Reyranellales	Reyranellaceae	Reyranella	Unclassified
zOTU1293	Module hub	Prokaryote	Specialist	Bacteria	Chloroflexi	Chloroflexia	Kallotenuales	AKIW781	Unclassified	Unclassified
zOTU1297	Module hub	Prokaryote	Specialist	Bacteria	Proteobacteria	Gammaproteobacteria	Burkholderiales	Burkholderiaceae	Burkholderia-Caballeronia-Paraburkholderia	Unclassified
zOTU1484	Module hub	Prokaryote	Specialist	Bacteria	Actinobacteriota	Acidimicrobiia	Actinomarinales	Unclassified	Unclassified	Unclassified
zOTU14961	Module hub	Prokaryote	Specialist	Archaea	Crenarchaeota	Nitrososphaeria	Nitrososphaerales	Nitrososphaeraceae	Candidatus Nitrocosmicus	Unclassified
zOTU1555	Module hub	Prokaryote	Specialist	Bacteria	Chloroflexi	Ktedonobacteria	C0119	Unclassified	Unclassified	Unclassified
zOTU18	Module hub	Prokaryote	Specialist	Bacteria	Actinobacteriota	Actinobacteria	Micrococcales	Microbacteriaceae	Candidatus Aquiluna	Unclassified
zOTU180	Connector hub	Prokaryote	Specialist	Bacteria	Proteobacteria	Alphaproteobacteria	Rhizobiales	Xanthobacteraceae	Unclassified	Unclassified
zOTU1805	Module hub	Prokaryote	Specialist	Bacteria	Bacteroidota	Bacteroidia	Flavobacteriales	Flavobacteriaceae	Flavobacterium	Unclassified
zOTU2105	Module hub	Prokaryote	Specialist	Bacteria	Nitrospirota	Nitrospiria	Nitrospirales	Nitrospiraceae	Nitrospira	Unclassified
zOTU2131	Module hub	Prokaryote	Generalist	Bacteria	Actinobacteriota	Actinobacteria	Propionibacteriales	Nocardioidaceae	Marmoricola	Unclassified
zOTU214	Module hub	Prokaryote	Specialist	Bacteria	Actinobacteriota	Actinobacteria	Micromonosporales	Micromonosporaceae	Unclassified	Unclassified
zOTU220	Module hub	Prokaryote	Specialist	Bacteria	Proteobacteria	Gammaproteobacteria	Burkholderiales	SC-I-84	Unclassified	Unclassified
zOTU22615	Module hub	Prokaryote	Generalist	Bacteria	Proteobacteria	Alphaproteobacteria	Rhizobiales	Xanthobacteraceae	Unclassified	Unclassified
zOTU247	Connector hub	Prokaryote	Specialist	Bacteria	Actinobacteriota	Actinobacteria	Pseudonocardiales	Pseudonocardiaceae	Pseudonocardia	Unclassified
zOTU261	Connector hub	Prokaryote	Specialist	Bacteria	Acidobacteriota	Blastocatellia	Pyrinomonadales	Pyrinomonadaceae	RB41	Unclassified
zOTU274	Module hub	Prokaryote	Specialist	Bacteria	Chloroflexi	Chloroflexia	Chloroflexales	Roseiflexaceae	Unclassified	Unclassified
zOTU277	Module hub	Prokaryote	Specialist	Bacteria	Chloroflexi	Chloroflexia	Chloroflexales	Roseiflexaceae	Unclassified	Unclassified
zOTU2853	Module hub	Prokaryote	Specialist	Bacteria	Actinobacteriota	Actinobacteria	Propionibacteriales	Nocardioidaceae	Marmoricola	Unclassified
zOTU2945	Module hub	Prokaryote	Specialist	Bacteria	Bacteroidota	Bacteroidia	Chitinophagales	Chitinophagaceae	Terrimonas	Unclassified
zOTU3168	Module hub	Prokaryote	Specialist	Bacteria	Bacteroidota	Bacteroidia	Chitinophagales	Chitinophagaceae	Flavisolibacter	Unclassified
zOTU3317	Connector hub	Prokaryote	Specialist	Bacteria	Actinobacteriota	Actinobacteria	Corynebacteriales	Mycobacteriaceae	Mycobacterium	Unclassified
zOTU342	Connector hub	Prokaryote	Specialist	Bacteria	Actinobacteriota	Actinobacteria	Pseudonocardiales	Pseudonocardiaceae	Pseudonocardia	Unclassified
zOTU3420	Module hub	Prokaryote	Specialist	Bacteria	Actinobacteriota	Actinobacteria	Corynebacteriales	Mycobacteriaceae	Mycobacterium	Unclassified
zOTU3971	Module hub	Prokaryote	Specialist	Bacteria	Bacteroidota	Bacteroidia	Cytophagales	Hymenobacteraceae	Adhaeribacter	Unclassified
zOTU526	Module hub	Prokaryote	Specialist	Bacteria	Actinobacteriota	Actinobacteria	Streptomycetales	Streptomycetaceae	Streptomyces	Unclassified
zOTU5345	Module hub	Prokaryote	Specialist	Bacteria	Bacteroidota	Bacteroidia	Chitinophagales	Chitinophagaceae	Terrimonas	Unclassified
zOTU678	Module hub	Prokaryote	Specialist	Bacteria	Chloroflexi	Chloroflexia	Chloroflexales	Roseiflexaceae	Unclassified	Unclassified
zOTU68	Module hub	Prokaryote	Specialist	Bacteria	Actinobacteriota	Actinobacteria	Micrococcales	Micrococcaceae	Arthrobacter	Unclassified
zOTU8356	Module hub	Prokaryote	Specialist	Bacteria	Actinobacteriota	Actinobacteria	Corynebacteriales	Mycobacteriaceae	Mycobacterium	Unclassified
zOTU1130	Connector hub	Eukaryote	Specialist	Specialist	Metazoa	Rotifera	Rotifera_X	Rotifera_XX	Unclassified	Unclassified
zOTU1251	Connector hub	Eukaryote	Specialist	Specialist	Unclassified	Unclassified	Unclassified	Unclassified	Unclassified	Unclassified
zOTU2098	Connector hub	Eukaryote	Specialist	Specialist	Lobosa	Tubulinea	Echinamoebida	Vermamoebidae	Hartmannella	Hartmannella_vermiformis
zOTU271	Module hub	Eukaryote	Specialist	Specialist	Fungi	Basidiomycota	Agaricomycotina	Agaricomycetes	Agaricomycetes_X	Agaricomycetes_X_sp.
zOTU275	Connector hub	Eukaryote	Specialist	Specialist	Ciliophora	Colpodea	Colpodida	Grossglockneriidae	Pseudoplatyophrya	Pseudoplatyophrya_nana
zOTU388	Connector hub	Eukaryote	Specialist	Specialist	Stramenopiles_X	Pirsonia_Clade	Pirsonia_Clade_X	Pirsonia_Clade_XX	Unclassified	Unclassified
zOTU419	Module hub	Eukaryote	Specialist	Specialist	Ciliophora	Oligohymenophorea	Unclassified	Unclassified	Unclassified	Unclassified
zOTU59	Connector hub	Eukaryote	Specialist	Specialist	Cercozoa	Filosa-Sarcomonadea	Glissomonadida	Glissomonadida_Clade-Y	Glissomonadida_Clade-Y_X	Glissomonadida_Clade-Y_X_sp.
zOTU728	Connector hub	Eukaryote	Specialist	Specialist	Metazoa	Gastrotricha	Gastrotricha_X	Gastrotricha_XX	Unclassified	Unclassified
zOTU882	Module hub	Eukaryote	Specialist	Specialist	Metazoa	Nematoda	Chromadorea	Chromadorea_X	Achromadora	Unclassified

## Sheet: Tree hole
zOTU	Network role	Microbial type	Assignment	Domain	Phylum	Class	Order	Family	Genus	Species
zOTU1	Module hub	Prokaryote	Specialist	Bacteria	Cyanobacteria	Cyanobacteriia	Chloroplast	Unclassified	Unclassified	Unclassified
zOTU13	Module hub	Prokaryote	Specialist	Archaea	Crenarchaeota	Nitrososphaeria	Nitrososphaerales	Nitrososphaeraceae	Unclassified	Unclassified
zOTU1786	Module hub	Prokaryote	Specialist	Bacteria	Myxococcota	Polyangia	Polyangiales	Sandaracinaceae	Unclassified	metagenome
zOTU1944	Module hub	Prokaryote	Specialist	Bacteria	Proteobacteria	Alphaproteobacteria	Rhizobiales	Rhizobiaceae	Mesorhizobium	Unclassified
zOTU25	Module hub	Prokaryote	Specialist	Bacteria	Gemmatimonadota	Longimicrobia	Longimicrobiales	Longimicrobiaceae	Longimicrobium	Unclassified
zOTU252	Module hub	Prokaryote	Specialist	Bacteria	Firmicutes	Bacilli	Staphylococcales	Staphylococcaceae	Staphylococcus	Staphylococcus sciuri
zOTU2871	Module hub	Prokaryote	Specialist	Bacteria	Acidobacteriota	Thermoanaerobaculia	Thermoanaerobaculales	Thermoanaerobaculaceae	Subgroup 10	Acidobacteria bacterium WY11
zOTU3403	Module hub	Prokaryote	Specialist	Bacteria	Actinobacteriota	Thermoleophilia	Solirubrobacterales	Solirubrobacteraceae	Solirubrobacter	Unclassified
zOTU1094	Module hub	Eukaryote	Specialist	Rhizaria	Cercozoa	Filosa-Sarcomonadea	Glissomonadida	Sandonidae	Sandonidae_X	Sandonidae_X_sp.
zOTU1121	Module hub	Eukaryote	Specialist	Opisthokonta	Metazoa	Nematoda	Chromadorea	Chromadorea_X	Diploscapter	Diploscapter_sp.
zOTU1387	Module hub	Eukaryote	Specialist	Archaeplastida	Streptophyta	Embryophyceae	Embryophyceae_X	Embryophyceae_XX	Embryophyceae_XXX	Embryophyceae_XXX_sp.
zOTU153	Module hub	Eukaryote	Specialist	Archaeplastida	Chlorophyta	Trebouxiophyceae	Trebouxiophyceae_X	Trebouxiophyceae_XX	Botryococcus	Botryococcus_sp.
zOTU1592	Module hub	Eukaryote	Specialist	Opisthokonta	Fungi	Chytridiomycota	Chytridiomycotina	Chytridiomycotina_X	Chytridiomycotina_XX	Chytridiomycotina_XX_sp.
zOTU1848	Module hub	Eukaryote	Specialist	Opisthokonta	Metazoa	Nematoda	Chromadorea	Chromadorea_X	Halicephalobus	Halicephalobus_gingivalis
zOTU26	Module hub	Eukaryote	Specialist	Opisthokonta	Fungi	Fungi_X	Fungi_XX	Fungi_XXX	Fungi_XXXX	Fungi_XXXX_sp.
zOTU3098	Module hub	Eukaryote	Specialist	Alveolata	Ciliophora	Colpodea	Colpodida	Colpodidae	Colpoda	Unclassified
zOTU366	Module hub	Eukaryote	Specialist	Stramenopiles	Ochrophyta	Chrysophyceae	Chrysophyceae_X	Chrysophyceae_XX	Unclassified	Unclassified
zOTU381	Module hub	Eukaryote	Specialist	Opisthokonta	Unclassified	Unclassified	Unclassified	Unclassified	Unclassified	Unclassified
zOTU553	Module hub	Eukaryote	Specialist	Rhizaria	Cercozoa	Filosa-Sarcomonadea	Glissomonadida	Sandonidae	Sandonidae_X	Sandonidae_X_sp.
zOTU570	Module hub	Eukaryote	Specialist	Opisthokonta	Metazoa	Nematoda	Chromadorea	Chromadorea_X	Unclassified	Unclassified
zOTU621	Module hub	Eukaryote	Specialist	Amoebozoa	Conosa	Mycetozoa-Myxogastrea	Stemonitales-Physarales	Didymiaceae	Unclassified	Unclassified
zOTU67	Module hub	Eukaryote	Specialist	Alveolata	Dinoflagellata	Dinophyceae	Unclassified	Unclassified	Unclassified	Unclassified
zOTU679	Module hub	Eukaryote	Specialist	Unclassified	Unclassified	Unclassified	Unclassified	Unclassified	Unclassified	Unclassified
zOTU832	Module hub	Eukaryote	Specialist	Opisthokonta	Metazoa	Annelida	Annelida_X	Annelida_XX	Unclassified	Unclassified
zOTU858	Module hub	Eukaryote	Specialist	Rhizaria	Cercozoa	Filosa-Granofilosea	Filosa-Granofilosea_X	Novel-Gran-6	Novel-Gran-6_X	Novel-Gran-6_X_sp.

## Sheet: Water
zOTU	Network role	Microbial type	Assignment	Domain	Phylum	Class	Order	Family	Genus	Species
zOTU119	Connector hub	Prokaryote	Specialist	Bacteria	Proteobacteria	Alphaproteobacteria	Rhizobiales	A0839	Unclassified	Unclassified
zOTU133	Connector hub	Prokaryote	Specialist	Bacteria	Bacteroidota	Bacteroidia	Chitinophagales	Chitinophagaceae	Dinghuibacter	Unclassified
zOTU135	Connector hub	Prokaryote	Specialist	Bacteria	Proteobacteria	Gammaproteobacteria	Burkholderiales	MWH-UniP1 aquatic group	Unclassified	Unclassified
zOTU138	Connector hub	Prokaryote	Specialist	Bacteria	Actinobacteriota	Acidimicrobiia	Microtrichales	Ilumatobacteraceae	CL500-29 marine group	Unclassified
zOTU1406	Connector hub	Prokaryote	Specialist	Bacteria	Cyanobacteria	Cyanobacteriia	Chloroplast	Guillardia theta	Unclassified	Unclassified
zOTU1564	Connector hub	Prokaryote	Specialist	Bacteria	Bacteroidota	Bacteroidia	Chitinophagales	Chitinophagaceae	Dinghuibacter	metagenome
zOTU1657	Connector hub	Prokaryote	Specialist	Bacteria	Proteobacteria	Gammaproteobacteria	Burkholderiales	Comamonadaceae	Unclassified	Unclassified
zOTU1812	Connector hub	Prokaryote	Specialist	Bacteria	Proteobacteria	Gammaproteobacteria	Burkholderiales	MWH-UniP1 aquatic group	Unclassified	Unclassified
zOTU21019	Connector hub	Prokaryote	Specialist	Bacteria	Actinobacteriota	Actinobacteria	Frankiales	Sporichthyaceae	hgcI clade	Unclassified
zOTU238	Connector hub	Prokaryote	Specialist	Bacteria	Bacteroidota	Kapabacteria	Kapabacteriales	metagenome	Unclassified	Unclassified
zOTU2723	Connector hub	Prokaryote	Specialist	Bacteria	Actinobacteriota	Acidimicrobiia	Microtrichales	Ilumatobacteraceae	CL500-29 marine group	metagenome
zOTU3099	Connector hub	Prokaryote	Specialist	Bacteria	SAR324 clade(Marine group B)	Unclassified	Unclassified	Unclassified	Unclassified	Unclassified
zOTU369	Connector hub	Prokaryote	Specialist	Bacteria	Bacteroidota	Bacteroidia	Flavobacteriales	Crocinitomicaceae	Fluviicola	Unclassified
zOTU375	Module hub	Prokaryote	Specialist	Bacteria	Actinobacteriota	Acidimicrobiia	Microtrichales	Ilumatobacteraceae	CL500-29 marine group	Unclassified
zOTU423	Connector hub	Prokaryote	Specialist	Bacteria	Proteobacteria	Gammaproteobacteria	Burkholderiales	MWH-UniP1 aquatic group	bacterium enrichment culture clone B63(2011)	Unclassified
zOTU4523	Connector hub	Prokaryote	Specialist	Bacteria	Verrucomicrobiota	Verrucomicrobiae	Chthoniobacterales	Chthoniobacteraceae	Chthoniobacter	Unclassified
zOTU465	Connector hub	Prokaryote	Specialist	Bacteria	Bacteroidota	Bacteroidia	Chitinophagales	Chitinophagaceae	Dinghuibacter	Unclassified
zOTU49	Module hub	Prokaryote	Specialist	Bacteria	Bacteroidota	Kapabacteria	Kapabacteriales	Unclassified	Unclassified	Unclassified
zOTU4938	Connector hub	Prokaryote	Specialist	Bacteria	Actinobacteriota	Actinobacteria	Frankiales	Sporichthyaceae	hgcI clade	Unclassified
zOTU4994	Connector hub	Prokaryote	Specialist	Bacteria	Actinobacteriota	Actinobacteria	Frankiales	Sporichthyaceae	hgcI clade	Unclassified
zOTU50	Connector hub	Prokaryote	Specialist	Bacteria	Bacteroidota	Bacteroidia	Cytophagales	Cyclobacteriaceae	Algoriphagus	Unclassified
zOTU511	Connector hub	Prokaryote	Specialist	Bacteria	Bacteroidota	Bacteroidia	Chitinophagales	Chitinophagaceae	Dinghuibacter	Unclassified
zOTU562	Connector hub	Prokaryote	Specialist	Bacteria	Bacteroidota	Bacteroidia	Chitinophagales	Chitinophagaceae	Dinghuibacter	Unclassified
zOTU564	Connector hub	Prokaryote	Specialist	Bacteria	Proteobacteria	Alphaproteobacteria	Acetobacterales	Acetobacteraceae	Roseomonas	Unclassified
zOTU621	Connector hub	Prokaryote	Specialist	Bacteria	Proteobacteria	Gammaproteobacteria	Burkholderiales	Rhodocyclaceae	Unclassified	metagenome
zOTU7120	Connector hub	Prokaryote	Specialist	Bacteria	Verrucomicrobiota	Verrucomicrobiae	Chthoniobacterales	Terrimicrobiaceae	Terrimicrobium	Unclassified
zOTU72	Connector hub	Prokaryote	Specialist	Bacteria	Proteobacteria	Alphaproteobacteria	Sphingomonadales	Sphingomonadaceae	Porphyrobacter	Unclassified
zOTU782	Module hub	Prokaryote	Specialist	Bacteria	Proteobacteria	Gammaproteobacteria	Burkholderiales	Oxalobacteraceae	Unclassified	Unclassified
zOTU835	Connector hub	Prokaryote	Specialist	Bacteria	Proteobacteria	Alphaproteobacteria	Unclassified	Unclassified	Unclassified	Unclassified
zOTU89	Module hub	Prokaryote	Specialist	Bacteria	Proteobacteria	Gammaproteobacteria	Burkholderiales	Comamonadaceae	Unclassified	Unclassified
zOTU10	Module hub	Eukaryote	Specialist	Alveolata	Ciliophora	Heterotrichea	Heterotrichida	Heterotrichida_X	Heterotrichida_XX	Heterotrichida_XX_sp.
zOTU1018	Module hub	Eukaryote	Specialist	Stramenopiles	Ochrophyta	Chrysophyceae	Chrysophyceae_X	Chrysophyceae_Clade-C	Chrysophyceae_Clade-C_X	Chrysophyceae_Clade-C_X_sp.
zOTU10364	Module hub	Eukaryote	Specialist	Hacrobia	Cryptophyta	Cryptophyceae	Cryptophyceae_X	Cryptomonadales	Cryptomonas	Unclassified
zOTU1086	Module hub	Eukaryote	Specialist	Unclassified	Unclassified	Unclassified	Unclassified	Unclassified	Unclassified	Unclassified
zOTU11	Module hub	Eukaryote	Specialist	Opisthokonta	Metazoa	Arthropoda	Crustacea	Maxillopoda	Unclassified	Unclassified
zOTU11153	Module hub	Eukaryote	Specialist	Unclassified	Unclassified	Unclassified	Unclassified	Unclassified	Unclassified	Unclassified
zOTU117	Module hub	Eukaryote	Specialist	Hacrobia	Cryptophyta	Cryptophyceae	Cryptophyceae_X	Cryptomonadales	Cryptomonas	Cryptomonas_tetrapyrenoidosa
zOTU1227	Module hub	Eukaryote	Specialist	Opisthokonta	Metazoa	Nematoda	Chromadorea	Chromadorea_X	Unclassified	Unclassified
zOTU1293	Module hub	Eukaryote	Specialist	Rhizaria	Cercozoa	Filosa-Sarcomonadea	Glissomonadida	Unclassified	Unclassified	Unclassified
zOTU1303	Module hub	Eukaryote	Specialist	Archaeplastida	Chlorophyta	Chlorophyceae	Chlamydomonadales	Chlamydomonadales_X	Unclassified	Unclassified
zOTU14727	Module hub	Eukaryote	Specialist	Opisthokonta	Fungi	Ascomycota	Pezizomycotina	Sordariomycetes	Unclassified	Unclassified
zOTU1486	Module hub	Eukaryote	Specialist	Archaeplastida	Chlorophyta	Trebouxiophyceae	Watanabea-Clade	Watanabea-Clade_X	Dictyochloropsis	Dictyochloropsis_sp.
zOTU15	Connector hub	Eukaryote	Specialist	Rhizaria	Cercozoa	Filosa-Sarcomonadea	Cercomonadida	Paracercomonadidae	Paracercomonas	Unclassified
zOTU177	Connector hub	Eukaryote	Specialist	Archaeplastida	Chlorophyta	Chlorophyceae	Sphaeropleales	Sphaeropleales_X	Unclassified	Unclassified
zOTU1920	Module hub	Eukaryote	Specialist	Stramenopiles	Ochrophyta	Chrysophyceae	Chrysophyceae_X	Chrysophyceae_Clade-C	Chrysophyceae_Clade-C_X	Chrysophyceae_Clade-C_X_sp.
zOTU21	Module hub	Eukaryote	Specialist	Rhizaria	Cercozoa	Filosa-Imbricatea	Euglyphida	Trinematidae	Trinematidae_X	Trinematidae_X_sp.
zOTU2131	Module hub	Eukaryote	Specialist	Opisthokonta	Fungi	Ascomycota	Pezizomycotina	Sordariomycetes	Unclassified	Unclassified
zOTU2137	Connector hub	Eukaryote	Specialist	Alveolata	Ciliophora	Colpodea	Colpodida	Colpodidae	Unclassified	Unclassified
zOTU225	Connector hub	Eukaryote	Specialist	Stramenopiles	Ochrophyta	Bacillariophyta	Bacillariophyta_X	Raphid-pennate	Unclassified	Unclassified
zOTU237	Connector hub	Eukaryote	Specialist	Opisthokonta	Metazoa	Nematoda	Chromadorea	Chromadorea_X	Unclassified	Unclassified
zOTU255	Connector hub	Eukaryote	Specialist	Alveolata	Ciliophora	Unclassified	Unclassified	Unclassified	Unclassified	Unclassified
zOTU2705	Module hub	Eukaryote	Specialist	Opisthokonta	Metazoa	Gastrotricha	Gastrotricha_X	Gastrotricha_XX	Unclassified	Unclassified
zOTU308	Module hub	Eukaryote	Specialist	Archaeplastida	Chlorophyta	Trebouxiophyceae	Prasiolales	Prasiolales_X	Elliptochloris	Unclassified
zOTU3089	Module hub	Eukaryote	Specialist	Archaeplastida	Chlorophyta	Chlorophyceae	Chlamydomonadales	Chlamydomonadales_X	Unclassified	Unclassified
zOTU3319	Module hub	Eukaryote	Specialist	Archaeplastida	Chlorophyta	Chlorophyceae	Chlamydomonadales	Chlamydomonadales_X	Chloromonas	Chloromonas_oogama
zOTU3336	Module hub	Eukaryote	Specialist	Archaeplastida	Chlorophyta	Chlorophyceae	Chlamydomonadales	Chlamydomonadales_X	Unclassified	Unclassified
zOTU3632	Module hub	Eukaryote	Specialist	Stramenopiles	Ochrophyta	Bacillariophyta	Bacillariophyta_X	Raphid-pennate	Unclassified	Unclassified
zOTU3755	Module hub	Eukaryote	Specialist	Stramenopiles	Ochrophyta	Bacillariophyta	Bacillariophyta_X	Raphid-pennate	Unclassified	Unclassified
zOTU376	Connector hub	Eukaryote	Specialist	Rhizaria	Cercozoa	Filosa-Thecofilosea	Cryomonadida	Unclassified	Unclassified	Unclassified
zOTU3782	Module hub	Eukaryote	Specialist	Opisthokonta	Metazoa	Nematoda	Unclassified	Unclassified	Unclassified	Unclassified
zOTU4050	Module hub	Eukaryote	Specialist	Unclassified	Unclassified	Unclassified	Unclassified	Unclassified	Unclassified	Unclassified
zOTU410	Module hub	Eukaryote	Specialist	Archaeplastida	Chlorophyta	Chlorophyceae	Chlamydomonadales	Chlamydomonadales_X	Unclassified	Unclassified
zOTU411	Connector hub	Eukaryote	Specialist	Opisthokonta	Fungi	Ascomycota	Pezizomycotina	Sordariomycetes	Unclassified	Unclassified
zOTU4194	Module hub	Eukaryote	Specialist	Archaeplastida	Chlorophyta	Chlorophyceae	Chlamydomonadales	Chlamydomonadales_X	Unclassified	Unclassified
zOTU4219	Module hub	Eukaryote	Specialist	Archaeplastida	Chlorophyta	Trebouxiophyceae	Chlorellales	Chlorellales_X	Unclassified	Unclassified
zOTU4401	Module hub	Eukaryote	Specialist	Opisthokonta	Metazoa	Annelida	Annelida_X	Annelida_XX	Unclassified	Unclassified
zOTU444	Connector hub	Eukaryote	Specialist	Opisthokonta	Metazoa	Nematoda	Chromadorea	Chromadorea_X	Unclassified	Unclassified
zOTU4647	Module hub	Eukaryote	Specialist	Opisthokonta	Fungi	Ascomycota	Pezizomycotina	Sordariomycetes	Unclassified	Unclassified
zOTU5063	Module hub	Eukaryote	Specialist	Stramenopiles	Ochrophyta	Synurophyceae	Synurales	Synurales_X	Mallomonas	Mallomonas_mangofera
zOTU521	Module hub	Eukaryote	Specialist	Archaeplastida	Chlorophyta	Chlorophyceae	Chlamydomonadales	Chlamydomonadales_X	Unclassified	Unclassified
zOTU574	Module hub	Eukaryote	Specialist	Unclassified	Unclassified	Unclassified	Unclassified	Unclassified	Unclassified	Unclassified
zOTU683	Module hub	Eukaryote	Specialist	Archaeplastida	Chlorophyta	Chlorophyceae	Sphaeropleales	Sphaeropleales_X	Unclassified	Unclassified
zOTU688	Connector hub	Eukaryote	Specialist	Opisthokonta	Metazoa	Nematoda	Chromadorea	Chromadorea_X	Geomonhystera	Unclassified
zOTU734	Module hub	Eukaryote	Specialist	Opisthokonta	Fungi	Basidiomycota	Agaricomycotina	Agaricomycetes	Unclassified	Unclassified
zOTU820	Connector hub	Eukaryote	Specialist	Opisthokonta	Metazoa	Gastrotricha	Gastrotricha_X	Gastrotricha_XX	Unclassified	Unclassified
zOTU83	Connector hub	Eukaryote	Specialist	Stramenopiles	Ochrophyta	Bacillariophyta	Bacillariophyta_X	Raphid-pennate	Unclassified	Unclassified
zOTU845	Connector hub	Eukaryote	Specialist	Stramenopiles	Stramenopiles_X	Bicoecea	Pseudodendromonadales	Pseudodendromonadales_X	Pseudodendromonadales_XX	Pseudodendromonadales_XX_sp.
zOTU849	Module hub	Eukaryote	Specialist	Opisthokonta	Metazoa	Unclassified	Unclassified	Unclassified	Unclassified	Unclassified
zOTU884	Module hub	Eukaryote	Specialist	Stramenopiles	Ochrophyta	Eustigmatophyceae	Eustigmatophyceae_X	Eustigmatophyceae_XX	Unclassified	Unclassified
zOTU971	Connector hub	Eukaryote	Specialist	Opisthokonta	Fungi	Cryptomycota	Cryptomycotina	Cryptomycotina_X	Cryptomycotina_XX	Cryptomycotina_XX_sp.
zOTU973	Module hub	Eukaryote	Specialist	Opisthokonta	Metazoa	Rotifera	Rotifera_X	Rotifera_XX	Unclassified	Unclassified
zOTU976	Connector hub	Eukaryote	Specialist	Unclassified	Unclassified	Unclassified	Unclassified	Unclassified	Unclassified	Unclassified
zOTU978	Module hub	Eukaryote	Specialist	Alveolata	Ciliophora	Unclassified	Unclassified	Unclassified	Unclassified	Unclassified
zOTU9949	Module hub	Eukaryote	Specialist	Rhizaria	Cercozoa	Filosa-Sarcomonadea	Glissomonadida	Sandonidae	Sandonidae_X	Sandonidae_X_sp.
